# Supplementary material for: Propagation rules of shock waves in confined space under different initial pressure environments
Source: Sci Rep. 2022 Aug 23;12:14352. doi: 10.1038/s41598-022-18567-0 (PMC9399105; doi:10.1038/s41598-022-18567-0)
Supplement: Supplementary file 2 — Supplementary Information 2. [file 41598_2022_18567_MOESM2_ESM.xls]

## Sheet: fig4-5（BOOK1)
	0.2atm		0.4atm		0.6atm		0.8atm		1.0atm		1.2atm		1.4atm		1.6atm		1.8atm
--	8711.19	--	8711.19	--	8711.19	--	8711.19	--	8711.19	--	8711.19	--	8711.19	--	8711.19	-0.0556	0.00251	-0.05749
--	1.39558	--	1.39558	--	1.39558	--	1.39558	--	1.39558	--	1.39558	--	1.39558	--	1.39558	-0.05543	0.00552	-0.05735
--	--	--	--	--	--	--	--	--	--	--	--	--	--	--	--	-0.05527	0.00165	-0.05712
--	--	--	--	--	--	--	--	--	--	--	--	--	--	--	--	-0.0551	0.0029	-0.05692
--	--	--	--	--	--	--	--	--	--	--	--	--	--	--	--	-0.05488	0.00354	-0.05675
-0.0556	0.00251	-0.05749	0.0029	-0.05695	0.00447	-0.05548	0.0023	-0.0556	0.00251	-0.05749	0.0029	-0.05695	0.00447	-0.05548	0.0023	-0.05473	0.00271	-0.05657
-0.0556	0.00251	-0.05749	0.0029	-0.05695	0.00443	-0.05548	0.0023	-0.0556	0.00251	-0.05749	0.0029	-0.05695	0.00443	-0.05548	0.0023	-0.05457	0.0037	-0.0564
-0.0556	0.00251	-0.05749	0.00286	-0.05695	0.00443	-0.05547	0.0023	-0.0556	0.00251	-0.05749	0.00286	-0.05695	0.00443	-0.05547	0.0023	-0.05444	0.00292	-0.05619
-0.0556	0.00251	-0.05749	0.00286	-0.05695	0.0044	-0.05547	0.00227	-0.0556	0.00251	-0.05749	0.00286	-0.05695	0.0044	-0.05547	0.00227	-0.05428	0.00288	-0.05599
-0.0556	0.00248	-0.05749	0.00286	-0.05695	0.0044	-0.05547	0.00227	-0.0556	0.00248	-0.05749	0.00286	-0.05695	0.0044	-0.05547	0.00227	-0.05416	0.00374	-0.05588
-0.0556	0.00248	-0.05749	0.00283	-0.05694	0.00436	-0.05547	0.00227	-0.0556	0.00248	-0.05749	0.00283	-0.05694	0.00436	-0.05547	0.00227	-0.05402	0.00158	-0.05571
-0.0556	0.00248	-0.05749	0.00283	-0.05694	0.00436	-0.05547	0.00227	-0.0556	0.00248	-0.05749	0.00283	-0.05694	0.00436	-0.05547	0.00227	-0.05386	0.00162	-0.05549
-0.0556	0.00244	-0.05749	0.00279	-0.05694	0.00433	-0.05547	0.00223	-0.0556	0.00244	-0.05749	0.00279	-0.05694	0.00433	-0.05547	0.00223	-0.0537	0.00244	-0.05535
-0.0556	0.00244	-0.05749	0.00279	-0.05694	0.00433	-0.05547	0.00223	-0.0556	0.00244	-0.05749	0.00279	-0.05694	0.00433	-0.05547	0.00223	-0.05359	0.000553501	-0.05522
-0.0556	0.00244	-0.05749	0.00279	-0.05694	0.00429	-0.05547	0.00223	-0.0556	0.00244	-0.05749	0.00279	-0.05694	0.00429	-0.05547	0.00223	-0.0534	-0.00054105	-0.05497
-0.0556	0.00241	-0.05749	0.00276	-0.05694	0.00426	-0.05547	0.00223	-0.0556	0.00241	-0.05749	0.00276	-0.05694	0.00426	-0.05547	0.00223	-0.05327	0.00435	-0.05481
-0.0556	0.00241	-0.05749	0.00276	-0.05694	0.00426	-0.05547	0.0022	-0.0556	0.00241	-0.05749	0.00276	-0.05694	0.00426	-0.05547	0.0022	-0.05312	0.00233	-0.05465
-0.0556	0.00241	-0.05749	0.00272	-0.05694	0.00422	-0.05547	0.0022	-0.0556	0.00241	-0.05749	0.00272	-0.05694	0.00422	-0.05547	0.0022	-0.05298	0.00144	-0.05452
-0.0556	0.00237	-0.05749	0.00272	-0.05694	0.00422	-0.05547	0.0022	-0.0556	0.00237	-0.05749	0.00272	-0.05694	0.00422	-0.05547	0.0022	-0.05281	0.00243	-0.05427
-0.0556	0.00237	-0.05749	0.00272	-0.05694	0.00419	-0.05547	0.00216	-0.0556	0.00237	-0.05749	0.00272	-0.05694	0.00419	-0.05547	0.00216	-0.0527	0.00426	-0.05411
-0.0556	0.00234	-0.05749	0.00272	-0.05694	0.00415	-0.05547	0.00216	-0.0556	0.00234	-0.05749	0.00272	-0.05694	0.00415	-0.05547	0.00216	-0.05258	0.000708492	-0.05396
-0.0556	0.00234	-0.05749	0.00269	-0.05694	0.00415	-0.05547	0.00213	-0.0556	0.00234	-0.05749	0.00269	-0.05694	0.00415	-0.05547	0.00213	-0.05242	0.00305	-0.05368
-0.0556	0.0023	-0.05749	0.00269	-0.05694	0.00412	-0.05547	0.00213	-0.0556	0.0023	-0.05749	0.00269	-0.05694	0.00412	-0.05547	0.00213	-0.05228	0.00276	-0.05353
-0.0556	0.0023	-0.05749	0.00269	-0.05694	0.00408	-0.05547	0.00209	-0.0556	0.0023	-0.05749	0.00269	-0.05694	0.00408	-0.05547	0.00209	-0.05214	0.00135	-0.05329
-0.0556	0.00227	-0.05749	0.00269	-0.05694	0.00408	-0.05547	0.00209	-0.0556	0.00227	-0.05749	0.00269	-0.05694	0.00408	-0.05547	0.00209	-0.05201	-0.000471981	-0.05309
-0.0556	0.00227	-0.05749	0.00265	-0.05694	0.00405	-0.05547	0.00206	-0.0556	0.00227	-0.05749	0.00265	-0.05694	0.00405	-0.05547	0.00206	-0.05189	0.0021	-0.05293
-0.0556	0.00223	-0.05749	0.00265	-0.05694	0.00401	-0.05547	0.00206	-0.0556	0.00223	-0.05749	0.00265	-0.05694	0.00401	-0.05547	0.00206	-0.05175	0.00252	-0.05274
-0.0556	0.0022	-0.05749	0.00265	-0.05694	0.00401	-0.05547	0.00202	-0.0556	0.0022	-0.05749	0.00265	-0.05694	0.00401	-0.05547	0.00202	-0.05163	0.00606	-0.05258
-0.0556	0.0022	-0.05749	0.00265	-0.05694	0.00398	-0.05547	0.00199	-0.0556	0.0022	-0.05749	0.00265	-0.05694	0.00398	-0.05547	0.00199	-0.05149	0.00151	-0.05241
-0.0556	0.00216	-0.05749	0.00265	-0.05694	0.00394	-0.05547	0.00199	-0.0556	0.00216	-0.05749	0.00265	-0.05694	0.00394	-0.05547	0.00199	-0.05132	0.00143	-0.05226
-0.0556	0.00213	-0.05749	0.00262	-0.05694	0.00391	-0.05547	0.00195	-0.0556	0.00213	-0.05749	0.00262	-0.05694	0.00391	-0.05547	0.00195	-0.05122	0.00388	-0.05207
-0.0556	0.00213	-0.05749	0.00262	-0.05694	0.00391	-0.05547	0.00195	-0.0556	0.00213	-0.05749	0.00262	-0.05694	0.00391	-0.05547	0.00195	-0.0511	0.00176	-0.05188
-0.0556	0.00209	-0.05749	0.00262	-0.05694	0.00387	-0.05547	0.00192	-0.0556	0.00209	-0.05749	0.00262	-0.05694	0.00387	-0.05547	0.00192	-0.05093	0.00419	-0.05169
-0.0556	0.00206	-0.05749	0.00262	-0.05694	0.00384	-0.05547	0.00192	-0.0556	0.00206	-0.05749	0.00262	-0.05694	0.00384	-0.05547	0.00192	-0.0508	0.00266	-0.05147
-0.0556	0.00202	-0.05749	0.00262	-0.05694	0.0038	-0.05547	0.00188	-0.0556	0.00202	-0.05749	0.00262	-0.05694	0.0038	-0.05547	0.00188	-0.0507	0.000679974	-0.05126
-0.0556	0.00202	-0.05749	0.00258	-0.05694	0.00377	-0.05547	0.00185	-0.0556	0.00202	-0.05749	0.00258	-0.05694	0.00377	-0.05547	0.00185	-0.05058	0.00535	-0.0511
-0.0556	0.00199	-0.05749	0.00258	-0.05694	0.00373	-0.05547	0.00185	-0.0556	0.00199	-0.05749	0.00258	-0.05694	0.00373	-0.05547	0.00185	-0.05042	0.00345	-0.05091
-0.0556	0.00195	-0.05749	0.00258	-0.05694	0.0037	-0.05547	0.00181	-0.0556	0.00195	-0.05749	0.00258	-0.05694	0.0037	-0.05547	0.00181	-0.05027	0.00302	-0.05077
-0.0556	0.00192	-0.05749	0.00258	-0.05694	0.00366	-0.05547	0.00181	-0.0556	0.00192	-0.05749	0.00258	-0.05694	0.00366	-0.05547	0.00181	-0.05018	0.00287	-0.05056
-0.05559	0.00192	-0.05749	0.00255	-0.05694	0.00363	-0.05547	0.00178	-0.05559	0.00192	-0.05749	0.00255	-0.05694	0.00363	-0.05547	0.00178	-0.05005	0.00147	-0.05035
-0.05559	0.00188	-0.05748	0.00255	-0.05694	0.00359	-0.05547	0.00178	-0.05559	0.00188	-0.05748	0.00255	-0.05694	0.00359	-0.05547	0.00178	-0.04986	0.00515	-0.0502
-0.05559	0.00185	-0.05748	0.00255	-0.05694	0.00356	-0.05547	0.00174	-0.05559	0.00185	-0.05748	0.00255	-0.05694	0.00356	-0.05547	0.00174	-0.04973	0.00437	-0.04995
-0.05559	0.00181	-0.05748	0.00255	-0.05694	0.00352	-0.05547	0.00174	-0.05559	0.00181	-0.05748	0.00255	-0.05694	0.00352	-0.05547	0.00174	-0.04964	3.12663e-05	-0.04976
-0.05559	0.00181	-0.05748	0.00251	-0.05694	0.00349	-0.05547	0.00174	-0.05559	0.00181	-0.05748	0.00251	-0.05694	0.00349	-0.05547	0.00174	-0.04949	0.00282	-0.04959
-0.05559	0.00178	-0.05748	0.00251	-0.05694	0.00345	-0.05547	0.00171	-0.05559	0.00178	-0.05748	0.00251	-0.05694	0.00345	-0.05547	0.00171	-0.04938	0.0033	-0.04939
-0.05559	0.00174	-0.05748	0.00251	-0.05694	0.00342	-0.05547	0.00171	-0.05559	0.00174	-0.05748	0.00251	-0.05694	0.00342	-0.05547	0.00171	-0.04924	0.0021	-0.04928
-0.05559	0.00174	-0.05748	0.00248	-0.05694	0.00338	-0.05547	0.00171	-0.05559	0.00174	-0.05748	0.00248	-0.05694	0.00338	-0.05547	0.00171	-0.04911	0.00363	-0.04906
-0.05559	0.00171	-0.05748	0.00248	-0.05694	0.00335	-0.05547	0.00167	-0.05559	0.00171	-0.05748	0.00248	-0.05694	0.00335	-0.05547	0.00167	-0.04893	0.00327	-0.04888
-0.05559	0.00167	-0.05748	0.00244	-0.05694	0.00331	-0.05547	0.00167	-0.05559	0.00167	-0.05748	0.00244	-0.05694	0.00331	-0.05547	0.00167	-0.04881	0.00249	-0.04877
-0.05559	0.00167	-0.05748	0.00244	-0.05694	0.00324	-0.05547	0.00167	-0.05559	0.00167	-0.05748	0.00244	-0.05694	0.00324	-0.05547	0.00167	-0.04867	0.00115	-0.04857
-0.05559	0.00164	-0.05748	0.00244	-0.05694	0.00321	-0.05547	0.00167	-0.05559	0.00164	-0.05748	0.00244	-0.05694	0.00321	-0.05547	0.00167	-0.04853	0.00323	-0.04843
-0.05559	0.0016	-0.05748	0.00241	-0.05694	0.00317	-0.05547	0.00167	-0.05559	0.0016	-0.05748	0.00241	-0.05694	0.00317	-0.05547	0.00167	-0.04838	0.00131	-0.04828
-0.05559	0.0016	-0.05748	0.00241	-0.05694	0.00314	-0.05547	0.00167	-0.05559	0.0016	-0.05748	0.00241	-0.05694	0.00314	-0.05547	0.00167	-0.04822	-0.000490485	-0.04811
-0.05559	0.00157	-0.05748	0.00237	-0.05694	0.00311	-0.05547	0.00167	-0.05559	0.00157	-0.05748	0.00237	-0.05694	0.00311	-0.05547	0.00167	-0.04807	0.00278	-0.04793
-0.05559	0.00157	-0.05748	0.00237	-0.05694	0.00307	-0.05547	0.00167	-0.05559	0.00157	-0.05748	0.00237	-0.05694	0.00307	-0.05547	0.00167	-0.04794	0.00305	-0.04773
-0.05559	0.00154	-0.05748	0.00237	-0.05694	0.00304	-0.05547	0.00167	-0.05559	0.00154	-0.05748	0.00237	-0.05694	0.00304	-0.05547	0.00167	-0.04781	0.00136	-0.04755
-0.05559	0.00154	-0.05748	0.00234	-0.05694	0.003	-0.05547	0.00167	-0.05559	0.00154	-0.05748	0.00234	-0.05694	0.003	-0.05547	0.00167	-0.04766	0.00185	-0.04734
-0.05559	0.0015	-0.05748	0.00234	-0.05694	0.00297	-0.05546	0.00167	-0.05559	0.0015	-0.05748	0.00234	-0.05694	0.00297	-0.05546	0.00167	-0.04752	0.00351	-0.04715
-0.05559	0.0015	-0.05748	0.0023	-0.05694	0.00293	-0.05546	0.00167	-0.05559	0.0015	-0.05748	0.0023	-0.05694	0.00293	-0.05546	0.00167	-0.04737	0.00308	-0.04698
-0.05559	0.00147	-0.05748	0.0023	-0.05694	0.0029	-0.05546	0.00167	-0.05559	0.00147	-0.05748	0.0023	-0.05694	0.0029	-0.05546	0.00167	-0.04721	0.00258	-0.04671
-0.05559	0.00147	-0.05748	0.0023	-0.05693	0.00286	-0.05546	0.00167	-0.05559	0.00147	-0.05748	0.0023	-0.05693	0.00286	-0.05546	0.00167	-0.0471	0.00259	-0.04653
-0.05559	0.00147	-0.05748	0.0023	-0.05693	0.00283	-0.05546	0.00171	-0.05559	0.00147	-0.05748	0.0023	-0.05693	0.00283	-0.05546	0.00171	-0.04692	0.00323	-0.04636
-0.05559	0.00143	-0.05748	0.00227	-0.05693	0.00279	-0.05546	0.00171	-0.05559	0.00143	-0.05748	0.00227	-0.05693	0.00279	-0.05546	0.00171	-0.04677	0.00457	-0.04618
-0.05559	0.00143	-0.05748	0.00227	-0.05693	0.00279	-0.05546	0.00171	-0.05559	0.00143	-0.05748	0.00227	-0.05693	0.00279	-0.05546	0.00171	-0.04657	0.00116	-0.04599
-0.05559	0.0014	-0.05748	0.00227	-0.05693	0.00276	-0.05546	0.00171	-0.05559	0.0014	-0.05748	0.00227	-0.05693	0.00276	-0.05546	0.00171	-0.04646	0.00292	-0.0458
-0.05559	0.0014	-0.05748	0.00227	-0.05693	0.00272	-0.05546	0.00171	-0.05559	0.0014	-0.05748	0.00227	-0.05693	0.00272	-0.05546	0.00171	-0.04634	0.00111	-0.0456
-0.05559	0.0014	-0.05748	0.00223	-0.05693	0.00272	-0.05546	0.00174	-0.05559	0.0014	-0.05748	0.00223	-0.05693	0.00272	-0.05546	0.00174	-0.04616	0.00306	-0.04537
-0.05559	0.00136	-0.05748	0.00223	-0.05693	0.00269	-0.05546	0.00174	-0.05559	0.00136	-0.05748	0.00223	-0.05693	0.00269	-0.05546	0.00174	-0.04605	0.00159	-0.04521
-0.05559	0.00136	-0.05748	0.00223	-0.05693	0.00265	-0.05546	0.00174	-0.05559	0.00136	-0.05748	0.00223	-0.05693	0.00265	-0.05546	0.00174	-0.04592	0.00318	-0.045
-0.05559	0.00136	-0.05748	0.00223	-0.05693	0.00265	-0.05546	0.00174	-0.05559	0.00136	-0.05748	0.00223	-0.05693	0.00265	-0.05546	0.00174	-0.04573	0.00339	-0.04479
-0.05559	0.00133	-0.05748	0.00223	-0.05693	0.00262	-0.05546	0.00178	-0.05559	0.00133	-0.05748	0.00223	-0.05693	0.00262	-0.05546	0.00178	-0.04557	0.00351	-0.04466
-0.05559	0.00133	-0.05748	0.00223	-0.05693	0.00262	-0.05546	0.00178	-0.05559	0.00133	-0.05748	0.00223	-0.05693	0.00262	-0.05546	0.00178	-0.04541	0.00133	-0.0445
-0.05559	0.00133	-0.05748	0.00223	-0.05693	0.00262	-0.05546	0.00178	-0.05559	0.00133	-0.05748	0.00223	-0.05693	0.00262	-0.05546	0.00178	-0.04527	0.000204776	-0.04433
-0.05559	0.00129	-0.05748	0.00223	-0.05693	0.00258	-0.05546	0.00178	-0.05559	0.00129	-0.05748	0.00223	-0.05693	0.00258	-0.05546	0.00178	-0.04515	0.0026	-0.04413
-0.05559	0.00129	-0.05748	0.00223	-0.05693	0.00258	-0.05546	0.00181	-0.05559	0.00129	-0.05748	0.00223	-0.05693	0.00258	-0.05546	0.00181	-0.04499	0.00484	-0.04397
-0.05559	0.00129	-0.05748	0.00223	-0.05693	0.00258	-0.05546	0.00181	-0.05559	0.00129	-0.05748	0.00223	-0.05693	0.00258	-0.05546	0.00181	-0.04484	0.00178	-0.04378
-0.05559	0.00126	-0.05748	0.00223	-0.05693	0.00255	-0.05546	0.00181	-0.05559	0.00126	-0.05748	0.00223	-0.05693	0.00255	-0.05546	0.00181	-0.04467	0.00312	-0.04357
-0.05559	0.00126	-0.05748	0.00223	-0.05693	0.00255	-0.05546	0.00185	-0.05559	0.00126	-0.05748	0.00223	-0.05693	0.00255	-0.05546	0.00185	-0.04454	0.00543	-0.04339
-0.05559	0.00126	-0.05748	0.00223	-0.05693	0.00255	-0.05546	0.00185	-0.05559	0.00126	-0.05748	0.00223	-0.05693	0.00255	-0.05546	0.00185	-0.04441	0.00307	-0.04323
-0.05559	0.00126	-0.05748	0.00223	-0.05693	0.00255	-0.05546	0.00185	-0.05559	0.00126	-0.05748	0.00223	-0.05693	0.00255	-0.05546	0.00185	-0.04428	0.0032	-0.04302
-0.05559	0.00126	-0.05748	0.00223	-0.05693	0.00255	-0.05546	0.00188	-0.05559	0.00126	-0.05748	0.00223	-0.05693	0.00255	-0.05546	0.00188	-0.04415	0.00249	-0.04282
-0.05559	0.00122	-0.05748	0.00223	-0.05693	0.00255	-0.05546	0.00188	-0.05559	0.00122	-0.05748	0.00223	-0.05693	0.00255	-0.05546	0.00188	-0.044	0.00185	-0.04264
-0.05559	0.00122	-0.05748	0.00227	-0.05693	0.00251	-0.05546	0.00188	-0.05559	0.00122	-0.05748	0.00227	-0.05693	0.00251	-0.05546	0.00188	-0.04386	0.00269	-0.04242
-0.05559	0.00122	-0.05748	0.00227	-0.05693	0.00251	-0.05546	0.00192	-0.05559	0.00122	-0.05748	0.00227	-0.05693	0.00251	-0.05546	0.00192	-0.04373	0.00284	-0.04218
-0.05559	0.00122	-0.05748	0.00227	-0.05693	0.00251	-0.05546	0.00192	-0.05559	0.00122	-0.05748	0.00227	-0.05693	0.00251	-0.05546	0.00192	-0.04361	0.00329	-0.04202
-0.05559	0.00122	-0.05748	0.00227	-0.05693	0.00251	-0.05546	0.00192	-0.05559	0.00122	-0.05748	0.00227	-0.05693	0.00251	-0.05546	0.00192	-0.04346	0.00049078	-0.04181
-0.05559	0.00122	-0.05748	0.00227	-0.05693	0.00251	-0.05546	0.00195	-0.05559	0.00122	-0.05748	0.00227	-0.05693	0.00251	-0.05546	0.00195	-0.04332	0.00287	-0.04158
-0.05559	0.00122	-0.05748	0.00227	-0.05693	0.00255	-0.05546	0.00195	-0.05559	0.00122	-0.05748	0.00227	-0.05693	0.00255	-0.05546	0.00195	-0.04318	0.00437	-0.04141
-0.05559	0.00122	-0.05748	0.00227	-0.05693	0.00255	-0.05546	0.00199	-0.05559	0.00122	-0.05748	0.00227	-0.05693	0.00255	-0.05546	0.00199	-0.04301	0.00255	-0.04123
-0.05558	0.00122	-0.05748	0.00227	-0.05693	0.00255	-0.05546	0.00199	-0.05558	0.00122	-0.05748	0.00227	-0.05693	0.00255	-0.05546	0.00199	-0.04289	0.000324829	-0.04105
-0.05558	0.00126	-0.05747	0.00227	-0.05693	0.00255	-0.05546	0.00202	-0.05558	0.00126	-0.05747	0.00227	-0.05693	0.00255	-0.05546	0.00202	-0.04279	0.000195015	-0.04089
-0.05558	0.00126	-0.05747	0.00227	-0.05693	0.00255	-0.05546	0.00202	-0.05558	0.00126	-0.05747	0.00227	-0.05693	0.00255	-0.05546	0.00202	-0.04265	0.00146	-0.04072
-0.05558	0.00126	-0.05747	0.00227	-0.05693	0.00255	-0.05546	0.00206	-0.05558	0.00126	-0.05747	0.00227	-0.05693	0.00255	-0.05546	0.00206	-0.04252	0.00252	-0.04053
-0.05558	0.00129	-0.05747	0.0023	-0.05693	0.00255	-0.05546	0.00206	-0.05558	0.00129	-0.05747	0.0023	-0.05693	0.00255	-0.05546	0.00206	-0.0424	0.00392	-0.04033
-0.05558	0.00129	-0.05747	0.0023	-0.05693	0.00258	-0.05546	0.00209	-0.05558	0.00129	-0.05747	0.0023	-0.05693	0.00258	-0.05546	0.00209	-0.04225	0.000376332	-0.04018
-0.05558	0.00133	-0.05747	0.0023	-0.05693	0.00258	-0.05546	0.00213	-0.05558	0.00133	-0.05747	0.0023	-0.05693	0.00258	-0.05546	0.00213	-0.04209	0.0015	-0.04003
-0.05558	0.00133	-0.05747	0.0023	-0.05693	0.00258	-0.05546	0.00213	-0.05558	0.00133	-0.05747	0.0023	-0.05693	0.00258	-0.05546	0.00213	-0.0419	0.00256	-0.03987
-0.05558	0.00136	-0.05747	0.0023	-0.05693	0.00262	-0.05546	0.00216	-0.05558	0.00136	-0.05747	0.0023	-0.05693	0.00262	-0.05546	0.00216	-0.04176	0.00357	-0.03965
-0.05558	0.00136	-0.05747	0.0023	-0.05693	0.00262	-0.05546	0.0022	-0.05558	0.00136	-0.05747	0.0023	-0.05693	0.00262	-0.05546	0.0022	-0.04162	-0.000346589	-0.03947
-0.05558	0.0014	-0.05747	0.0023	-0.05693	0.00262	-0.05546	0.0022	-0.05558	0.0014	-0.05747	0.0023	-0.05693	0.00262	-0.05546	0.0022	-0.04149	0.00106	-0.03929
-0.05558	0.00143	-0.05747	0.0023	-0.05693	0.00265	-0.05546	0.00223	-0.05558	0.00143	-0.05747	0.0023	-0.05693	0.00265	-0.05546	0.00223	-0.04135	-0.00137	-0.03907
-0.05558	0.00147	-0.05747	0.0023	-0.05693	0.00265	-0.05546	0.00227	-0.05558	0.00147	-0.05747	0.0023	-0.05693	0.00265	-0.05546	0.00227	-0.04126	0.0031	-0.0389
-0.05558	0.00147	-0.05747	0.0023	-0.05693	0.00269	-0.05546	0.0023	-0.05558	0.00147	-0.05747	0.0023	-0.05693	0.00269	-0.05546	0.0023	-0.04105	0.00284	-0.03875
-0.05558	0.0015	-0.05747	0.0023	-0.05693	0.00269	-0.05546	0.0023	-0.05558	0.0015	-0.05747	0.0023	-0.05693	0.00269	-0.05546	0.0023	-0.0409	0.00413	-0.03859
-0.05558	0.00154	-0.05747	0.0023	-0.05693	0.00272	-0.05546	0.00234	-0.05558	0.00154	-0.05747	0.0023	-0.05693	0.00272	-0.05546	0.00234	-0.04072	-0.000486743	-0.03846
-0.05558	0.00157	-0.05747	0.0023	-0.05693	0.00276	-0.05546	0.00237	-0.05558	0.00157	-0.05747	0.0023	-0.05693	0.00276	-0.05546	0.00237	-0.04057	0.00413	-0.03829
-0.05558	0.0016	-0.05747	0.0023	-0.05693	0.00276	-0.05546	0.00241	-0.05558	0.0016	-0.05747	0.0023	-0.05693	0.00276	-0.05546	0.00241	-0.0404	0.00183	-0.03811
-0.05558	0.00164	-0.05747	0.00234	-0.05693	0.00279	-0.05545	0.00241	-0.05558	0.00164	-0.05747	0.00234	-0.05693	0.00279	-0.05545	0.00241	-0.04029	0.00192	-0.03793
-0.05558	0.00167	-0.05747	0.00234	-0.05693	0.00283	-0.05545	0.00244	-0.05558	0.00167	-0.05747	0.00234	-0.05693	0.00283	-0.05545	0.00244	-0.04019	0.00297	-0.03777
-0.05558	0.00171	-0.05747	0.00234	-0.05693	0.00283	-0.05545	0.00248	-0.05558	0.00171	-0.05747	0.00234	-0.05693	0.00283	-0.05545	0.00248	-0.04009	0.00145	-0.03755
-0.05558	0.00174	-0.05747	0.00237	-0.05692	0.00286	-0.05545	0.00251	-0.05558	0.00174	-0.05747	0.00237	-0.05692	0.00286	-0.05545	0.00251	-0.03993	0.00308	-0.03738
-0.05558	0.00181	-0.05747	0.00237	-0.05692	0.0029	-0.05545	0.00255	-0.05558	0.00181	-0.05747	0.00237	-0.05692	0.0029	-0.05545	0.00255	-0.0398	0.00188	-0.03718
-0.05558	0.00185	-0.05747	0.00237	-0.05692	0.00293	-0.05545	0.00255	-0.05558	0.00185	-0.05747	0.00237	-0.05692	0.00293	-0.05545	0.00255	-0.03971	0.00217	-0.03702
-0.05558	0.00188	-0.05747	0.00241	-0.05692	0.00297	-0.05545	0.00258	-0.05558	0.00188	-0.05747	0.00241	-0.05692	0.00297	-0.05545	0.00258	-0.03959	0.00235	-0.03678
-0.05558	0.00192	-0.05747	0.00241	-0.05692	0.003	-0.05545	0.00262	-0.05558	0.00192	-0.05747	0.00241	-0.05692	0.003	-0.05545	0.00262	-0.03947	0.00164	-0.03666
-0.05558	0.00195	-0.05747	0.00244	-0.05692	0.00304	-0.05545	0.00265	-0.05558	0.00195	-0.05747	0.00244	-0.05692	0.00304	-0.05545	0.00265	-0.03934	0.00345	-0.03642
-0.05558	0.00199	-0.05747	0.00244	-0.05692	0.00307	-0.05545	0.00265	-0.05558	0.00199	-0.05747	0.00244	-0.05692	0.00307	-0.05545	0.00265	-0.03922	0.00295	-0.03628
-0.05558	0.00202	-0.05747	0.00248	-0.05692	0.00311	-0.05545	0.00269	-0.05558	0.00202	-0.05747	0.00248	-0.05692	0.00311	-0.05545	0.00269	-0.03906	0.000145581	-0.03611
-0.05558	0.00206	-0.05747	0.00248	-0.05692	0.00314	-0.05545	0.00272	-0.05558	0.00206	-0.05747	0.00248	-0.05692	0.00314	-0.05545	0.00272	-0.03892	0.0046	-0.03593
-0.05558	0.00209	-0.05747	0.00251	-0.05692	0.00317	-0.05545	0.00276	-0.05558	0.00209	-0.05747	0.00251	-0.05692	0.00317	-0.05545	0.00276	-0.03882	0.00508	-0.03576
-0.05558	0.00216	-0.05747	0.00255	-0.05692	0.00321	-0.05545	0.00276	-0.05558	0.00216	-0.05747	0.00255	-0.05692	0.00321	-0.05545	0.00276	-0.0387	0.00163	-0.03553
-0.05558	0.0022	-0.05747	0.00255	-0.05692	0.00324	-0.05545	0.00279	-0.05558	0.0022	-0.05747	0.00255	-0.05692	0.00324	-0.05545	0.00279	-0.03857	0.00262	-0.03533
-0.05558	0.00223	-0.05747	0.00258	-0.05692	0.00328	-0.05545	0.00283	-0.05558	0.00223	-0.05747	0.00258	-0.05692	0.00328	-0.05545	0.00283	-0.03843	0.0047	-0.03512
-0.05558	0.00227	-0.05747	0.00262	-0.05692	0.00331	-0.05545	0.00283	-0.05558	0.00227	-0.05747	0.00262	-0.05692	0.00331	-0.05545	0.00283	-0.03828	0.000920243	-0.03493
-0.05558	0.0023	-0.05747	0.00265	-0.05692	0.00335	-0.05545	0.00286	-0.05558	0.0023	-0.05747	0.00265	-0.05692	0.00335	-0.05545	0.00286	-0.03819	0.00182	-0.03477
-0.05558	0.0023	-0.05747	0.00265	-0.05692	0.00338	-0.05545	0.0029	-0.05558	0.0023	-0.05747	0.00265	-0.05692	0.00338	-0.05545	0.0029	-0.03806	0.00285	-0.03458
-0.05558	0.00234	-0.05747	0.00269	-0.05692	0.00342	-0.05545	0.0029	-0.05558	0.00234	-0.05747	0.00269	-0.05692	0.00342	-0.05545	0.0029	-0.03794	0.00194	-0.03441
-0.05558	0.00237	-0.05747	0.00272	-0.05692	0.00345	-0.05545	0.00293	-0.05558	0.00237	-0.05747	0.00272	-0.05692	0.00345	-0.05545	0.00293	-0.0378	0.00255	-0.03431
-0.05558	0.00241	-0.05747	0.00276	-0.05692	0.00349	-0.05545	0.00297	-0.05558	0.00241	-0.05747	0.00276	-0.05692	0.00349	-0.05545	0.00297	-0.03767	0.00178	-0.03416
-0.05558	0.00244	-0.05747	0.00279	-0.05692	0.00352	-0.05545	0.00297	-0.05558	0.00244	-0.05747	0.00279	-0.05692	0.00352	-0.05545	0.00297	-0.03756	0.00333	-0.03396
-0.05558	0.00248	-0.05747	0.00283	-0.05692	0.00356	-0.05545	0.003	-0.05558	0.00248	-0.05747	0.00283	-0.05692	0.00356	-0.05545	0.003	-0.03743	0.00194	-0.03375
-0.05558	0.00248	-0.05747	0.00286	-0.05692	0.00359	-0.05545	0.00304	-0.05558	0.00248	-0.05747	0.00286	-0.05692	0.00359	-0.05545	0.00304	-0.03728	0.00272	-0.03359
-0.05558	0.00251	-0.05747	0.00286	-0.05692	0.00363	-0.05545	0.00304	-0.05558	0.00251	-0.05747	0.00286	-0.05692	0.00363	-0.05545	0.00304	-0.03713	-0.000897661	-0.03342
-0.05558	0.00255	-0.05747	0.0029	-0.05692	0.00366	-0.05545	0.00307	-0.05558	0.00255	-0.05747	0.0029	-0.05692	0.00366	-0.05545	0.00307	-0.03698	0.00354	-0.03322
-0.05558	0.00258	-0.05747	0.00293	-0.05692	0.0037	-0.05545	0.00311	-0.05558	0.00258	-0.05747	0.00293	-0.05692	0.0037	-0.05545	0.00311	-0.03687	0.00261	-0.03302
-0.05558	0.00258	-0.05747	0.00297	-0.05692	0.00373	-0.05545	0.00314	-0.05558	0.00258	-0.05747	0.00297	-0.05692	0.00373	-0.05545	0.00314	-0.03674	0.00477	-0.03283
-0.05558	0.00262	-0.05747	0.003	-0.05692	0.00377	-0.05545	0.00317	-0.05558	0.00262	-0.05747	0.003	-0.05692	0.00377	-0.05545	0.00317	-0.0366	0.0034	-0.03266
-0.05558	0.00262	-0.05747	0.003	-0.05692	0.00377	-0.05545	0.00321	-0.05558	0.00262	-0.05747	0.003	-0.05692	0.00377	-0.05545	0.00321	-0.03646	0.00425	-0.03245
-0.05558	0.00265	-0.05747	0.00304	-0.05692	0.0038	-0.05545	0.00321	-0.05558	0.00265	-0.05747	0.00304	-0.05692	0.0038	-0.05545	0.00321	-0.03633	0.00035091	-0.0323
-0.05557	0.00269	-0.05747	0.00307	-0.05692	0.00384	-0.05545	0.00324	-0.05557	0.00269	-0.05747	0.00307	-0.05692	0.00384	-0.05545	0.00324	-0.03617	0.00127	-0.03209
-0.05557	0.00269	-0.05746	0.00311	-0.05692	0.00387	-0.05545	0.00328	-0.05557	0.00269	-0.05746	0.00311	-0.05692	0.00387	-0.05545	0.00328	-0.03605	0.00361	-0.03187
-0.05557	0.00272	-0.05746	0.00311	-0.05692	0.00387	-0.05545	0.00331	-0.05557	0.00272	-0.05746	0.00311	-0.05692	0.00387	-0.05545	0.00331	-0.0359	0.00248	-0.0317
-0.05557	0.00272	-0.05746	0.00314	-0.05692	0.00391	-0.05545	0.00335	-0.05557	0.00272	-0.05746	0.00314	-0.05692	0.00391	-0.05545	0.00335	-0.0357	0.00298	-0.03147
-0.05557	0.00276	-0.05746	0.00317	-0.05692	0.00394	-0.05545	0.00338	-0.05557	0.00276	-0.05746	0.00317	-0.05692	0.00394	-0.05545	0.00338	-0.03556	0.0035	-0.03133
-0.05557	0.00276	-0.05746	0.00317	-0.05692	0.00394	-0.05545	0.00342	-0.05557	0.00276	-0.05746	0.00317	-0.05692	0.00394	-0.05545	0.00342	-0.0354	0.00293	-0.03115
-0.05557	0.00279	-0.05746	0.00321	-0.05692	0.00398	-0.05545	0.00345	-0.05557	0.00279	-0.05746	0.00321	-0.05692	0.00398	-0.05545	0.00345	-0.03526	0.00278	-0.03096
-0.05557	0.00279	-0.05746	0.00321	-0.05692	0.00401	-0.05545	0.00352	-0.05557	0.00279	-0.05746	0.00321	-0.05692	0.00401	-0.05545	0.00352	-0.03508	0.00218	-0.0308
-0.05557	0.00283	-0.05746	0.00324	-0.05692	0.00401	-0.05545	0.00356	-0.05557	0.00283	-0.05746	0.00324	-0.05692	0.00401	-0.05545	0.00356	-0.03486	0.00282	-0.03055
-0.05557	0.00283	-0.05746	0.00324	-0.05692	0.00405	-0.05545	0.00359	-0.05557	0.00283	-0.05746	0.00324	-0.05692	0.00405	-0.05545	0.00359	-0.03469	0.00456	-0.03039
-0.05557	0.00286	-0.05746	0.00324	-0.05692	0.00405	-0.05545	0.00363	-0.05557	0.00286	-0.05746	0.00324	-0.05692	0.00405	-0.05545	0.00363	-0.03456	0.0012	-0.03028
-0.05557	0.00286	-0.05746	0.00328	-0.05692	0.00408	-0.05545	0.00366	-0.05557	0.00286	-0.05746	0.00328	-0.05692	0.00408	-0.05545	0.00366	-0.03448	0.00112	-0.03008
-0.05557	0.0029	-0.05746	0.00328	-0.05692	0.00412	-0.05545	0.0037	-0.05557	0.0029	-0.05746	0.00328	-0.05692	0.00412	-0.05545	0.0037	-0.03438	0.00112	-0.02988
-0.05557	0.0029	-0.05746	0.00328	-0.05692	0.00412	-0.05545	0.00373	-0.05557	0.0029	-0.05746	0.00328	-0.05692	0.00412	-0.05545	0.00373	-0.03424	0.00298	-0.02965
-0.05557	0.00293	-0.05746	0.00328	-0.05692	0.00415	-0.05545	0.0038	-0.05557	0.00293	-0.05746	0.00328	-0.05692	0.00415	-0.05545	0.0038	-0.03408	0.00381	-0.02947
-0.05557	0.00293	-0.05746	0.00331	-0.05692	0.00415	-0.05545	0.00384	-0.05557	0.00293	-0.05746	0.00331	-0.05692	0.00415	-0.05545	0.00384	-0.03397	0.00143	-0.02932
-0.05557	0.00297	-0.05746	0.00331	-0.05692	0.00419	-0.05545	0.00387	-0.05557	0.00297	-0.05746	0.00331	-0.05692	0.00419	-0.05545	0.00387	-0.03384	0.000370617	-0.02918
-0.05557	0.00297	-0.05746	0.00331	-0.05692	0.00419	-0.05545	0.00391	-0.05557	0.00297	-0.05746	0.00331	-0.05692	0.00419	-0.05545	0.00391	-0.0337	0.00238	-0.02898
-0.05557	0.003	-0.05746	0.00331	-0.05692	0.00422	-0.05544	0.00394	-0.05557	0.003	-0.05746	0.00331	-0.05692	0.00422	-0.05544	0.00394	-0.03358	0.00223	-0.02884
-0.05557	0.003	-0.05746	0.00331	-0.05692	0.00426	-0.05544	0.00398	-0.05557	0.003	-0.05746	0.00331	-0.05692	0.00426	-0.05544	0.00398	-0.0334	0.00355	-0.02866
-0.05557	0.00304	-0.05746	0.00331	-0.05692	0.00426	-0.05544	0.00401	-0.05557	0.00304	-0.05746	0.00331	-0.05692	0.00426	-0.05544	0.00401	-0.0333	0.00242	-0.02853
-0.05557	0.00304	-0.05746	0.00331	-0.05691	0.00429	-0.05544	0.00405	-0.05557	0.00304	-0.05746	0.00331	-0.05691	0.00429	-0.05544	0.00405	-0.03319	0.00331	-0.02838
-0.05557	0.00307	-0.05746	0.00331	-0.05691	0.00429	-0.05544	0.00408	-0.05557	0.00307	-0.05746	0.00331	-0.05691	0.00429	-0.05544	0.00408	-0.03304	0.00137	-0.02816
-0.05557	0.00307	-0.05746	0.00331	-0.05691	0.00433	-0.05544	0.00412	-0.05557	0.00307	-0.05746	0.00331	-0.05691	0.00433	-0.05544	0.00412	-0.03288	0.00117	-0.02793
-0.05557	0.00311	-0.05746	0.00331	-0.05691	0.00436	-0.05544	0.00412	-0.05557	0.00311	-0.05746	0.00331	-0.05691	0.00436	-0.05544	0.00412	-0.03272	0.00384	-0.02775
-0.05557	0.00311	-0.05746	0.00331	-0.05691	0.00436	-0.05544	0.00415	-0.05557	0.00311	-0.05746	0.00331	-0.05691	0.00436	-0.05544	0.00415	-0.03256	0.00168	-0.02754
-0.05557	0.00311	-0.05746	0.00328	-0.05691	0.0044	-0.05544	0.00419	-0.05557	0.00311	-0.05746	0.00328	-0.05691	0.0044	-0.05544	0.00419	-0.0324	0.00323	-0.02737
-0.05557	0.00314	-0.05746	0.00328	-0.05691	0.0044	-0.05544	0.00419	-0.05557	0.00314	-0.05746	0.00328	-0.05691	0.0044	-0.05544	0.00419	-0.03227	0.00186	-0.0272
-0.05557	0.00314	-0.05746	0.00328	-0.05691	0.00443	-0.05544	0.00422	-0.05557	0.00314	-0.05746	0.00328	-0.05691	0.00443	-0.05544	0.00422	-0.03213	0.00289	-0.02704
-0.05557	0.00314	-0.05746	0.00328	-0.05691	0.00447	-0.05544	0.00422	-0.05557	0.00314	-0.05746	0.00328	-0.05691	0.00447	-0.05544	0.00422	-0.03202	0.00239	-0.02686
-0.05557	0.00317	-0.05746	0.00324	-0.05691	0.00447	-0.05544	0.00426	-0.05557	0.00317	-0.05746	0.00324	-0.05691	0.00447	-0.05544	0.00426	-0.03189	0.00117	-0.02668
-0.05557	0.00317	-0.05746	0.00324	-0.05691	0.0045	-0.05544	0.00426	-0.05557	0.00317	-0.05746	0.00324	-0.05691	0.0045	-0.05544	0.00426	-0.03175	0.00244	-0.02652
-0.05557	0.00317	-0.05746	0.00321	-0.05691	0.00454	-0.05544	0.00426	-0.05557	0.00317	-0.05746	0.00321	-0.05691	0.00454	-0.05544	0.00426	-0.03163	0.00411	-0.02636
-0.05557	0.00321	-0.05746	0.00321	-0.05691	0.00454	-0.05544	0.00426	-0.05557	0.00321	-0.05746	0.00321	-0.05691	0.00454	-0.05544	0.00426	-0.03141	0.00414	-0.02616
-0.05557	0.00321	-0.05746	0.00317	-0.05691	0.00457	-0.05544	0.00426	-0.05557	0.00321	-0.05746	0.00317	-0.05691	0.00457	-0.05544	0.00426	-0.03128	0.0031	-0.02601
-0.05557	0.00321	-0.05746	0.00317	-0.05691	0.00457	-0.05544	0.00426	-0.05557	0.00321	-0.05746	0.00317	-0.05691	0.00457	-0.05544	0.00426	-0.03117	0.00402	-0.02587
-0.05557	0.00321	-0.05746	0.00314	-0.05691	0.00461	-0.05544	0.00426	-0.05557	0.00321	-0.05746	0.00314	-0.05691	0.00461	-0.05544	0.00426	-0.03104	0.00323	-0.02564
-0.05557	0.00321	-0.05746	0.00314	-0.05691	0.00464	-0.05544	0.00426	-0.05557	0.00321	-0.05746	0.00314	-0.05691	0.00464	-0.05544	0.00426	-0.03089	0.00034174	-0.02546
-0.05557	0.00324	-0.05746	0.00311	-0.05691	0.00464	-0.05544	0.00426	-0.05557	0.00324	-0.05746	0.00311	-0.05691	0.00464	-0.05544	0.00426	-0.03075	0.000485153	-0.02529
-0.05557	0.00324	-0.05746	0.00307	-0.05691	0.00468	-0.05544	0.00426	-0.05557	0.00324	-0.05746	0.00307	-0.05691	0.00468	-0.05544	0.00426	-0.03063	0.00361	-0.02511
-0.05557	0.00324	-0.05746	0.00304	-0.05691	0.00468	-0.05544	0.00426	-0.05557	0.00324	-0.05746	0.00304	-0.05691	0.00468	-0.05544	0.00426	-0.03051	0.00135	-0.025
-0.05557	0.00324	-0.05746	0.003	-0.05691	0.00471	-0.05544	0.00422	-0.05557	0.00324	-0.05746	0.003	-0.05691	0.00471	-0.05544	0.00422	-0.03036	0.00213	-0.02484
-0.05557	0.00324	-0.05746	0.00297	-0.05691	0.00471	-0.05544	0.00422	-0.05557	0.00324	-0.05746	0.00297	-0.05691	0.00471	-0.05544	0.00422	-0.03018	0.00291	-0.02464
-0.05557	0.00324	-0.05746	0.00293	-0.05691	0.00471	-0.05544	0.00422	-0.05557	0.00324	-0.05746	0.00293	-0.05691	0.00471	-0.05544	0.00422	-0.0301	0.00239	-0.02446
-0.05557	0.00324	-0.05746	0.0029	-0.05691	0.00474	-0.05544	0.00419	-0.05557	0.00324	-0.05746	0.0029	-0.05691	0.00474	-0.05544	0.00419	-0.02995	0.00181	-0.02424
-0.05557	0.00324	-0.05746	0.00286	-0.05691	0.00474	-0.05544	0.00419	-0.05557	0.00324	-0.05746	0.00286	-0.05691	0.00474	-0.05544	0.00419	-0.0298	0.00224	-0.02407
-0.05557	0.00324	-0.05746	0.00279	-0.05691	0.00478	-0.05544	0.00415	-0.05557	0.00324	-0.05746	0.00279	-0.05691	0.00478	-0.05544	0.00415	-0.02967	0.00145	-0.0239
-0.05557	0.00324	-0.05746	0.00276	-0.05691	0.00478	-0.05544	0.00415	-0.05557	0.00324	-0.05746	0.00276	-0.05691	0.00478	-0.05544	0.00415	-0.0295	0.00331	-0.02373
-0.05557	0.00324	-0.05746	0.00269	-0.05691	0.00478	-0.05544	0.00412	-0.05557	0.00324	-0.05746	0.00269	-0.05691	0.00478	-0.05544	0.00412	-0.02938	0.00261	-0.02357
-0.05557	0.00324	-0.05746	0.00265	-0.05691	0.00478	-0.05544	0.00408	-0.05557	0.00324	-0.05746	0.00265	-0.05691	0.00478	-0.05544	0.00408	-0.02924	0.000747974	-0.02336
-0.05556	0.00324	-0.05746	0.00258	-0.05691	0.00481	-0.05544	0.00408	-0.05556	0.00324	-0.05746	0.00258	-0.05691	0.00481	-0.05544	0.00408	-0.02908	0.00224	-0.02321
-0.05556	0.00324	-0.05745	0.00255	-0.05691	0.00481	-0.05544	0.00405	-0.05556	0.00324	-0.05745	0.00255	-0.05691	0.00481	-0.05544	0.00405	-0.02896	0.00418	-0.02306
-0.05556	0.00324	-0.05745	0.00248	-0.05691	0.00481	-0.05544	0.00405	-0.05556	0.00324	-0.05745	0.00248	-0.05691	0.00481	-0.05544	0.00405	-0.02881	0.000405502	-0.02289
-0.05556	0.00324	-0.05745	0.00241	-0.05691	0.00481	-0.05544	0.00401	-0.05556	0.00324	-0.05745	0.00241	-0.05691	0.00481	-0.05544	0.00401	-0.0287	0.00263	-0.02269
-0.05556	0.00324	-0.05745	0.00234	-0.05691	0.00485	-0.05544	0.00398	-0.05556	0.00324	-0.05745	0.00234	-0.05691	0.00485	-0.05544	0.00398	-0.02862	0.0036	-0.0225
-0.05556	0.00324	-0.05745	0.00227	-0.05691	0.00485	-0.05544	0.00398	-0.05556	0.00324	-0.05745	0.00227	-0.05691	0.00485	-0.05544	0.00398	-0.02849	0.00414	-0.02234
-0.05556	0.00324	-0.05745	0.0022	-0.05691	0.00485	-0.05544	0.00394	-0.05556	0.00324	-0.05745	0.0022	-0.05691	0.00485	-0.05544	0.00394	-0.02832	-0.00050449	-0.02218
-0.05556	0.00324	-0.05745	0.00213	-0.05691	0.00485	-0.05544	0.00394	-0.05556	0.00324	-0.05745	0.00213	-0.05691	0.00485	-0.05544	0.00394	-0.02823	0.00425	-0.02203
-0.05556	0.00324	-0.05745	0.00206	-0.05691	0.00485	-0.05544	0.00391	-0.05556	0.00324	-0.05745	0.00206	-0.05691	0.00485	-0.05544	0.00391	-0.02805	0.0023	-0.02182
-0.05556	0.00324	-0.05745	0.00199	-0.05691	0.00485	-0.05544	0.00387	-0.05556	0.00324	-0.05745	0.00199	-0.05691	0.00485	-0.05544	0.00387	-0.02788	0.000192991	-0.02164
-0.05556	0.00324	-0.05745	0.00192	-0.05691	0.00488	-0.05544	0.00387	-0.05556	0.00324	-0.05745	0.00192	-0.05691	0.00488	-0.05544	0.00387	-0.02778	0.00416	-0.02144
-0.05556	0.00324	-0.05745	0.00181	-0.05691	0.00488	-0.05544	0.00384	-0.05556	0.00324	-0.05745	0.00181	-0.05691	0.00488	-0.05544	0.00384	-0.02767	0.00157	-0.0213
-0.05556	0.00324	-0.05745	0.00174	-0.05691	0.00488	-0.05544	0.00384	-0.05556	0.00324	-0.05745	0.00174	-0.05691	0.00488	-0.05544	0.00384	-0.02755	0.00449	-0.0211
-0.05556	0.00324	-0.05745	0.00167	-0.05691	0.00488	-0.05544	0.0038	-0.05556	0.00324	-0.05745	0.00167	-0.05691	0.00488	-0.05544	0.0038	-0.02744	0.00306	-0.02088
-0.05556	0.00324	-0.05745	0.0016	-0.05691	0.00488	-0.05544	0.00377	-0.05556	0.00324	-0.05745	0.0016	-0.05691	0.00488	-0.05544	0.00377	-0.02733	0.00404	-0.02076
-0.05556	0.00324	-0.05745	0.00154	-0.05691	0.00488	-0.05544	0.00377	-0.05556	0.00324	-0.05745	0.00154	-0.05691	0.00488	-0.05544	0.00377	-0.0272	0.0032	-0.02057
-0.05556	0.00324	-0.05745	0.00143	-0.05691	0.00492	-0.05544	0.00373	-0.05556	0.00324	-0.05745	0.00143	-0.05691	0.00492	-0.05544	0.00373	-0.02706	0.0027	-0.02044
-0.05556	0.00324	-0.05745	0.00136	-0.05691	0.00492	-0.05544	0.0037	-0.05556	0.00324	-0.05745	0.00136	-0.05691	0.00492	-0.05544	0.0037	-0.02694	0.000584837	-0.0202
-0.05556	0.00324	-0.05745	0.00129	-0.05691	0.00492	-0.05543	0.0037	-0.05556	0.00324	-0.05745	0.00129	-0.05691	0.00492	-0.05543	0.0037	-0.0268	0.0022	-0.02004
-0.05556	0.00324	-0.05745	0.00122	-0.05691	0.00492	-0.05543	0.00366	-0.05556	0.00324	-0.05745	0.00122	-0.05691	0.00492	-0.05543	0.00366	-0.02665	0.00512	-0.01986
-0.05556	0.00324	-0.05745	0.00112	-0.05691	0.00495	-0.05543	0.00366	-0.05556	0.00324	-0.05745	0.00112	-0.05691	0.00495	-0.05543	0.00366	-0.0265	0.00166	-0.01967
-0.05556	0.00324	-0.05745	0.00105	-0.0569	0.00495	-0.05543	0.00363	-0.05556	0.00324	-0.05745	0.00105	-0.0569	0.00495	-0.05543	0.00363	-0.02637	0.003	-0.01952
-0.05556	0.00324	-0.05745	0.000976903	-0.0569	0.00495	-0.05543	0.00359	-0.05556	0.00324	-0.05745	0.000976903	-0.0569	0.00495	-0.05543	0.00359	-0.02622	0.00473	-0.01932
-0.05556	0.00324	-0.05745	0.000907124	-0.0569	0.00499	-0.05543	0.00359	-0.05556	0.00324	-0.05745	0.000907124	-0.0569	0.00499	-0.05543	0.00359	-0.02609	0.002	-0.01916
-0.05556	0.00324	-0.05745	0.000837346	-0.0569	0.00499	-0.05543	0.00356	-0.05556	0.00324	-0.05745	0.000837346	-0.0569	0.00499	-0.05543	0.00356	-0.02595	0.00367	-0.01899
-0.05556	0.00321	-0.05745	0.000767567	-0.0569	0.00499	-0.05543	0.00356	-0.05556	0.00321	-0.05745	0.000767567	-0.0569	0.00499	-0.05543	0.00356	-0.02582	0.00107	-0.01879
-0.05556	0.00321	-0.05745	0.000697788	-0.0569	0.00502	-0.05543	0.00352	-0.05556	0.00321	-0.05745	0.000697788	-0.0569	0.00502	-0.05543	0.00352	-0.0257	0.0019	-0.01858
-0.05556	0.00321	-0.05745	0.000662899	-0.0569	0.00502	-0.05543	0.00349	-0.05556	0.00321	-0.05745	0.000662899	-0.0569	0.00502	-0.05543	0.00349	-0.02553	0.000493882	-0.0184
-0.05556	0.00321	-0.05745	0.00059312	-0.0569	0.00506	-0.05543	0.00349	-0.05556	0.00321	-0.05745	0.00059312	-0.0569	0.00506	-0.05543	0.00349	-0.02537	0.0028	-0.01822
-0.05556	0.00317	-0.05745	0.000523341	-0.0569	0.00506	-0.05543	0.00345	-0.05556	0.00317	-0.05745	0.000523341	-0.0569	0.00506	-0.05543	0.00345	-0.02522	0.00236	-0.01805
-0.05556	0.00317	-0.05745	0.000453562	-0.0569	0.00506	-0.05543	0.00342	-0.05556	0.00317	-0.05745	0.000453562	-0.0569	0.00506	-0.05543	0.00342	-0.02507	0.00366	-0.01788
-0.05556	0.00317	-0.05745	0.000418673	-0.0569	0.00509	-0.05543	0.00342	-0.05556	0.00317	-0.05745	0.000418673	-0.0569	0.00509	-0.05543	0.00342	-0.0249	0.0015	-0.01772
-0.05556	0.00314	-0.05745	0.000348894	-0.0569	0.00509	-0.05543	0.00338	-0.05556	0.00314	-0.05745	0.000348894	-0.0569	0.00509	-0.05543	0.00338	-0.02479	0.000648875	-0.01754
-0.05556	0.00314	-0.05745	0.000314005	-0.0569	0.00509	-0.05543	0.00335	-0.05556	0.00314	-0.05745	0.000314005	-0.0569	0.00509	-0.05543	0.00335	-0.02467	0.00127	-0.0175
-0.05556	0.00311	-0.05745	0.000244226	-0.0569	0.00513	-0.05543	0.00335	-0.05556	0.00311	-0.05745	0.000244226	-0.0569	0.00513	-0.05543	0.00335	-0.02452	0.00153	-0.0175
-0.05556	0.00311	-0.05745	0.000209336	-0.0569	0.00513	-0.05543	0.00331	-0.05556	0.00311	-0.05745	0.000209336	-0.0569	0.00513	-0.05543	0.00331	-0.02437	0.00141	-0.0175
-0.05556	0.00307	-0.05745	0.000174447	-0.0569	0.00513	-0.05543	0.00328	-0.05556	0.00307	-0.05745	0.000174447	-0.0569	0.00513	-0.05543	0.00328	-0.02417	0.000883614	-0.01749
-0.05556	0.00307	-0.05745	0.000139558	-0.0569	0.00513	-0.05543	0.00328	-0.05556	0.00307	-0.05745	0.000139558	-0.0569	0.00513	-0.05543	0.00328	-0.02405	0.00297	-0.01749
-0.05556	0.00304	-0.05745	6.97788e-05	-0.0569	0.00513	-0.05543	0.00324	-0.05556	0.00304	-0.05745	6.97788e-05	-0.0569	0.00513	-0.05543	0.00324	-0.02394	0.000183342	-0.01749
-0.05556	0.00304	-0.05745	3.48894e-05	-0.0569	0.00513	-0.05543	0.00321	-0.05556	0.00304	-0.05745	3.48894e-05	-0.0569	0.00513	-0.05543	0.00321	-0.02379	0.00518	-0.01749
-0.05556	0.003	-0.05745	0	-0.0569	0.00513	-0.05543	0.00321	-0.05556	0.003	-0.05745	0	-0.0569	0.00513	-0.05543	0.00321	-0.02366	0.00425	-0.01749
-0.05556	0.00297	-0.05745	-3.48894e-05	-0.0569	0.00513	-0.05543	0.00317	-0.05556	0.00297	-0.05745	-3.48894e-05	-0.0569	0.00513	-0.05543	0.00317	-0.0235	0.00488	-0.01749
-0.05556	0.00297	-0.05745	-6.97788e-05	-0.0569	0.00513	-0.05543	0.00317	-0.05556	0.00297	-0.05745	-6.97788e-05	-0.0569	0.00513	-0.05543	0.00317	-0.02332	0.00277	-0.01749
-0.05556	0.00293	-0.05745	-0.000104668	-0.0569	0.00513	-0.05543	0.00314	-0.05556	0.00293	-0.05745	-0.000104668	-0.0569	0.00513	-0.05543	0.00314	-0.02322	0.00248	-0.01749
-0.05556	0.0029	-0.05745	-0.000139558	-0.0569	0.00513	-0.05543	0.00314	-0.05556	0.0029	-0.05745	-0.000139558	-0.0569	0.00513	-0.05543	0.00314	-0.02305	0.00157	-0.01749
-0.05556	0.0029	-0.05745	-0.000174447	-0.0569	0.00509	-0.05543	0.00311	-0.05556	0.0029	-0.05745	-0.000174447	-0.0569	0.00509	-0.05543	0.00311	-0.02287	0.00326	-0.01749
-0.05556	0.00286	-0.05745	-0.000209336	-0.0569	0.00509	-0.05543	0.00311	-0.05556	0.00286	-0.05745	-0.000209336	-0.0569	0.00509	-0.05543	0.00311	-0.0227	0.0028	-0.01749
-0.05556	0.00283	-0.05745	-0.000244226	-0.0569	0.00509	-0.05543	0.00307	-0.05556	0.00283	-0.05745	-0.000244226	-0.0569	0.00509	-0.05543	0.00307	-0.02256	-0.000277357	-0.01749
-0.05556	0.00283	-0.05745	-0.000279115	-0.0569	0.00506	-0.05543	0.00307	-0.05556	0.00283	-0.05745	-0.000279115	-0.0569	0.00506	-0.05543	0.00307	-0.02244	0.00473	-0.01749
-0.05556	0.00279	-0.05745	-0.000314005	-0.0569	0.00506	-0.05543	0.00304	-0.05556	0.00279	-0.05745	-0.000314005	-0.0569	0.00506	-0.05543	0.00304	-0.02232	0.00142	-0.01749
-0.05555	0.00279	-0.05745	-0.000314005	-0.0569	0.00502	-0.05543	0.00304	-0.05555	0.00279	-0.05745	-0.000314005	-0.0569	0.00502	-0.05543	0.00304	-0.02221	-0.000665839	-0.01749
-0.05555	0.00276	-0.05744	-0.000348894	-0.0569	0.00502	-0.05543	0.00304	-0.05555	0.00276	-0.05744	-0.000348894	-0.0569	0.00502	-0.05543	0.00304	-0.02211	0.00332	-0.01749
-0.05555	0.00272	-0.05744	-0.000383783	-0.0569	0.00499	-0.05543	0.00304	-0.05555	0.00272	-0.05744	-0.000383783	-0.0569	0.00499	-0.05543	0.00304	-0.02197	0.00253	-0.01749
-0.05555	0.00272	-0.05744	-0.000418673	-0.0569	0.00495	-0.05543	0.003	-0.05555	0.00272	-0.05744	-0.000418673	-0.0569	0.00495	-0.05543	0.003	-0.02185	0.00195	-0.01749
-0.05555	0.00269	-0.05744	-0.000418673	-0.0569	0.00492	-0.05543	0.003	-0.05555	0.00269	-0.05744	-0.000418673	-0.0569	0.00492	-0.05543	0.003	-0.02175	0.00293	-0.01749
-0.05555	0.00269	-0.05744	-0.000453562	-0.0569	0.00488	-0.05543	0.003	-0.05555	0.00269	-0.05744	-0.000453562	-0.0569	0.00488	-0.05543	0.003	-0.02163	0.00336	-0.01749
-0.05555	0.00265	-0.05744	-0.000488452	-0.0569	0.00488	-0.05543	0.003	-0.05555	0.00265	-0.05744	-0.000488452	-0.0569	0.00488	-0.05543	0.003	-0.02149	0.00386	-0.01749
-0.05555	0.00265	-0.05744	-0.000488452	-0.0569	0.00485	-0.05543	0.003	-0.05555	0.00265	-0.05744	-0.000488452	-0.0569	0.00485	-0.05543	0.003	-0.02137	0.0038	-0.01749
-0.05555	0.00262	-0.05744	-0.000523341	-0.0569	0.00481	-0.05543	0.003	-0.05555	0.00262	-0.05744	-0.000523341	-0.0569	0.00481	-0.05543	0.003	-0.02121	0.00198	-0.01749
-0.05555	0.00262	-0.05744	-0.00055823	-0.0569	0.00478	-0.05543	0.003	-0.05555	0.00262	-0.05744	-0.00055823	-0.0569	0.00478	-0.05543	0.003	-0.02111	0.00173	-0.01749
-0.05555	0.00258	-0.05744	-0.00055823	-0.0569	0.00474	-0.05543	0.003	-0.05555	0.00258	-0.05744	-0.00055823	-0.0569	0.00474	-0.05543	0.003	-0.02099	0.000552776	-0.01749
-0.05555	0.00258	-0.05744	-0.00059312	-0.0569	0.00471	-0.05543	0.003	-0.05555	0.00258	-0.05744	-0.00059312	-0.0569	0.00471	-0.05543	0.003	-0.02085	0.00104	-0.01749
-0.05555	0.00258	-0.05744	-0.00059312	-0.0569	0.00468	-0.05543	0.003	-0.05555	0.00258	-0.05744	-0.00059312	-0.0569	0.00468	-0.05543	0.003	-0.02073	0.00148	-0.01749
-0.05555	0.00255	-0.05744	-0.000628009	-0.0569	0.00464	-0.05543	0.003	-0.05555	0.00255	-0.05744	-0.000628009	-0.0569	0.00464	-0.05543	0.003	-0.02056	0.00374	-0.01749
-0.05555	0.00255	-0.05744	-0.000628009	-0.0569	0.00461	-0.05543	0.003	-0.05555	0.00255	-0.05744	-0.000628009	-0.0569	0.00461	-0.05543	0.003	-0.0204	0.00331	-0.01749
-0.05555	0.00255	-0.05744	-0.000628009	-0.0569	0.00457	-0.05543	0.003	-0.05555	0.00255	-0.05744	-0.000628009	-0.0569	0.00457	-0.05543	0.003	-0.0202	0.00169	-0.01749
-0.05555	0.00251	-0.05744	-0.000662899	-0.0569	0.00454	-0.05543	0.003	-0.05555	0.00251	-0.05744	-0.000662899	-0.0569	0.00454	-0.05543	0.003	-0.02005	0.0016	-0.01749
-0.05555	0.00251	-0.05744	-0.000662899	-0.0569	0.0045	-0.05543	0.003	-0.05555	0.00251	-0.05744	-0.000662899	-0.0569	0.0045	-0.05543	0.003	-0.01995	0.00146	-0.01749
-0.05555	0.00251	-0.05744	-0.000662899	-0.0569	0.0045	-0.05542	0.003	-0.05555	0.00251	-0.05744	-0.000662899	-0.0569	0.0045	-0.05542	0.003	-0.01981	0.00285	-0.01749
-0.05555	0.00251	-0.05744	-0.000662899	-0.0569	0.00447	-0.05542	0.003	-0.05555	0.00251	-0.05744	-0.000662899	-0.0569	0.00447	-0.05542	0.003	-0.01967	0.00253	-0.01749
-0.05555	0.00248	-0.05744	-0.000662899	-0.0569	0.00443	-0.05542	0.003	-0.05555	0.00248	-0.05744	-0.000662899	-0.0569	0.00443	-0.05542	0.003	-0.01954	0.0029	-0.01749
-0.05555	0.00248	-0.05744	-0.000662899	-0.05689	0.0044	-0.05542	0.003	-0.05555	0.00248	-0.05744	-0.000662899	-0.05689	0.0044	-0.05542	0.003	-0.01937	0.00381	-0.01749
-0.05555	0.00248	-0.05744	-0.000662899	-0.05689	0.0044	-0.05542	0.003	-0.05555	0.00248	-0.05744	-0.000662899	-0.05689	0.0044	-0.05542	0.003	-0.01917	0.00389	-0.01749
-0.05555	0.00248	-0.05744	-0.000662899	-0.05689	0.00436	-0.05542	0.003	-0.05555	0.00248	-0.05744	-0.000662899	-0.05689	0.00436	-0.05542	0.003	-0.01903	0.000490954	-0.01749
-0.05555	0.00248	-0.05744	-0.000628009	-0.05689	0.00433	-0.05542	0.003	-0.05555	0.00248	-0.05744	-0.000628009	-0.05689	0.00433	-0.05542	0.003	-0.01888	-0.00196	-0.01748
-0.05555	0.00248	-0.05744	-0.000628009	-0.05689	0.00433	-0.05542	0.003	-0.05555	0.00248	-0.05744	-0.000628009	-0.05689	0.00433	-0.05542	0.003	-0.01876	0.00228	-0.01748
-0.05555	0.00244	-0.05744	-0.000628009	-0.05689	0.00429	-0.05542	0.00297	-0.05555	0.00244	-0.05744	-0.000628009	-0.05689	0.00429	-0.05542	0.00297	-0.01863	0.00317	-0.01748
-0.05555	0.00244	-0.05744	-0.00059312	-0.05689	0.00429	-0.05542	0.00297	-0.05555	0.00244	-0.05744	-0.00059312	-0.05689	0.00429	-0.05542	0.00297	-0.01848	0.00338	-0.01748
-0.05555	0.00244	-0.05744	-0.00055823	-0.05689	0.00426	-0.05542	0.00297	-0.05555	0.00244	-0.05744	-0.00055823	-0.05689	0.00426	-0.05542	0.00297	-0.0184	0.00128	-0.01748
-0.05555	0.00244	-0.05744	-0.00055823	-0.05689	0.00426	-0.05542	0.00297	-0.05555	0.00244	-0.05744	-0.00055823	-0.05689	0.00426	-0.05542	0.00297	-0.01824	0.00369	-0.01748
-0.05555	0.00244	-0.05744	-0.000523341	-0.05689	0.00426	-0.05542	0.00297	-0.05555	0.00244	-0.05744	-0.000523341	-0.05689	0.00426	-0.05542	0.00297	-0.01808	0.00286	-0.01748
-0.05555	0.00244	-0.05744	-0.000488452	-0.05689	0.00422	-0.05542	0.00297	-0.05555	0.00244	-0.05744	-0.000488452	-0.05689	0.00422	-0.05542	0.00297	-0.01795	0.00299	-0.01748
-0.05555	0.00244	-0.05744	-0.000453562	-0.05689	0.00422	-0.05542	0.00297	-0.05555	0.00244	-0.05744	-0.000453562	-0.05689	0.00422	-0.05542	0.00297	-0.0178	0.000954584	-0.01748
-0.05555	0.00244	-0.05744	-0.000418673	-0.05689	0.00422	-0.05542	0.00297	-0.05555	0.00244	-0.05744	-0.000418673	-0.05689	0.00422	-0.05542	0.00297	-0.01767	0.00541	-0.01748
-0.05555	0.00244	-0.05744	-0.000383783	-0.05689	0.00422	-0.05542	0.00297	-0.05555	0.00244	-0.05744	-0.000383783	-0.05689	0.00422	-0.05542	0.00297	-0.01751	-0.000235422	-0.01748
-0.05555	0.00241	-0.05744	-0.000348894	-0.05689	0.00422	-0.05542	0.00293	-0.05555	0.00241	-0.05744	-0.000348894	-0.05689	0.00422	-0.05542	0.00293	-0.01738	0.00326	-0.01748
-0.05555	0.00241	-0.05744	-0.000314005	-0.05689	0.00419	-0.05542	0.00293	-0.05555	0.00241	-0.05744	-0.000314005	-0.05689	0.00419	-0.05542	0.00293	-0.01727	0.00376	-0.01748
-0.05555	0.00241	-0.05744	-0.000244226	-0.05689	0.00419	-0.05542	0.00293	-0.05555	0.00241	-0.05744	-0.000244226	-0.05689	0.00419	-0.05542	0.00293	-0.01711	0.000423491	-0.01748
-0.05555	0.00241	-0.05744	-0.000209336	-0.05689	0.00419	-0.05542	0.00293	-0.05555	0.00241	-0.05744	-0.000209336	-0.05689	0.00419	-0.05542	0.00293	-0.017	0.00211	-0.01747
-0.05555	0.00241	-0.05744	-0.000174447	-0.05689	0.00419	-0.05542	0.00293	-0.05555	0.00241	-0.05744	-0.000174447	-0.05689	0.00419	-0.05542	0.00293	-0.01689	0.00233	-0.01747
-0.05555	0.00241	-0.05744	-0.000104668	-0.05689	0.00419	-0.05542	0.00293	-0.05555	0.00241	-0.05744	-0.000104668	-0.05689	0.00419	-0.05542	0.00293	-0.01673	0.00143	-0.01747
-0.05555	0.00241	-0.05744	-6.97788e-05	-0.05689	0.00419	-0.05542	0.00293	-0.05555	0.00241	-0.05744	-6.97788e-05	-0.05689	0.00419	-0.05542	0.00293	-0.01658	0.00191	-0.01747
-0.05555	0.00241	-0.05744	0	-0.05689	0.00419	-0.05542	0.0029	-0.05555	0.00241	-0.05744	0	-0.05689	0.00419	-0.05542	0.0029	-0.01645	0.00155	-0.01747
-0.05555	0.00241	-0.05744	6.97788e-05	-0.05689	0.00419	-0.05542	0.0029	-0.05555	0.00241	-0.05744	6.97788e-05	-0.05689	0.00419	-0.05542	0.0029	-0.01632	-1.84986e-06	-0.01747
-0.05555	0.00241	-0.05744	0.000104668	-0.05689	0.00419	-0.05542	0.0029	-0.05555	0.00241	-0.05744	0.000104668	-0.05689	0.00419	-0.05542	0.0029	-0.0162	0.00238	-0.01747
-0.05555	0.00241	-0.05744	0.000174447	-0.05689	0.00419	-0.05542	0.0029	-0.05555	0.00241	-0.05744	0.000174447	-0.05689	0.00419	-0.05542	0.0029	-0.01604	0.00197	-0.01747
-0.05555	0.00241	-0.05744	0.000209336	-0.05689	0.00422	-0.05542	0.0029	-0.05555	0.00241	-0.05744	0.000209336	-0.05689	0.00422	-0.05542	0.0029	-0.01592	0.0022	-0.01747
-0.05555	0.00241	-0.05744	0.000279115	-0.05689	0.00422	-0.05542	0.0029	-0.05555	0.00241	-0.05744	0.000279115	-0.05689	0.00422	-0.05542	0.0029	-0.01579	0.00275	-0.01747
-0.05555	0.00241	-0.05744	0.000348894	-0.05689	0.00422	-0.05542	0.0029	-0.05555	0.00241	-0.05744	0.000348894	-0.05689	0.00422	-0.05542	0.0029	-0.01563	0.00263	-0.01747
-0.05555	0.00241	-0.05744	0.000418673	-0.05689	0.00422	-0.05542	0.0029	-0.05555	0.00241	-0.05744	0.000418673	-0.05689	0.00422	-0.05542	0.0029	-0.01561	0.01124	-0.01747
-0.05554	0.00241	-0.05744	0.000453562	-0.05689	0.00422	-0.05542	0.0029	-0.05554	0.00241	-0.05744	0.000453562	-0.05689	0.00422	-0.05542	0.0029	-0.01561	0.02268	-0.01747
-0.05554	0.00241	-0.05743	0.000523341	-0.05689	0.00422	-0.05542	0.0029	-0.05554	0.00241	-0.05743	0.000523341	-0.05689	0.00422	-0.05542	0.0029	-0.01561	0.03411	-0.01747
-0.05554	0.00241	-0.05743	0.00059312	-0.05689	0.00422	-0.05542	0.0029	-0.05554	0.00241	-0.05743	0.00059312	-0.05689	0.00422	-0.05542	0.0029	-0.01561	0.04555	-0.01747
-0.05554	0.00244	-0.05743	0.000662899	-0.05689	0.00422	-0.05542	0.0029	-0.05554	0.00244	-0.05743	0.000662899	-0.05689	0.00422	-0.05542	0.0029	-0.0156	0.05698	-0.01747
-0.05554	0.00244	-0.05743	0.000697788	-0.05689	0.00422	-0.05542	0.0029	-0.05554	0.00244	-0.05743	0.000697788	-0.05689	0.00422	-0.05542	0.0029	-0.0156	0.06842	-0.01747
-0.05554	0.00244	-0.05743	0.000767567	-0.05689	0.00422	-0.05542	0.0029	-0.05554	0.00244	-0.05743	0.000767567	-0.05689	0.00422	-0.05542	0.0029	-0.0156	0.07985	-0.01747
-0.05554	0.00244	-0.05743	0.000837346	-0.05689	0.00422	-0.05542	0.0029	-0.05554	0.00244	-0.05743	0.000837346	-0.05689	0.00422	-0.05542	0.0029	-0.0156	0.09129	-0.01747
-0.05554	0.00244	-0.05743	0.000907124	-0.05689	0.00426	-0.05542	0.0029	-0.05554	0.00244	-0.05743	0.000907124	-0.05689	0.00426	-0.05542	0.0029	-0.0156	0.10272	-0.01747
-0.05554	0.00244	-0.05743	0.000942014	-0.05689	0.00426	-0.05542	0.0029	-0.05554	0.00244	-0.05743	0.000942014	-0.05689	0.00426	-0.05542	0.0029	-0.0156	0.11416	-0.01747
-0.05554	0.00244	-0.05743	0.00101	-0.05689	0.00426	-0.05542	0.00293	-0.05554	0.00244	-0.05743	0.00101	-0.05689	0.00426	-0.05542	0.00293	-0.0156	0.12559	-0.01747
-0.05554	0.00248	-0.05743	0.00108	-0.05689	0.00426	-0.05542	0.00293	-0.05554	0.00248	-0.05743	0.00108	-0.05689	0.00426	-0.05542	0.00293	-0.0156	0.13703	-0.01747
-0.05554	0.00248	-0.05743	0.00115	-0.05689	0.00426	-0.05542	0.00293	-0.05554	0.00248	-0.05743	0.00115	-0.05689	0.00426	-0.05542	0.00293	-0.0156	0.14846	-0.01747
-0.05554	0.00248	-0.05743	0.00119	-0.05689	0.00426	-0.05542	0.00293	-0.05554	0.00248	-0.05743	0.00119	-0.05689	0.00426	-0.05542	0.00293	-0.0156	0.1599	-0.01747
-0.05554	0.00248	-0.05743	0.00126	-0.05689	0.00429	-0.05542	0.00293	-0.05554	0.00248	-0.05743	0.00126	-0.05689	0.00429	-0.05542	0.00293	-0.0156	0.17133	-0.01747
-0.05554	0.00248	-0.05743	0.00133	-0.05689	0.00429	-0.05542	0.00293	-0.05554	0.00248	-0.05743	0.00133	-0.05689	0.00429	-0.05542	0.00293	-0.0156	0.18277	-0.01747
-0.05554	0.00248	-0.05743	0.00136	-0.05689	0.00429	-0.05542	0.00293	-0.05554	0.00248	-0.05743	0.00136	-0.05689	0.00429	-0.05542	0.00293	-0.0156	0.1942	-0.01746
-0.05554	0.00251	-0.05743	0.00143	-0.05689	0.00429	-0.05542	0.00293	-0.05554	0.00251	-0.05743	0.00143	-0.05689	0.00429	-0.05542	0.00293	-0.0156	0.20564	-0.01746
-0.05554	0.00251	-0.05743	0.0015	-0.05689	0.00433	-0.05542	0.00293	-0.05554	0.00251	-0.05743	0.0015	-0.05689	0.00433	-0.05542	0.00293	-0.0156	0.21707	-0.01746
-0.05554	0.00251	-0.05743	0.00154	-0.05689	0.00433	-0.05541	0.00293	-0.05554	0.00251	-0.05743	0.00154	-0.05689	0.00433	-0.05541	0.00293	-0.0156	0.22851	-0.01746
-0.05554	0.00251	-0.05743	0.0016	-0.05689	0.00433	-0.05541	0.00293	-0.05554	0.00251	-0.05743	0.0016	-0.05689	0.00433	-0.05541	0.00293	-0.0156	0.23994	-0.01746
-0.05554	0.00251	-0.05743	0.00167	-0.05689	0.00436	-0.05541	0.00293	-0.05554	0.00251	-0.05743	0.00167	-0.05689	0.00436	-0.05541	0.00293	-0.0156	0.25137	-0.01746
-0.05554	0.00251	-0.05743	0.00171	-0.05688	0.00436	-0.05541	0.00293	-0.05554	0.00251	-0.05743	0.00171	-0.05688	0.00436	-0.05541	0.00293	-0.0156	0.26281	-0.01746
-0.05554	0.00251	-0.05743	0.00178	-0.05688	0.00436	-0.05541	0.00293	-0.05554	0.00251	-0.05743	0.00178	-0.05688	0.00436	-0.05541	0.00293	-0.0156	0.27424	-0.01746
-0.05554	0.00251	-0.05743	0.00185	-0.05688	0.0044	-0.05541	0.00293	-0.05554	0.00251	-0.05743	0.00185	-0.05688	0.0044	-0.05541	0.00293	-0.0156	0.28568	-0.01746
-0.05554	0.00251	-0.05743	0.00188	-0.05688	0.0044	-0.05541	0.00293	-0.05554	0.00251	-0.05743	0.00188	-0.05688	0.0044	-0.05541	0.00293	-0.0156	0.29711	-0.01746
-0.05554	0.00251	-0.05743	0.00195	-0.05688	0.0044	-0.05541	0.0029	-0.05554	0.00251	-0.05743	0.00195	-0.05688	0.0044	-0.05541	0.0029	-0.0156	0.30855	-0.01746
-0.05554	0.00251	-0.05743	0.00202	-0.05688	0.00443	-0.05541	0.0029	-0.05554	0.00251	-0.05743	0.00202	-0.05688	0.00443	-0.05541	0.0029	-0.0156	0.31998	-0.01746
-0.05554	0.00251	-0.05743	0.00206	-0.05688	0.00443	-0.05541	0.0029	-0.05554	0.00251	-0.05743	0.00206	-0.05688	0.00443	-0.05541	0.0029	-0.0156	0.33142	-0.01746
-0.05554	0.00251	-0.05743	0.00213	-0.05688	0.00443	-0.05541	0.0029	-0.05554	0.00251	-0.05743	0.00213	-0.05688	0.00443	-0.05541	0.0029	-0.0156	0.34285	-0.01746
-0.05554	0.00251	-0.05743	0.00216	-0.05688	0.00447	-0.05541	0.00286	-0.05554	0.00251	-0.05743	0.00216	-0.05688	0.00447	-0.05541	0.00286	-0.0156	0.35429	-0.01746
-0.05554	0.00251	-0.05743	0.00223	-0.05688	0.00447	-0.05541	0.00286	-0.05554	0.00251	-0.05743	0.00223	-0.05688	0.00447	-0.05541	0.00286	-0.0156	0.36572	-0.01746
-0.05554	0.00251	-0.05743	0.00227	-0.05688	0.00447	-0.05541	0.00286	-0.05554	0.00251	-0.05743	0.00227	-0.05688	0.00447	-0.05541	0.00286	-0.0156	0.37716	-0.01746
-0.05554	0.00251	-0.05743	0.00234	-0.05688	0.00447	-0.05541	0.00286	-0.05554	0.00251	-0.05743	0.00234	-0.05688	0.00447	-0.05541	0.00286	-0.0156	0.38859	-0.01746
-0.05554	0.00248	-0.05743	0.00237	-0.05688	0.0045	-0.05541	0.00283	-0.05554	0.00248	-0.05743	0.00237	-0.05688	0.0045	-0.05541	0.00283	-0.0156	0.40003	-0.01746
-0.05554	0.00248	-0.05743	0.00244	-0.05688	0.0045	-0.05541	0.00283	-0.05554	0.00248	-0.05743	0.00244	-0.05688	0.0045	-0.05541	0.00283	-0.0156	0.41146	-0.01746
-0.05554	0.00248	-0.05743	0.00248	-0.05688	0.0045	-0.05541	0.00283	-0.05554	0.00248	-0.05743	0.00248	-0.05688	0.0045	-0.05541	0.00283	-0.0156	0.4229	-0.01745
-0.05554	0.00248	-0.05743	0.00255	-0.05688	0.0045	-0.05541	0.00279	-0.05554	0.00248	-0.05743	0.00255	-0.05688	0.0045	-0.05541	0.00279	-0.0156	0.43433	-0.01745
-0.05554	0.00248	-0.05743	0.00258	-0.05688	0.0045	-0.05541	0.00279	-0.05554	0.00248	-0.05743	0.00258	-0.05688	0.0045	-0.05541	0.00279	-0.0156	0.44577	-0.01745
-0.05554	0.00244	-0.05743	0.00262	-0.05688	0.0045	-0.05541	0.00279	-0.05554	0.00244	-0.05743	0.00262	-0.05688	0.0045	-0.05541	0.00279	-0.0156	0.4572	-0.01745
-0.05554	0.00244	-0.05743	0.00265	-0.05688	0.0045	-0.05541	0.00279	-0.05554	0.00244	-0.05743	0.00265	-0.05688	0.0045	-0.05541	0.00279	-0.0156	0.46864	-0.01745
-0.05554	0.00244	-0.05743	0.00272	-0.05688	0.0045	-0.05541	0.00276	-0.05554	0.00244	-0.05743	0.00272	-0.05688	0.0045	-0.05541	0.00276	-0.0156	0.48007	-0.01745
-0.05554	0.00244	-0.05743	0.00276	-0.05688	0.0045	-0.05541	0.00276	-0.05554	0.00244	-0.05743	0.00276	-0.05688	0.0045	-0.05541	0.00276	-0.0156	0.49151	-0.01745
-0.05554	0.00244	-0.05743	0.00279	-0.05688	0.0045	-0.05541	0.00276	-0.05554	0.00244	-0.05743	0.00279	-0.05688	0.0045	-0.05541	0.00276	-0.0156	0.50294	-0.01745
-0.05554	0.00241	-0.05743	0.00283	-0.05688	0.0045	-0.05541	0.00276	-0.05554	0.00241	-0.05743	0.00283	-0.05688	0.0045	-0.05541	0.00276	-0.0156	0.51438	-0.01745
-0.05554	0.00241	-0.05743	0.00286	-0.05688	0.00447	-0.05541	0.00276	-0.05554	0.00241	-0.05743	0.00286	-0.05688	0.00447	-0.05541	0.00276	-0.0156	0.52581	-0.01745
-0.05554	0.00241	-0.05743	0.0029	-0.05688	0.00447	-0.05541	0.00276	-0.05554	0.00241	-0.05743	0.0029	-0.05688	0.00447	-0.05541	0.00276	-0.0156	0.53725	-0.01744
-0.05554	0.00241	-0.05743	0.00293	-0.05688	0.00447	-0.05541	0.00276	-0.05554	0.00241	-0.05743	0.00293	-0.05688	0.00447	-0.05541	0.00276	-0.0156	0.54868	-0.01744
-0.05554	0.00241	-0.05743	0.00297	-0.05688	0.00443	-0.05541	0.00272	-0.05554	0.00241	-0.05743	0.00297	-0.05688	0.00443	-0.05541	0.00272	-0.0156	0.56011	-0.01744
-0.05554	0.00241	-0.05743	0.00297	-0.05688	0.00443	-0.05541	0.00272	-0.05554	0.00241	-0.05743	0.00297	-0.05688	0.00443	-0.05541	0.00272	-0.0156	0.57155	-0.01744
-0.05554	0.00241	-0.05743	0.003	-0.05688	0.0044	-0.05541	0.00276	-0.05554	0.00241	-0.05743	0.003	-0.05688	0.0044	-0.05541	0.00276	-0.0156	0.58298	-0.01743
-0.05553	0.00241	-0.05743	0.00304	-0.05688	0.0044	-0.05541	0.00276	-0.05553	0.00241	-0.05743	0.00304	-0.05688	0.0044	-0.05541	0.00276	-0.0156	0.59442	-0.01742
-0.05553	0.00241	-0.05742	0.00307	-0.05688	0.00436	-0.05541	0.00276	-0.05553	0.00241	-0.05742	0.00307	-0.05688	0.00436	-0.05541	0.00276	-0.0156	0.60585	-0.01742
-0.05553	0.00241	-0.05742	0.00307	-0.05688	0.00433	-0.05541	0.00276	-0.05553	0.00241	-0.05742	0.00307	-0.05688	0.00433	-0.05541	0.00276	-0.0156	0.61729	-0.01742
-0.05553	0.00241	-0.05742	0.00311	-0.05688	0.00433	-0.05541	0.00276	-0.05553	0.00241	-0.05742	0.00311	-0.05688	0.00433	-0.05541	0.00276	-0.0156	0.62872	-0.01741
-0.05553	0.00244	-0.05742	0.00311	-0.05688	0.00429	-0.05541	0.00276	-0.05553	0.00244	-0.05742	0.00311	-0.05688	0.00429	-0.05541	0.00276	-0.0156	0.64016	-0.01741
-0.05553	0.00244	-0.05742	0.00314	-0.05688	0.00426	-0.05541	0.00276	-0.05553	0.00244	-0.05742	0.00314	-0.05688	0.00426	-0.05541	0.00276	-0.0156	0.65159	-0.01741
-0.05553	0.00244	-0.05742	0.00314	-0.05688	0.00422	-0.05541	0.00279	-0.05553	0.00244	-0.05742	0.00314	-0.05688	0.00422	-0.05541	0.00279	-0.0156	0.66303	-0.0174
-0.05553	0.00248	-0.05742	0.00314	-0.05688	0.00419	-0.05541	0.00279	-0.05553	0.00248	-0.05742	0.00314	-0.05688	0.00419	-0.05541	0.00279	-0.0156	0.67446	-0.0174
-0.05553	0.00248	-0.05742	0.00317	-0.05688	0.00415	-0.05541	0.00279	-0.05553	0.00248	-0.05742	0.00317	-0.05688	0.00415	-0.05541	0.00279	-0.0156	0.6859	-0.0174
-0.05553	0.00248	-0.05742	0.00317	-0.05688	0.00412	-0.05541	0.00279	-0.05553	0.00248	-0.05742	0.00317	-0.05688	0.00412	-0.05541	0.00279	-0.0156	0.69733	-0.01739
-0.05553	0.00251	-0.05742	0.00317	-0.05688	0.00412	-0.05541	0.00283	-0.05553	0.00251	-0.05742	0.00317	-0.05688	0.00412	-0.05541	0.00283	-0.0156	0.70877	-0.01739
-0.05553	0.00251	-0.05742	0.00321	-0.05688	0.00408	-0.05541	0.00283	-0.05553	0.00251	-0.05742	0.00321	-0.05688	0.00408	-0.05541	0.00283	-0.0156	0.7202	-0.01738
-0.05553	0.00255	-0.05742	0.00321	-0.05688	0.00405	-0.05541	0.00283	-0.05553	0.00255	-0.05742	0.00321	-0.05688	0.00405	-0.05541	0.00283	-0.0156	0.73164	-0.01738
-0.05553	0.00255	-0.05742	0.00321	-0.05688	0.00401	-0.05541	0.00286	-0.05553	0.00255	-0.05742	0.00321	-0.05688	0.00401	-0.05541	0.00286	-0.0156	0.74307	-0.01737
-0.05553	0.00258	-0.05742	0.00321	-0.05688	0.00394	-0.05541	0.00286	-0.05553	0.00258	-0.05742	0.00321	-0.05688	0.00394	-0.05541	0.00286	-0.0156	0.75451	-0.01736
-0.05553	0.00258	-0.05742	0.00321	-0.05688	0.00391	-0.05541	0.00286	-0.05553	0.00258	-0.05742	0.00321	-0.05688	0.00391	-0.05541	0.00286	-0.0156	0.76594	-0.01734
-0.05553	0.00262	-0.05742	0.00324	-0.05688	0.00387	-0.05541	0.0029	-0.05553	0.00262	-0.05742	0.00324	-0.05688	0.00387	-0.05541	0.0029	-0.0156	0.77738	-0.01733
-0.05553	0.00262	-0.05742	0.00324	-0.05688	0.00384	-0.05541	0.0029	-0.05553	0.00262	-0.05742	0.00324	-0.05688	0.00384	-0.05541	0.0029	-0.0156	0.78881	-0.01726
-0.05553	0.00265	-0.05742	0.00324	-0.05688	0.0038	-0.0554	0.0029	-0.05553	0.00265	-0.05742	0.00324	-0.05688	0.0038	-0.0554	0.0029	-0.0156	0.80025	-0.01712
-0.05553	0.00265	-0.05742	0.00324	-0.05688	0.00377	-0.0554	0.00293	-0.05553	0.00265	-0.05742	0.00324	-0.05688	0.00377	-0.0554	0.00293	-0.0156	0.81168	-0.01696
-0.05553	0.00269	-0.05742	0.00324	-0.05688	0.00373	-0.0554	0.00293	-0.05553	0.00269	-0.05742	0.00324	-0.05688	0.00373	-0.0554	0.00293	-0.0156	0.82312	-0.01681
-0.05553	0.00269	-0.05742	0.00328	-0.05687	0.0037	-0.0554	0.00293	-0.05553	0.00269	-0.05742	0.00328	-0.05687	0.0037	-0.0554	0.00293	-0.0156	0.83455	-0.01668
-0.05553	0.00269	-0.05742	0.00328	-0.05687	0.00366	-0.0554	0.00297	-0.05553	0.00269	-0.05742	0.00328	-0.05687	0.00366	-0.0554	0.00297	-0.0156	0.84598	-0.01649
-0.05553	0.00272	-0.05742	0.00328	-0.05687	0.00363	-0.0554	0.00297	-0.05553	0.00272	-0.05742	0.00328	-0.05687	0.00363	-0.0554	0.00297	-0.0156	0.85742	-0.01636
-0.05553	0.00272	-0.05742	0.00331	-0.05687	0.00359	-0.0554	0.00297	-0.05553	0.00272	-0.05742	0.00331	-0.05687	0.00359	-0.0554	0.00297	-0.0156	0.86885	-0.01621
-0.05553	0.00276	-0.05742	0.00331	-0.05687	0.00356	-0.0554	0.00297	-0.05553	0.00276	-0.05742	0.00331	-0.05687	0.00356	-0.0554	0.00297	-0.0156	0.88029	-0.01602
-0.05553	0.00276	-0.05742	0.00331	-0.05687	0.00352	-0.0554	0.00297	-0.05553	0.00276	-0.05742	0.00331	-0.05687	0.00352	-0.0554	0.00297	-0.0156	0.89172	-0.01585
-0.05553	0.00276	-0.05742	0.00331	-0.05687	0.00345	-0.0554	0.00297	-0.05553	0.00276	-0.05742	0.00331	-0.05687	0.00345	-0.0554	0.00297	-0.01559	0.90316	-0.01569
-0.05553	0.00276	-0.05742	0.00335	-0.05687	0.00342	-0.0554	0.003	-0.05553	0.00276	-0.05742	0.00335	-0.05687	0.00342	-0.0554	0.003	-0.01559	0.91459	-0.01555
-0.05553	0.00276	-0.05742	0.00335	-0.05687	0.00338	-0.0554	0.003	-0.05553	0.00276	-0.05742	0.00335	-0.05687	0.00338	-0.0554	0.003	-0.01559	0.92603	-0.01534
-0.05553	0.00276	-0.05742	0.00335	-0.05687	0.00335	-0.0554	0.003	-0.05553	0.00276	-0.05742	0.00335	-0.05687	0.00335	-0.0554	0.003	-0.01559	0.93746	-0.01516
-0.05553	0.00279	-0.05742	0.00338	-0.05687	0.00331	-0.0554	0.003	-0.05553	0.00279	-0.05742	0.00338	-0.05687	0.00331	-0.0554	0.003	-0.01559	0.9489	-0.01499
-0.05553	0.00276	-0.05742	0.00338	-0.05687	0.00328	-0.0554	0.003	-0.05553	0.00276	-0.05742	0.00338	-0.05687	0.00328	-0.0554	0.003	-0.01559	0.96033	-0.01482
-0.05553	0.00276	-0.05742	0.00342	-0.05687	0.00324	-0.0554	0.003	-0.05553	0.00276	-0.05742	0.00342	-0.05687	0.00324	-0.0554	0.003	-0.01559	0.97177	-0.01464
-0.05553	0.00276	-0.05742	0.00342	-0.05687	0.00321	-0.0554	0.003	-0.05553	0.00276	-0.05742	0.00342	-0.05687	0.00321	-0.0554	0.003	-0.01559	0.9832	-0.01448
-0.05553	0.00276	-0.05742	0.00342	-0.05687	0.00317	-0.0554	0.003	-0.05553	0.00276	-0.05742	0.00342	-0.05687	0.00317	-0.0554	0.003	-0.01559	0.99464	-0.01428
-0.05553	0.00276	-0.05742	0.00345	-0.05687	0.00314	-0.0554	0.003	-0.05553	0.00276	-0.05742	0.00345	-0.05687	0.00314	-0.0554	0.003	-0.01559	1.00607	-0.01413
-0.05553	0.00276	-0.05742	0.00345	-0.05687	0.00307	-0.0554	0.003	-0.05553	0.00276	-0.05742	0.00345	-0.05687	0.00307	-0.0554	0.003	-0.01559	1.01751	-0.01397
-0.05553	0.00272	-0.05742	0.00345	-0.05687	0.00304	-0.0554	0.003	-0.05553	0.00272	-0.05742	0.00345	-0.05687	0.00304	-0.0554	0.003	-0.01559	1.02894	-0.01379
-0.05553	0.00272	-0.05742	0.00349	-0.05687	0.003	-0.0554	0.003	-0.05553	0.00272	-0.05742	0.00349	-0.05687	0.003	-0.0554	0.003	-0.01559	1.04038	-0.01356
-0.05553	0.00272	-0.05742	0.00349	-0.05687	0.00297	-0.0554	0.003	-0.05553	0.00272	-0.05742	0.00349	-0.05687	0.00297	-0.0554	0.003	-0.01559	1.05181	-0.01338
-0.05553	0.00269	-0.05742	0.00349	-0.05687	0.00293	-0.0554	0.00304	-0.05553	0.00269	-0.05742	0.00349	-0.05687	0.00293	-0.0554	0.00304	-0.01559	1.06325	-0.01319
-0.05553	0.00269	-0.05742	0.00352	-0.05687	0.0029	-0.0554	0.00304	-0.05553	0.00269	-0.05742	0.00352	-0.05687	0.0029	-0.0554	0.00304	-0.01559	1.07468	-0.01298
-0.05553	0.00265	-0.05742	0.00352	-0.05687	0.00286	-0.0554	0.00304	-0.05553	0.00265	-0.05742	0.00352	-0.05687	0.00286	-0.0554	0.00304	-0.01559	1.08612	-0.01278
-0.05553	0.00265	-0.05742	0.00352	-0.05687	0.00283	-0.0554	0.00304	-0.05553	0.00265	-0.05742	0.00352	-0.05687	0.00283	-0.0554	0.00304	-0.01559	1.09755	-0.01263
-0.05553	0.00262	-0.05742	0.00352	-0.05687	0.00279	-0.0554	0.00304	-0.05553	0.00262	-0.05742	0.00352	-0.05687	0.00279	-0.0554	0.00304	-0.01559	1.10899	-0.01246
-0.05553	0.00258	-0.05742	0.00356	-0.05687	0.00276	-0.0554	0.00304	-0.05553	0.00258	-0.05742	0.00356	-0.05687	0.00276	-0.0554	0.00304	-0.01559	1.12042	-0.01227
-0.05553	0.00258	-0.05742	0.00356	-0.05687	0.00272	-0.0554	0.00307	-0.05553	0.00258	-0.05742	0.00356	-0.05687	0.00272	-0.0554	0.00307	-0.01559	1.13186	-0.01209
-0.05553	0.00255	-0.05742	0.00356	-0.05687	0.00269	-0.0554	0.00307	-0.05553	0.00255	-0.05742	0.00356	-0.05687	0.00269	-0.0554	0.00307	-0.01557	1.14211	-0.0119
-0.05553	0.00255	-0.05742	0.00356	-0.05687	0.00265	-0.0554	0.00307	-0.05553	0.00255	-0.05742	0.00356	-0.05687	0.00265	-0.0554	0.00307	-0.01557	1.13067	-0.01173
-0.05552	0.00251	-0.05742	0.00356	-0.05687	0.00262	-0.0554	0.00311	-0.05552	0.00251	-0.05742	0.00356	-0.05687	0.00262	-0.0554	0.00311	-0.01557	1.11924	-0.01154
-0.05552	0.00248	-0.05741	0.00356	-0.05687	0.00258	-0.0554	0.00311	-0.05552	0.00248	-0.05741	0.00356	-0.05687	0.00258	-0.0554	0.00311	-0.01557	1.1078	-0.01132
-0.05552	0.00248	-0.05741	0.00356	-0.05687	0.00255	-0.0554	0.00314	-0.05552	0.00248	-0.05741	0.00356	-0.05687	0.00255	-0.0554	0.00314	-0.01557	1.09637	-0.0111
-0.05552	0.00244	-0.05741	0.00356	-0.05687	0.00255	-0.0554	0.00314	-0.05552	0.00244	-0.05741	0.00356	-0.05687	0.00255	-0.0554	0.00314	-0.01557	1.08493	-0.01096
-0.05552	0.00241	-0.05741	0.00356	-0.05687	0.00251	-0.0554	0.00317	-0.05552	0.00241	-0.05741	0.00356	-0.05687	0.00251	-0.0554	0.00317	-0.01557	1.0735	-0.01076
-0.05552	0.00241	-0.05741	0.00356	-0.05687	0.00248	-0.0554	0.00317	-0.05552	0.00241	-0.05741	0.00356	-0.05687	0.00248	-0.0554	0.00317	-0.01556	1.06206	-0.01058
-0.05552	0.00237	-0.05741	0.00356	-0.05687	0.00244	-0.0554	0.00321	-0.05552	0.00237	-0.05741	0.00356	-0.05687	0.00244	-0.0554	0.00321	-0.01556	1.05063	-0.01036
-0.05552	0.00237	-0.05741	0.00356	-0.05687	0.00244	-0.0554	0.00324	-0.05552	0.00237	-0.05741	0.00356	-0.05687	0.00244	-0.0554	0.00324	-0.01556	1.03919	-0.01022
-0.05552	0.00234	-0.05741	0.00356	-0.05687	0.00241	-0.0554	0.00328	-0.05552	0.00234	-0.05741	0.00356	-0.05687	0.00241	-0.0554	0.00328	-0.01556	1.02776	-0.01004
-0.05552	0.00234	-0.05741	0.00356	-0.05687	0.00241	-0.0554	0.00328	-0.05552	0.00234	-0.05741	0.00356	-0.05687	0.00241	-0.0554	0.00328	-0.01556	1.01632	-0.00986
-0.05552	0.0023	-0.05741	0.00356	-0.05687	0.00237	-0.0554	0.00331	-0.05552	0.0023	-0.05741	0.00356	-0.05687	0.00237	-0.0554	0.00331	-0.01556	1.00489	-0.00971
-0.05552	0.0023	-0.05741	0.00356	-0.05687	0.00237	-0.0554	0.00335	-0.05552	0.0023	-0.05741	0.00356	-0.05687	0.00237	-0.0554	0.00335	-0.01556	0.99345	-0.00951
-0.05552	0.00227	-0.05741	0.00356	-0.05687	0.00234	-0.0554	0.00338	-0.05552	0.00227	-0.05741	0.00356	-0.05687	0.00234	-0.0554	0.00338	-0.01556	0.98202	-0.0093
-0.05552	0.00227	-0.05741	0.00356	-0.05687	0.00234	-0.0554	0.00342	-0.05552	0.00227	-0.05741	0.00356	-0.05687	0.00234	-0.0554	0.00342	-0.01556	0.97058	-0.00908
-0.05552	0.00223	-0.05741	0.00356	-0.05687	0.00234	-0.0554	0.00342	-0.05552	0.00223	-0.05741	0.00356	-0.05687	0.00234	-0.0554	0.00342	-0.01556	0.95915	-0.00889
-0.05552	0.00223	-0.05741	0.00352	-0.05687	0.00234	-0.0554	0.00345	-0.05552	0.00223	-0.05741	0.00352	-0.05687	0.00234	-0.0554	0.00345	-0.01556	0.94771	-0.00872
-0.05552	0.00223	-0.05741	0.00352	-0.05687	0.00234	-0.0554	0.00349	-0.05552	0.00223	-0.05741	0.00352	-0.05687	0.00234	-0.0554	0.00349	-0.01556	0.93628	-0.00855
-0.05552	0.0022	-0.05741	0.00352	-0.05687	0.00234	-0.0554	0.00352	-0.05552	0.0022	-0.05741	0.00352	-0.05687	0.00234	-0.0554	0.00352	-0.01556	0.92484	-0.00838
-0.05552	0.0022	-0.05741	0.00352	-0.05687	0.0023	-0.05539	0.00356	-0.05552	0.0022	-0.05741	0.00352	-0.05687	0.0023	-0.05539	0.00356	-0.01556	0.91341	-0.0082
-0.05552	0.00216	-0.05741	0.00352	-0.05687	0.00234	-0.05539	0.00359	-0.05552	0.00216	-0.05741	0.00352	-0.05687	0.00234	-0.05539	0.00359	-0.01556	0.90197	-0.00798
-0.05552	0.00216	-0.05741	0.00352	-0.05687	0.00234	-0.05539	0.00363	-0.05552	0.00216	-0.05741	0.00352	-0.05687	0.00234	-0.05539	0.00363	-0.01556	0.89054	-0.00779
-0.05552	0.00216	-0.05741	0.00352	-0.05686	0.00234	-0.05539	0.00366	-0.05552	0.00216	-0.05741	0.00352	-0.05686	0.00234	-0.05539	0.00366	-0.01556	0.87911	-0.00767
-0.05552	0.00216	-0.05741	0.00349	-0.05686	0.00234	-0.05539	0.0037	-0.05552	0.00216	-0.05741	0.00349	-0.05686	0.00234	-0.05539	0.0037	-0.01556	0.86767	-0.00746
-0.05552	0.00213	-0.05741	0.00349	-0.05686	0.00234	-0.05539	0.0037	-0.05552	0.00213	-0.05741	0.00349	-0.05686	0.00234	-0.05539	0.0037	-0.01556	0.85624	-0.0073
-0.05552	0.00213	-0.05741	0.00349	-0.05686	0.00234	-0.05539	0.00373	-0.05552	0.00213	-0.05741	0.00349	-0.05686	0.00234	-0.05539	0.00373	-0.01556	0.8448	-0.00714
-0.05552	0.00213	-0.05741	0.00349	-0.05686	0.00237	-0.05539	0.00377	-0.05552	0.00213	-0.05741	0.00349	-0.05686	0.00237	-0.05539	0.00377	-0.01556	0.83337	-0.007
-0.05552	0.00213	-0.05741	0.00349	-0.05686	0.00237	-0.05539	0.0038	-0.05552	0.00213	-0.05741	0.00349	-0.05686	0.00237	-0.05539	0.0038	-0.01556	0.82193	-0.00683
-0.05552	0.00209	-0.05741	0.00349	-0.05686	0.00237	-0.05539	0.00384	-0.05552	0.00209	-0.05741	0.00349	-0.05686	0.00237	-0.05539	0.00384	-0.01556	0.8105	-0.00668
-0.05552	0.00209	-0.05741	0.00349	-0.05686	0.00241	-0.05539	0.00387	-0.05552	0.00209	-0.05741	0.00349	-0.05686	0.00241	-0.05539	0.00387	-0.01556	0.79906	-0.00644
-0.05552	0.00209	-0.05741	0.00349	-0.05686	0.00241	-0.05539	0.00387	-0.05552	0.00209	-0.05741	0.00349	-0.05686	0.00241	-0.05539	0.00387	-0.01555	0.78763	-0.00623
-0.05552	0.00209	-0.05741	0.00345	-0.05686	0.00244	-0.05539	0.00391	-0.05552	0.00209	-0.05741	0.00345	-0.05686	0.00244	-0.05539	0.00391	-0.01555	0.77619	-0.00606
-0.05552	0.00206	-0.05741	0.00345	-0.05686	0.00244	-0.05539	0.00394	-0.05552	0.00206	-0.05741	0.00345	-0.05686	0.00244	-0.05539	0.00394	-0.01555	0.76476	-0.00586
-0.05552	0.00206	-0.05741	0.00345	-0.05686	0.00248	-0.05539	0.00394	-0.05552	0.00206	-0.05741	0.00345	-0.05686	0.00248	-0.05539	0.00394	-0.01555	0.75332	-0.00561
-0.05552	0.00206	-0.05741	0.00345	-0.05686	0.00248	-0.05539	0.00398	-0.05552	0.00206	-0.05741	0.00345	-0.05686	0.00248	-0.05539	0.00398	-0.01555	0.74189	-0.00542
-0.05552	0.00206	-0.05741	0.00345	-0.05686	0.00251	-0.05539	0.00401	-0.05552	0.00206	-0.05741	0.00345	-0.05686	0.00251	-0.05539	0.00401	-0.01555	0.73045	-0.00528
-0.05552	0.00202	-0.05741	0.00342	-0.05686	0.00251	-0.05539	0.00401	-0.05552	0.00202	-0.05741	0.00342	-0.05686	0.00251	-0.05539	0.00401	-0.01555	0.71902	-0.00508
-0.05552	0.00202	-0.05741	0.00342	-0.05686	0.00255	-0.05539	0.00405	-0.05552	0.00202	-0.05741	0.00342	-0.05686	0.00255	-0.05539	0.00405	-0.01555	0.70758	-0.00488
-0.05552	0.00202	-0.05741	0.00342	-0.05686	0.00255	-0.05539	0.00405	-0.05552	0.00202	-0.05741	0.00342	-0.05686	0.00255	-0.05539	0.00405	-0.01555	0.69615	-0.00472
-0.05552	0.00202	-0.05741	0.00342	-0.05686	0.00258	-0.05539	0.00408	-0.05552	0.00202	-0.05741	0.00342	-0.05686	0.00258	-0.05539	0.00408	-0.01555	0.68471	-0.00451
-0.05552	0.00199	-0.05741	0.00338	-0.05686	0.00258	-0.05539	0.00408	-0.05552	0.00199	-0.05741	0.00338	-0.05686	0.00258	-0.05539	0.00408	-0.01555	0.67328	-0.0043
-0.05552	0.00199	-0.05741	0.00338	-0.05686	0.00262	-0.05539	0.00412	-0.05552	0.00199	-0.05741	0.00338	-0.05686	0.00262	-0.05539	0.00412	-0.01555	0.66184	-0.00408
-0.05552	0.00199	-0.05741	0.00335	-0.05686	0.00262	-0.05539	0.00412	-0.05552	0.00199	-0.05741	0.00335	-0.05686	0.00262	-0.05539	0.00412	-0.01555	0.65041	-0.00392
-0.05552	0.00199	-0.05741	0.00335	-0.05686	0.00265	-0.05539	0.00415	-0.05552	0.00199	-0.05741	0.00335	-0.05686	0.00265	-0.05539	0.00415	-0.01555	0.63897	-0.00373
-0.05552	0.00195	-0.05741	0.00331	-0.05686	0.00265	-0.05539	0.00415	-0.05552	0.00195	-0.05741	0.00331	-0.05686	0.00265	-0.05539	0.00415	-0.01555	0.62754	-0.00355
-0.05552	0.00195	-0.05741	0.00331	-0.05686	0.00265	-0.05539	0.00415	-0.05552	0.00195	-0.05741	0.00331	-0.05686	0.00265	-0.05539	0.00415	-0.01555	0.6161	-0.00343
-0.05552	0.00195	-0.05741	0.00328	-0.05686	0.00269	-0.05539	0.00419	-0.05552	0.00195	-0.05741	0.00328	-0.05686	0.00269	-0.05539	0.00419	-0.01555	0.60467	-0.00328
-0.05552	0.00195	-0.05741	0.00328	-0.05686	0.00269	-0.05539	0.00419	-0.05552	0.00195	-0.05741	0.00328	-0.05686	0.00269	-0.05539	0.00419	-0.01555	0.59324	-0.00312
-0.05552	0.00192	-0.05741	0.00324	-0.05686	0.00272	-0.05539	0.00419	-0.05552	0.00192	-0.05741	0.00324	-0.05686	0.00272	-0.05539	0.00419	-0.01555	0.5818	-0.00285
-0.05552	0.00192	-0.05741	0.00321	-0.05686	0.00272	-0.05539	0.00419	-0.05552	0.00192	-0.05741	0.00321	-0.05686	0.00272	-0.05539	0.00419	-0.01555	0.57037	-0.00266
-0.05552	0.00192	-0.05741	0.00321	-0.05686	0.00272	-0.05539	0.00422	-0.05552	0.00192	-0.05741	0.00321	-0.05686	0.00272	-0.05539	0.00422	-0.01555	0.55893	-0.00249
-0.05551	0.00192	-0.05741	0.00317	-0.05686	0.00276	-0.05539	0.00422	-0.05551	0.00192	-0.05741	0.00317	-0.05686	0.00276	-0.05539	0.00422	-0.01554	0.5475	-0.0023
-0.05551	0.00192	-0.0574	0.00314	-0.05686	0.00276	-0.05539	0.00422	-0.05551	0.00192	-0.0574	0.00314	-0.05686	0.00276	-0.05539	0.00422	-0.01554	0.53606	-0.00214
-0.05551	0.00188	-0.0574	0.00311	-0.05686	0.00279	-0.05539	0.00422	-0.05551	0.00188	-0.0574	0.00311	-0.05686	0.00279	-0.05539	0.00422	-0.01554	0.52463	-0.00189
-0.05551	0.00188	-0.0574	0.00307	-0.05686	0.00279	-0.05539	0.00422	-0.05551	0.00188	-0.0574	0.00307	-0.05686	0.00279	-0.05539	0.00422	-0.01554	0.51319	-0.00171
-0.05551	0.00188	-0.0574	0.00304	-0.05686	0.00283	-0.05539	0.00422	-0.05551	0.00188	-0.0574	0.00304	-0.05686	0.00283	-0.05539	0.00422	-0.01554	0.50176	-0.0015
-0.05551	0.00188	-0.0574	0.00304	-0.05686	0.00283	-0.05539	0.00422	-0.05551	0.00188	-0.0574	0.00304	-0.05686	0.00283	-0.05539	0.00422	-0.01554	0.49032	-0.00134
-0.05551	0.00188	-0.0574	0.003	-0.05686	0.00286	-0.05539	0.00422	-0.05551	0.00188	-0.0574	0.003	-0.05686	0.00286	-0.05539	0.00422	-0.01554	0.47889	-0.00115
-0.05551	0.00188	-0.0574	0.00297	-0.05686	0.00286	-0.05539	0.00422	-0.05551	0.00188	-0.0574	0.00297	-0.05686	0.00286	-0.05539	0.00422	-0.01554	0.46745	-0.000903777
-0.05551	0.00185	-0.0574	0.00293	-0.05686	0.0029	-0.05539	0.00422	-0.05551	0.00185	-0.0574	0.00293	-0.05686	0.0029	-0.05539	0.00422	-0.01554	0.45602	-0.000735973
-0.05551	0.00185	-0.0574	0.0029	-0.05686	0.0029	-0.05539	0.00422	-0.05551	0.00185	-0.0574	0.0029	-0.05686	0.0029	-0.05539	0.00422	-0.01554	0.44458	-0.000497792
-0.05551	0.00185	-0.0574	0.00286	-0.05686	0.00293	-0.05539	0.00422	-0.05551	0.00185	-0.0574	0.00286	-0.05686	0.00293	-0.05539	0.00422	-0.01554	0.43315	-0.000380974
-0.05551	0.00185	-0.0574	0.00283	-0.05686	0.00293	-0.05539	0.00422	-0.05551	0.00185	-0.0574	0.00283	-0.05686	0.00293	-0.05539	0.00422	-0.01554	0.42171	-0.000190574
-0.05551	0.00185	-0.0574	0.00279	-0.05686	0.00297	-0.05539	0.00422	-0.05551	0.00185	-0.0574	0.00279	-0.05686	0.00297	-0.05539	0.00422	-0.01554	0.41028	-5.05638e-05
-0.05551	0.00185	-0.0574	0.00276	-0.05686	0.003	-0.05539	0.00419	-0.05551	0.00185	-0.0574	0.00276	-0.05686	0.003	-0.05539	0.00419	-0.01554	0.39884	0.000201821
-0.05551	0.00185	-0.0574	0.00272	-0.05686	0.003	-0.05539	0.00419	-0.05551	0.00185	-0.0574	0.00272	-0.05686	0.003	-0.05539	0.00419	-0.01554	0.38741	0.000462574
-0.05551	0.00185	-0.0574	0.00269	-0.05686	0.00304	-0.05539	0.00419	-0.05551	0.00185	-0.0574	0.00269	-0.05686	0.00304	-0.05539	0.00419	-0.01553	0.37597	0.000720507
-0.05551	0.00185	-0.0574	0.00265	-0.05686	0.00307	-0.05539	0.00415	-0.05551	0.00185	-0.0574	0.00265	-0.05686	0.00307	-0.05539	0.00415	-0.01553	0.36454	0.000822021
-0.05551	0.00181	-0.0574	0.00265	-0.05686	0.00311	-0.05539	0.00415	-0.05551	0.00181	-0.0574	0.00265	-0.05686	0.00311	-0.05539	0.00415	-0.01553	0.3531	0.000991714
-0.05551	0.00181	-0.0574	0.00262	-0.05686	0.00314	-0.05538	0.00412	-0.05551	0.00181	-0.0574	0.00262	-0.05686	0.00314	-0.05538	0.00412	-0.01553	0.34167	0.00116
-0.05551	0.00181	-0.0574	0.00258	-0.05686	0.00317	-0.05538	0.00408	-0.05551	0.00181	-0.0574	0.00258	-0.05686	0.00317	-0.05538	0.00408	-0.01553	0.33023	0.00135
-0.05551	0.00181	-0.0574	0.00255	-0.05686	0.00321	-0.05538	0.00408	-0.05551	0.00181	-0.0574	0.00255	-0.05686	0.00321	-0.05538	0.00408	-0.01553	0.3188	0.00151
-0.05551	0.00181	-0.0574	0.00255	-0.05685	0.00324	-0.05538	0.00405	-0.05551	0.00181	-0.0574	0.00255	-0.05685	0.00324	-0.05538	0.00405	-0.01553	0.30736	0.00167
-0.05551	0.00181	-0.0574	0.00251	-0.05685	0.00328	-0.05538	0.00401	-0.05551	0.00181	-0.0574	0.00251	-0.05685	0.00328	-0.05538	0.00401	-0.01553	0.29593	0.00184
-0.05551	0.00181	-0.0574	0.00248	-0.05685	0.00331	-0.05538	0.00398	-0.05551	0.00181	-0.0574	0.00248	-0.05685	0.00331	-0.05538	0.00398	-0.01553	0.2845	0.00204
-0.05551	0.00181	-0.0574	0.00248	-0.05685	0.00335	-0.05538	0.00394	-0.05551	0.00181	-0.0574	0.00248	-0.05685	0.00335	-0.05538	0.00394	-0.01553	0.27306	0.00221
-0.05551	0.00181	-0.0574	0.00244	-0.05685	0.00338	-0.05538	0.00391	-0.05551	0.00181	-0.0574	0.00244	-0.05685	0.00338	-0.05538	0.00391	-0.01553	0.26163	0.00238
-0.05551	0.00178	-0.0574	0.00241	-0.05685	0.00342	-0.05538	0.00387	-0.05551	0.00178	-0.0574	0.00241	-0.05685	0.00342	-0.05538	0.00387	-0.01552	0.25019	0.00256
-0.05551	0.00178	-0.0574	0.00241	-0.05685	0.00345	-0.05538	0.00384	-0.05551	0.00178	-0.0574	0.00241	-0.05685	0.00345	-0.05538	0.00384	-0.01552	0.23876	0.00277
-0.05551	0.00178	-0.0574	0.00237	-0.05685	0.00352	-0.05538	0.00377	-0.05551	0.00178	-0.0574	0.00237	-0.05685	0.00352	-0.05538	0.00377	-0.01552	0.22732	0.00299
-0.05551	0.00178	-0.0574	0.00237	-0.05685	0.00356	-0.05538	0.00373	-0.05551	0.00178	-0.0574	0.00237	-0.05685	0.00356	-0.05538	0.00373	-0.01552	0.21589	0.00316
-0.05551	0.00178	-0.0574	0.00234	-0.05685	0.00359	-0.05538	0.0037	-0.05551	0.00178	-0.0574	0.00234	-0.05685	0.00359	-0.05538	0.0037	-0.01552	0.20445	0.00336
-0.05551	0.00178	-0.0574	0.00234	-0.05685	0.00363	-0.05538	0.00363	-0.05551	0.00178	-0.0574	0.00234	-0.05685	0.00363	-0.05538	0.00363	-0.01552	0.19302	0.00353
-0.05551	0.00174	-0.0574	0.0023	-0.05685	0.0037	-0.05538	0.00359	-0.05551	0.00174	-0.0574	0.0023	-0.05685	0.0037	-0.05538	0.00359	-0.01552	0.18158	0.00373
-0.05551	0.00174	-0.0574	0.0023	-0.05685	0.00373	-0.05538	0.00356	-0.05551	0.00174	-0.0574	0.0023	-0.05685	0.00373	-0.05538	0.00356	-0.01551	0.17015	0.00395
-0.05551	0.00174	-0.0574	0.00227	-0.05685	0.00377	-0.05538	0.00349	-0.05551	0.00174	-0.0574	0.00227	-0.05685	0.00377	-0.05538	0.00349	-0.01551	0.15871	0.00408
-0.05551	0.00174	-0.0574	0.00227	-0.05685	0.00384	-0.05538	0.00345	-0.05551	0.00174	-0.0574	0.00227	-0.05685	0.00384	-0.05538	0.00345	-0.01551	0.14728	0.00427
-0.05551	0.00171	-0.0574	0.00227	-0.05685	0.00387	-0.05538	0.00338	-0.05551	0.00171	-0.0574	0.00227	-0.05685	0.00387	-0.05538	0.00338	-0.01551	0.13584	0.00446
-0.05551	0.00171	-0.0574	0.00223	-0.05685	0.00391	-0.05538	0.00335	-0.05551	0.00171	-0.0574	0.00223	-0.05685	0.00391	-0.05538	0.00335	-0.01551	0.12441	0.00466
-0.05551	0.00171	-0.0574	0.00223	-0.05685	0.00398	-0.05538	0.00328	-0.05551	0.00171	-0.0574	0.00223	-0.05685	0.00398	-0.05538	0.00328	-0.0155	0.11297	0.00482
-0.05551	0.00171	-0.0574	0.0022	-0.05685	0.00401	-0.05538	0.00321	-0.05551	0.00171	-0.0574	0.0022	-0.05685	0.00401	-0.05538	0.00321	-0.0155	0.10154	0.00503
-0.05551	0.00167	-0.0574	0.0022	-0.05685	0.00405	-0.05538	0.00317	-0.05551	0.00167	-0.0574	0.0022	-0.05685	0.00405	-0.05538	0.00317	-0.0155	0.0901	0.00518
-0.05551	0.00167	-0.0574	0.0022	-0.05685	0.00408	-0.05538	0.00311	-0.05551	0.00167	-0.0574	0.0022	-0.05685	0.00408	-0.05538	0.00311	-0.01549	0.07867	0.00531
-0.05551	0.00167	-0.0574	0.00216	-0.05685	0.00415	-0.05538	0.00307	-0.05551	0.00167	-0.0574	0.00216	-0.05685	0.00415	-0.05538	0.00307	-0.01549	0.06723	0.00546
-0.05551	0.00167	-0.0574	0.00216	-0.05685	0.00419	-0.05538	0.003	-0.05551	0.00167	-0.0574	0.00216	-0.05685	0.00419	-0.05538	0.003	-0.01548	0.0558	0.0057
-0.05551	0.00164	-0.0574	0.00213	-0.05685	0.00422	-0.05538	0.00297	-0.05551	0.00164	-0.0574	0.00213	-0.05685	0.00422	-0.05538	0.00297	-0.01547	0.04436	0.0059
-0.05551	0.00164	-0.0574	0.00213	-0.05685	0.00426	-0.05538	0.0029	-0.05551	0.00164	-0.0574	0.00213	-0.05685	0.00426	-0.05538	0.0029	-0.01546	0.03293	0.00609
-0.05551	0.00164	-0.0574	0.00213	-0.05685	0.00433	-0.05538	0.00286	-0.05551	0.00164	-0.0574	0.00213	-0.05685	0.00433	-0.05538	0.00286	-0.01545	0.02149	0.00623
-0.05551	0.00164	-0.0574	0.00209	-0.05685	0.00436	-0.05538	0.00283	-0.05551	0.00164	-0.0574	0.00209	-0.05685	0.00436	-0.05538	0.00283	-0.01543	0.01006	0.00641
-0.05551	0.00164	-0.0574	0.00209	-0.05685	0.0044	-0.05538	0.00276	-0.05551	0.00164	-0.0574	0.00209	-0.05685	0.0044	-0.05538	0.00276	-0.01538	-0.00137	0.00662
-0.05551	0.0016	-0.0574	0.00206	-0.05685	0.00443	-0.05538	0.00272	-0.05551	0.0016	-0.0574	0.00206	-0.05685	0.00443	-0.05538	0.00272	-0.01521	-0.00331	0.00685
-0.0555	0.0016	-0.0574	0.00206	-0.05685	0.00447	-0.05538	0.00269	-0.0555	0.0016	-0.0574	0.00206	-0.05685	0.00447	-0.05538	0.00269	-0.01508	-0.00107	0.00704
-0.0555	0.0016	-0.05739	0.00206	-0.05685	0.0045	-0.05538	0.00262	-0.0555	0.0016	-0.05739	0.00206	-0.05685	0.0045	-0.05538	0.00262	-0.01498	-0.000191897	0.00721
-0.0555	0.0016	-0.05739	0.00202	-0.05685	0.00457	-0.05538	0.00258	-0.0555	0.0016	-0.05739	0.00202	-0.05685	0.00457	-0.05538	0.00258	-0.01485	-0.00119	0.00744
-0.0555	0.0016	-0.05739	0.00202	-0.05685	0.00461	-0.05538	0.00255	-0.0555	0.0016	-0.05739	0.00202	-0.05685	0.00461	-0.05538	0.00255	-0.01473	0.000561497	0.00762
-0.0555	0.0016	-0.05739	0.00202	-0.05685	0.00464	-0.05538	0.00251	-0.0555	0.0016	-0.05739	0.00202	-0.05685	0.00464	-0.05538	0.00251	-0.01459	-0.000683637	0.00775
-0.0555	0.0016	-0.05739	0.00199	-0.05685	0.00468	-0.05538	0.00248	-0.0555	0.0016	-0.05739	0.00199	-0.05685	0.00468	-0.05538	0.00248	-0.01445	0.00114	0.00798
-0.0555	0.0016	-0.05739	0.00199	-0.05685	0.00471	-0.05538	0.00244	-0.0555	0.0016	-0.05739	0.00199	-0.05685	0.00471	-0.05538	0.00244	-0.01433	-0.000872568	0.00813
-0.0555	0.0016	-0.05739	0.00199	-0.05685	0.00474	-0.05538	0.00241	-0.0555	0.0016	-0.05739	0.00199	-0.05685	0.00474	-0.05538	0.00241	-0.0142	9.45512e-05	0.00835
-0.0555	0.0016	-0.05739	0.00199	-0.05685	0.00478	-0.05538	0.00237	-0.0555	0.0016	-0.05739	0.00199	-0.05685	0.00478	-0.05538	0.00237	-0.01405	-0.00183	0.00848
-0.0555	0.0016	-0.05739	0.00195	-0.05685	0.00481	-0.05538	0.00234	-0.0555	0.0016	-0.05739	0.00195	-0.05685	0.00481	-0.05538	0.00234	-0.01394	-0.000632329	0.00868
-0.0555	0.0016	-0.05739	0.00195	-0.05685	0.00485	-0.05538	0.00234	-0.0555	0.0016	-0.05739	0.00195	-0.05685	0.00485	-0.05538	0.00234	-0.01383	-0.00299	0.00888
-0.0555	0.0016	-0.05739	0.00195	-0.05685	0.00488	-0.05538	0.0023	-0.0555	0.0016	-0.05739	0.00195	-0.05685	0.00488	-0.05538	0.0023	-0.01368	-0.00173	0.00904
-0.0555	0.0016	-0.05739	0.00195	-0.05685	0.00492	-0.05538	0.00227	-0.0555	0.0016	-0.05739	0.00195	-0.05685	0.00492	-0.05538	0.00227	-0.01358	0.000739188	0.00929
-0.0555	0.0016	-0.05739	0.00195	-0.05685	0.00495	-0.05538	0.00223	-0.0555	0.0016	-0.05739	0.00195	-0.05685	0.00495	-0.05538	0.00223	-0.01345	-0.00122	0.0095
-0.0555	0.0016	-0.05739	0.00195	-0.05685	0.00499	-0.05538	0.00223	-0.0555	0.0016	-0.05739	0.00195	-0.05685	0.00499	-0.05538	0.00223	-0.01329	-0.00114	0.00968
-0.0555	0.0016	-0.05739	0.00195	-0.05685	0.00502	-0.05538	0.0022	-0.0555	0.0016	-0.05739	0.00195	-0.05685	0.00502	-0.05538	0.0022	-0.01316	0.00154	0.00985
-0.0555	0.0016	-0.05739	0.00195	-0.05685	0.00506	-0.05538	0.00216	-0.0555	0.0016	-0.05739	0.00195	-0.05685	0.00506	-0.05538	0.00216	-0.01302	-0.000838588	0.00999
-0.0555	0.00164	-0.05739	0.00199	-0.05685	0.00509	-0.05538	0.00216	-0.0555	0.00164	-0.05739	0.00199	-0.05685	0.00509	-0.05538	0.00216	-0.0129	0.00217	0.01017
-0.0555	0.00164	-0.05739	0.00199	-0.05685	0.00513	-0.05537	0.00213	-0.0555	0.00164	-0.05739	0.00199	-0.05685	0.00513	-0.05537	0.00213	-0.01281	-0.000230663	0.01038
-0.0555	0.00164	-0.05739	0.00199	-0.05685	0.00516	-0.05537	0.00213	-0.0555	0.00164	-0.05739	0.00199	-0.05685	0.00516	-0.05537	0.00213	-0.01263	0.00185	0.01053
-0.0555	0.00164	-0.05739	0.00199	-0.05685	0.0052	-0.05537	0.00209	-0.0555	0.00164	-0.05739	0.00199	-0.05685	0.0052	-0.05537	0.00209	-0.01248	-0.00149	0.01072
-0.0555	0.00167	-0.05739	0.00202	-0.05684	0.00523	-0.05537	0.00206	-0.0555	0.00167	-0.05739	0.00202	-0.05684	0.00523	-0.05537	0.00206	-0.01236	-0.00211	0.01092
-0.0555	0.00167	-0.05739	0.00202	-0.05684	0.00527	-0.05537	0.00206	-0.0555	0.00167	-0.05739	0.00202	-0.05684	0.00527	-0.05537	0.00206	-0.01221	-0.000972805	0.01113
-0.0555	0.00167	-0.05739	0.00206	-0.05684	0.0053	-0.05537	0.00202	-0.0555	0.00167	-0.05739	0.00206	-0.05684	0.0053	-0.05537	0.00202	-0.01209	-0.000691693	0.01134
-0.0555	0.00167	-0.05739	0.00206	-0.05684	0.00534	-0.05537	0.00199	-0.0555	0.00167	-0.05739	0.00206	-0.05684	0.00534	-0.05537	0.00199	-0.01199	-0.00103	0.01149
-0.0555	0.00171	-0.05739	0.00209	-0.05684	0.00537	-0.05537	0.00199	-0.0555	0.00171	-0.05739	0.00209	-0.05684	0.00537	-0.05537	0.00199	-0.01188	-0.00149	0.01172
-0.0555	0.00171	-0.05739	0.00209	-0.05684	0.00541	-0.05537	0.00195	-0.0555	0.00171	-0.05739	0.00209	-0.05684	0.00541	-0.05537	0.00195	-0.01177	-0.00157	0.01188
-0.0555	0.00171	-0.05739	0.00213	-0.05684	0.00544	-0.05537	0.00195	-0.0555	0.00171	-0.05739	0.00213	-0.05684	0.00544	-0.05537	0.00195	-0.01162	0.000162621	0.01207
-0.0555	0.00174	-0.05739	0.00213	-0.05684	0.00544	-0.05537	0.00192	-0.0555	0.00174	-0.05739	0.00213	-0.05684	0.00544	-0.05537	0.00192	-0.01148	-0.00169	0.01223
-0.0555	0.00174	-0.05739	0.00216	-0.05684	0.00548	-0.05537	0.00188	-0.0555	0.00174	-0.05739	0.00216	-0.05684	0.00548	-0.05537	0.00188	-0.01137	-0.00125	0.0124
-0.0555	0.00178	-0.05739	0.0022	-0.05684	0.00551	-0.05537	0.00185	-0.0555	0.00178	-0.05739	0.0022	-0.05684	0.00551	-0.05537	0.00185	-0.01124	-0.000341028	0.01258
-0.0555	0.00178	-0.05739	0.0022	-0.05684	0.00555	-0.05537	0.00185	-0.0555	0.00178	-0.05739	0.0022	-0.05684	0.00555	-0.05537	0.00185	-0.01109	-0.000888642	0.01276
-0.0555	0.00178	-0.05739	0.00223	-0.05684	0.00555	-0.05537	0.00181	-0.0555	0.00178	-0.05739	0.00223	-0.05684	0.00555	-0.05537	0.00181	-0.01093	0.000598312	0.013
-0.0555	0.00181	-0.05739	0.00223	-0.05684	0.00558	-0.05537	0.00178	-0.0555	0.00181	-0.05739	0.00223	-0.05684	0.00558	-0.05537	0.00178	-0.01083	-0.00136	0.01321
-0.0555	0.00181	-0.05739	0.00227	-0.05684	0.00558	-0.05537	0.00174	-0.0555	0.00181	-0.05739	0.00227	-0.05684	0.00558	-0.05537	0.00174	-0.01072	0.000857907	0.01343
-0.0555	0.00185	-0.05739	0.0023	-0.05684	0.00562	-0.05537	0.00174	-0.0555	0.00185	-0.05739	0.0023	-0.05684	0.00562	-0.05537	0.00174	-0.01058	-0.000638214	0.01361
-0.0555	0.00185	-0.05739	0.0023	-0.05684	0.00562	-0.05537	0.00171	-0.0555	0.00185	-0.05739	0.0023	-0.05684	0.00562	-0.05537	0.00171	-0.0104	-0.00153	0.01376
-0.0555	0.00185	-0.05739	0.00234	-0.05684	0.00562	-0.05537	0.00167	-0.0555	0.00185	-0.05739	0.00234	-0.05684	0.00562	-0.05537	0.00167	-0.01025	-0.000197252	0.0139
-0.0555	0.00188	-0.05739	0.00234	-0.05684	0.00565	-0.05537	0.00164	-0.0555	0.00188	-0.05739	0.00234	-0.05684	0.00565	-0.05537	0.00164	-0.01014	-0.000187229	0.01406
-0.0555	0.00188	-0.05739	0.00237	-0.05684	0.00565	-0.05537	0.0016	-0.0555	0.00188	-0.05739	0.00237	-0.05684	0.00565	-0.05537	0.0016	-0.01003	-0.00157	0.01425
-0.0555	0.00192	-0.05739	0.00237	-0.05684	0.00565	-0.05537	0.0016	-0.0555	0.00192	-0.05739	0.00237	-0.05684	0.00565	-0.05537	0.0016	-0.00993	-0.00234	0.01443
-0.0555	0.00192	-0.05739	0.00241	-0.05684	0.00565	-0.05537	0.00157	-0.0555	0.00192	-0.05739	0.00241	-0.05684	0.00565	-0.05537	0.00157	-0.00983	-0.000121466	0.0146
-0.0555	0.00195	-0.05739	0.00241	-0.05684	0.00565	-0.05537	0.00154	-0.0555	0.00195	-0.05739	0.00241	-0.05684	0.00565	-0.05537	0.00154	-0.0097	0.000636094	0.01476
-0.0555	0.00195	-0.05739	0.00241	-0.05684	0.00565	-0.05537	0.0015	-0.0555	0.00195	-0.05739	0.00241	-0.05684	0.00565	-0.05537	0.0015	-0.00963	-0.0014	0.01492
-0.0555	0.00199	-0.05739	0.00244	-0.05684	0.00565	-0.05537	0.00147	-0.0555	0.00199	-0.05739	0.00244	-0.05684	0.00565	-0.05537	0.00147	-0.0095	-0.0032	0.01506
-0.0555	0.00199	-0.05739	0.00244	-0.05684	0.00565	-0.05537	0.00143	-0.0555	0.00199	-0.05739	0.00244	-0.05684	0.00565	-0.05537	0.00143	-0.0093	-0.00319	0.01522
-0.0555	0.00202	-0.05739	0.00244	-0.05684	0.00562	-0.05537	0.00143	-0.0555	0.00202	-0.05739	0.00244	-0.05684	0.00562	-0.05537	0.00143	-0.00919	-0.00185	0.0154
-0.0555	0.00202	-0.05739	0.00244	-0.05684	0.00562	-0.05537	0.0014	-0.0555	0.00202	-0.05739	0.00244	-0.05684	0.00562	-0.05537	0.0014	-0.00905	-0.00149	0.01556
-0.0555	0.00206	-0.05739	0.00244	-0.05684	0.00562	-0.05537	0.00136	-0.0555	0.00206	-0.05739	0.00244	-0.05684	0.00562	-0.05537	0.00136	-0.00895	0.000823196	0.01576
-0.0555	0.00206	-0.05739	0.00244	-0.05684	0.00558	-0.05537	0.00133	-0.0555	0.00206	-0.05739	0.00244	-0.05684	0.00558	-0.05537	0.00133	-0.0088	-0.00209	0.01593
-0.05549	0.00209	-0.05739	0.00244	-0.05684	0.00558	-0.05537	0.00129	-0.05549	0.00209	-0.05739	0.00244	-0.05684	0.00558	-0.05537	0.00129	-0.00865	-0.000410233	0.01612
-0.05549	0.00209	-0.05738	0.00244	-0.05684	0.00555	-0.05537	0.00126	-0.05549	0.00209	-0.05738	0.00244	-0.05684	0.00555	-0.05537	0.00126	-0.00852	-0.00249	0.01635
-0.05549	0.00213	-0.05738	0.00244	-0.05684	0.00555	-0.05537	0.00122	-0.05549	0.00213	-0.05738	0.00244	-0.05684	0.00555	-0.05537	0.00122	-0.00844	0.00172	0.01653
-0.05549	0.00213	-0.05738	0.00244	-0.05684	0.00551	-0.05537	0.00122	-0.05549	0.00213	-0.05738	0.00244	-0.05684	0.00551	-0.05537	0.00122	-0.00833	0.00115	0.0167
-0.05549	0.00216	-0.05738	0.00244	-0.05684	0.00551	-0.05537	0.00119	-0.05549	0.00216	-0.05738	0.00244	-0.05684	0.00551	-0.05537	0.00119	-0.00821	-0.00179	0.01694
-0.05549	0.00216	-0.05738	0.00241	-0.05684	0.00548	-0.05537	0.00115	-0.05549	0.00216	-0.05738	0.00241	-0.05684	0.00548	-0.05537	0.00115	-0.00814	-0.00194	0.01712
-0.05549	0.0022	-0.05738	0.00241	-0.05684	0.00544	-0.05537	0.00112	-0.05549	0.0022	-0.05738	0.00241	-0.05684	0.00544	-0.05537	0.00112	-0.00799	-0.00202	0.0173
-0.05549	0.0022	-0.05738	0.00241	-0.05684	0.00544	-0.05537	0.00108	-0.05549	0.0022	-0.05738	0.00241	-0.05684	0.00544	-0.05537	0.00108	-0.0078	8.12848e-05	0.01745
-0.05549	0.00223	-0.05738	0.00237	-0.05684	0.00541	-0.05537	0.00105	-0.05549	0.00223	-0.05738	0.00237	-0.05684	0.00541	-0.05537	0.00105	-0.00767	-0.00053636	0.0176
-0.05549	0.00227	-0.05738	0.00237	-0.05684	0.00537	-0.05537	0.00101	-0.05549	0.00227	-0.05738	0.00237	-0.05684	0.00537	-0.05537	0.00101	-0.00753	0.00311	0.01782
-0.05549	0.00227	-0.05738	0.00234	-0.05684	0.00537	-0.05537	0.00101	-0.05549	0.00227	-0.05738	0.00234	-0.05684	0.00537	-0.05537	0.00101	-0.00741	0.00226	0.01796
-0.05549	0.0023	-0.05738	0.00234	-0.05684	0.00534	-0.05537	0.000976903	-0.05549	0.0023	-0.05738	0.00234	-0.05684	0.00534	-0.05537	0.000976903	-0.0073	-0.00134	0.01815
-0.05549	0.0023	-0.05738	0.0023	-0.05684	0.0053	-0.05537	0.000942014	-0.05549	0.0023	-0.05738	0.0023	-0.05684	0.0053	-0.05537	0.000942014	-0.00711	-0.000273742	0.01837
-0.05549	0.00234	-0.05738	0.0023	-0.05684	0.0053	-0.05537	0.000907124	-0.05549	0.00234	-0.05738	0.0023	-0.05684	0.0053	-0.05537	0.000907124	-0.00698	-6.49235e-05	0.01857
-0.05549	0.00234	-0.05738	0.00227	-0.05684	0.00527	-0.05537	0.000872235	-0.05549	0.00234	-0.05738	0.00227	-0.05684	0.00527	-0.05537	0.000872235	-0.00686	-5.42741e-05	0.01873
-0.05549	0.00237	-0.05738	0.00227	-0.05684	0.00523	-0.05537	0.000837346	-0.05549	0.00237	-0.05738	0.00227	-0.05684	0.00523	-0.05537	0.000837346	-0.00674	-0.000165183	0.01893
-0.05549	0.00241	-0.05738	0.00223	-0.05684	0.00523	-0.05537	0.000802456	-0.05549	0.00241	-0.05738	0.00223	-0.05684	0.00523	-0.05537	0.000802456	-0.00661	0.000592198	0.01914
-0.05549	0.00241	-0.05738	0.0022	-0.05684	0.0052	-0.05537	0.000767567	-0.05549	0.00241	-0.05738	0.0022	-0.05684	0.0052	-0.05537	0.000767567	-0.00646	9.29817e-05	0.01928
-0.05549	0.00244	-0.05738	0.0022	-0.05684	0.00516	-0.05536	0.000732677	-0.05549	0.00244	-0.05738	0.0022	-0.05684	0.00516	-0.05536	0.000732677	-0.00631	-0.000709745	0.01946
-0.05549	0.00244	-0.05738	0.00216	-0.05684	0.00516	-0.05536	0.000697788	-0.05549	0.00244	-0.05738	0.00216	-0.05684	0.00516	-0.05536	0.000697788	-0.0062	-0.000207246	0.01962
-0.05549	0.00248	-0.05738	0.00213	-0.05684	0.00513	-0.05536	0.000662899	-0.05549	0.00248	-0.05738	0.00213	-0.05684	0.00513	-0.05536	0.000662899	-0.0061	-0.000775192	0.01981
-0.05549	0.00248	-0.05738	0.00213	-0.05683	0.00513	-0.05536	0.00059312	-0.05549	0.00248	-0.05738	0.00213	-0.05683	0.00513	-0.05536	0.00059312	-0.00596	0.00127	0.01999
-0.05549	0.00251	-0.05738	0.00209	-0.05683	0.00509	-0.05536	0.00055823	-0.05549	0.00251	-0.05738	0.00209	-0.05683	0.00509	-0.05536	0.00055823	-0.00588	-0.000725677	0.0202
-0.05549	0.00251	-0.05738	0.00206	-0.05683	0.00509	-0.05536	0.000523341	-0.05549	0.00251	-0.05738	0.00206	-0.05683	0.00509	-0.05536	0.000523341	-0.00572	0.000248457	0.0204
-0.05549	0.00255	-0.05738	0.00206	-0.05683	0.00506	-0.05536	0.000488452	-0.05549	0.00255	-0.05738	0.00206	-0.05683	0.00506	-0.05536	0.000488452	-0.00559	0.000159981	0.02053
-0.05549	0.00255	-0.05738	0.00202	-0.05683	0.00506	-0.05536	0.000453562	-0.05549	0.00255	-0.05738	0.00202	-0.05683	0.00506	-0.05536	0.000453562	-0.00547	-0.000777469	0.02069
-0.05549	0.00255	-0.05738	0.00199	-0.05683	0.00502	-0.05536	0.000418673	-0.05549	0.00255	-0.05738	0.00199	-0.05683	0.00502	-0.05536	0.000418673	-0.00534	0.00216	0.02083
-0.05549	0.00258	-0.05738	0.00195	-0.05683	0.00502	-0.05536	0.000383783	-0.05549	0.00258	-0.05738	0.00195	-0.05683	0.00502	-0.05536	0.000383783	-0.00523	-0.00299	0.021
-0.05549	0.00258	-0.05738	0.00192	-0.05683	0.00502	-0.05536	0.000314005	-0.05549	0.00258	-0.05738	0.00192	-0.05683	0.00502	-0.05536	0.000314005	-0.00509	-0.000467382	0.02113
-0.05549	0.00262	-0.05738	0.00192	-0.05683	0.00499	-0.05536	0.000279115	-0.05549	0.00262	-0.05738	0.00192	-0.05683	0.00499	-0.05536	0.000279115	-0.00498	-0.000597203	0.02129
-0.05549	0.00262	-0.05738	0.00188	-0.05683	0.00499	-0.05536	0.000244226	-0.05549	0.00262	-0.05738	0.00188	-0.05683	0.00499	-0.05536	0.000244226	-0.00484	-9.81155e-05	0.0215
-0.05549	0.00265	-0.05738	0.00185	-0.05683	0.00499	-0.05536	0.000209336	-0.05549	0.00265	-0.05738	0.00185	-0.05683	0.00499	-0.05536	0.000209336	-0.00468	0.000261679	0.0217
-0.05549	0.00265	-0.05738	0.00181	-0.05683	0.00495	-0.05536	0.000174447	-0.05549	0.00265	-0.05738	0.00181	-0.05683	0.00495	-0.05536	0.000174447	-0.0045	0.000901043	0.0219
-0.05549	0.00265	-0.05738	0.00178	-0.05683	0.00495	-0.05536	0.000139558	-0.05549	0.00265	-0.05738	0.00178	-0.05683	0.00495	-0.05536	0.000139558	-0.00443	-0.00433	0.02202
-0.05549	0.00269	-0.05738	0.00178	-0.05683	0.00495	-0.05536	0.000104668	-0.05549	0.00269	-0.05738	0.00178	-0.05683	0.00495	-0.05536	0.000104668	-0.00432	0.0019	0.02228
-0.05549	0.00269	-0.05738	0.00174	-0.05683	0.00495	-0.05536	6.97788e-05	-0.05549	0.00269	-0.05738	0.00174	-0.05683	0.00495	-0.05536	6.97788e-05	-0.00422	9.31079e-05	0.02247
-0.05549	0.00272	-0.05738	0.00171	-0.05683	0.00495	-0.05536	3.48894e-05	-0.05549	0.00272	-0.05738	0.00171	-0.05683	0.00495	-0.05536	3.48894e-05	-0.00401	0.000245101	0.02265
-0.05549	0.00272	-0.05738	0.00167	-0.05683	0.00495	-0.05536	0	-0.05549	0.00272	-0.05738	0.00167	-0.05683	0.00495	-0.05536	0	-0.00389	-0.000442105	0.02281
-0.05549	0.00272	-0.05738	0.00164	-0.05683	0.00492	-0.05536	-3.48894e-05	-0.05549	0.00272	-0.05738	0.00164	-0.05683	0.00492	-0.05536	-3.48894e-05	-0.00372	0.00169	0.02294
-0.05549	0.00276	-0.05738	0.0016	-0.05683	0.00492	-0.05536	-6.97788e-05	-0.05549	0.00276	-0.05738	0.0016	-0.05683	0.00492	-0.05536	-6.97788e-05	-0.00355	0.000417795	0.02311
-0.05549	0.00276	-0.05738	0.00157	-0.05683	0.00492	-0.05536	-0.000104668	-0.05549	0.00276	-0.05738	0.00157	-0.05683	0.00492	-0.05536	-0.000104668	-0.00342	0.00224	0.02334
-0.05549	0.00279	-0.05738	0.00154	-0.05683	0.00492	-0.05536	-0.000139558	-0.05549	0.00279	-0.05738	0.00154	-0.05683	0.00492	-0.05536	-0.000139558	-0.00327	-0.00131	0.02354
-0.05549	0.00279	-0.05738	0.0015	-0.05683	0.00492	-0.05536	-0.000139558	-0.05549	0.00279	-0.05738	0.0015	-0.05683	0.00492	-0.05536	-0.000139558	-0.00314	-0.000387999	0.0237
-0.05549	0.00279	-0.05738	0.00147	-0.05683	0.00492	-0.05536	-0.000174447	-0.05549	0.00279	-0.05738	0.00147	-0.05683	0.00492	-0.05536	-0.000174447	-0.00302	-0.00101	0.02387
-0.05549	0.00283	-0.05738	0.00143	-0.05683	0.00492	-0.05536	-0.000209336	-0.05549	0.00283	-0.05738	0.00143	-0.05683	0.00492	-0.05536	-0.000209336	-0.00287	-0.00127	0.02403
-0.05549	0.00283	-0.05738	0.0014	-0.05683	0.00492	-0.05536	-0.000209336	-0.05549	0.00283	-0.05738	0.0014	-0.05683	0.00492	-0.05536	-0.000209336	-0.00274	0.000340838	0.02418
-0.05549	0.00286	-0.05738	0.00136	-0.05683	0.00492	-0.05536	-0.000209336	-0.05549	0.00286	-0.05738	0.00136	-0.05683	0.00492	-0.05536	-0.000209336	-0.00266	-0.000978272	0.02429
-0.05549	0.00286	-0.05738	0.00136	-0.05683	0.00492	-0.05536	-0.000244226	-0.05549	0.00286	-0.05738	0.00136	-0.05683	0.00492	-0.05536	-0.000244226	-0.00254	0.000197962	0.02444
-0.05549	0.0029	-0.05738	0.00133	-0.05683	0.00492	-0.05536	-0.000244226	-0.05549	0.0029	-0.05738	0.00133	-0.05683	0.00492	-0.05536	-0.000244226	-0.00244	0.000718945	0.02461
-0.05549	0.0029	-0.05738	0.00129	-0.05683	0.00492	-0.05536	-0.000244226	-0.05549	0.0029	-0.05738	0.00129	-0.05683	0.00492	-0.05536	-0.000244226	-0.0023	-0.00143	0.02475
-0.05548	0.00293	-0.05738	0.00126	-0.05683	0.00492	-0.05536	-0.000244226	-0.05548	0.00293	-0.05738	0.00126	-0.05683	0.00492	-0.05536	-0.000244226	-0.00215	0.001	0.02492
-0.05548	0.00293	-0.05737	0.00122	-0.05683	0.00492	-0.05536	-0.000244226	-0.05548	0.00293	-0.05737	0.00122	-0.05683	0.00492	-0.05536	-0.000244226	-0.00204	0.000645331	0.02509
-0.05548	0.00293	-0.05737	0.00119	-0.05683	0.00492	-0.05536	-0.000244226	-0.05548	0.00293	-0.05737	0.00119	-0.05683	0.00492	-0.05536	-0.000244226	-0.00194	0.00224	0.02532
-0.05548	0.00297	-0.05737	0.00119	-0.05683	0.00492	-0.05536	-0.000244226	-0.05548	0.00297	-0.05737	0.00119	-0.05683	0.00492	-0.05536	-0.000244226	-0.00183	-0.000490709	0.02548
-0.05548	0.00297	-0.05737	0.00115	-0.05683	0.00492	-0.05536	-0.000244226	-0.05548	0.00297	-0.05737	0.00115	-0.05683	0.00492	-0.05536	-0.000244226	-0.0017	-0.00152	0.02567
-0.05548	0.003	-0.05737	0.00112	-0.05683	0.00492	-0.05536	-0.000244226	-0.05548	0.003	-0.05737	0.00112	-0.05683	0.00492	-0.05536	-0.000244226	-0.00158	0.0024	0.02589
-0.05548	0.003	-0.05737	0.00112	-0.05683	0.00492	-0.05536	-0.000209336	-0.05548	0.003	-0.05737	0.00112	-0.05683	0.00492	-0.05536	-0.000209336	-0.00149	-0.00136	0.02605
-0.05548	0.00304	-0.05737	0.00108	-0.05683	0.00495	-0.05536	-0.000209336	-0.05548	0.00304	-0.05737	0.00108	-0.05683	0.00495	-0.05536	-0.000209336	-0.00136	0.00156	0.02619
-0.05548	0.00304	-0.05737	0.00105	-0.05683	0.00495	-0.05536	-0.000174447	-0.05548	0.00304	-0.05737	0.00105	-0.05683	0.00495	-0.05536	-0.000174447	-0.00121	0.00103	0.02635
-0.05548	0.00304	-0.05737	0.00105	-0.05683	0.00495	-0.05536	-0.000174447	-0.05548	0.00304	-0.05737	0.00105	-0.05683	0.00495	-0.05536	-0.000174447	-0.00105	0.00105	0.02651
-0.05548	0.00307	-0.05737	0.00105	-0.05683	0.00495	-0.05536	-0.000139558	-0.05548	0.00307	-0.05737	0.00105	-0.05683	0.00495	-0.05536	-0.000139558	-0.000960467	0.00139	0.02669
-0.05548	0.00307	-0.05737	0.00101	-0.05683	0.00499	-0.05536	-0.000139558	-0.05548	0.00307	-0.05737	0.00101	-0.05683	0.00499	-0.05536	-0.000139558	-0.000800205	0.0019	0.02684
-0.05548	0.00311	-0.05737	0.00101	-0.05683	0.00499	-0.05536	-0.000104668	-0.05548	0.00311	-0.05737	0.00101	-0.05683	0.00499	-0.05536	-0.000104668	-0.000662129	0.00165	0.02696
-0.05548	0.00311	-0.05737	0.00101	-0.05683	0.00499	-0.05536	-0.000104668	-0.05548	0.00311	-0.05737	0.00101	-0.05683	0.00499	-0.05536	-0.000104668	-0.000532523	-0.000942871	0.02714
-0.05548	0.00311	-0.05737	0.00101	-0.05683	0.00502	-0.05536	-6.97788e-05	-0.05548	0.00311	-0.05737	0.00101	-0.05683	0.00502	-0.05536	-6.97788e-05	-0.000431183	-0.00149	0.0273
-0.05548	0.00311	-0.05737	0.00101	-0.05683	0.00502	-0.05536	-3.48894e-05	-0.05548	0.00311	-0.05737	0.00101	-0.05683	0.00502	-0.05536	-3.48894e-05	-0.000297826	-0.000710529	0.02747
-0.05548	0.00314	-0.05737	0.00101	-0.05683	0.00506	-0.05536	-3.48894e-05	-0.05548	0.00314	-0.05737	0.00101	-0.05683	0.00506	-0.05536	-3.48894e-05	-0.000183511	0.0023	0.02761
-0.05548	0.00314	-0.05737	0.00101	-0.05683	0.00506	-0.05536	0	-0.05548	0.00314	-0.05737	0.00101	-0.05683	0.00506	-0.05536	0	-5.55398e-05	0.000984363	0.02777
-0.05548	0.00314	-0.05737	0.00101	-0.05683	0.00509	-0.05535	3.48894e-05	-0.05548	0.00314	-0.05737	0.00101	-0.05683	0.00509	-0.05535	3.48894e-05	7.75784e-05	0.00134	0.02795
-0.05548	0.00314	-0.05737	0.00101	-0.05683	0.00513	-0.05535	3.48894e-05	-0.05548	0.00314	-0.05737	0.00101	-0.05683	0.00513	-0.05535	3.48894e-05	0.000192922	-0.000306929	0.02819
-0.05548	0.00314	-0.05737	0.00101	-0.05683	0.00513	-0.05535	6.97788e-05	-0.05548	0.00314	-0.05737	0.00101	-0.05683	0.00513	-0.05535	6.97788e-05	0.00031926	0.000589335	0.02842
-0.05548	0.00314	-0.05737	0.00105	-0.05682	0.00516	-0.05535	0.000104668	-0.05548	0.00314	-0.05737	0.00105	-0.05682	0.00516	-0.05535	0.000104668	0.000435825	0.00142	0.0286
-0.05548	0.00314	-0.05737	0.00105	-0.05682	0.0052	-0.05535	0.000104668	-0.05548	0.00314	-0.05737	0.00105	-0.05682	0.0052	-0.05535	0.000104668	0.000553344	0.00125	0.02878
-0.05548	0.00314	-0.05737	0.00105	-0.05682	0.0052	-0.05535	0.000139558	-0.05548	0.00314	-0.05737	0.00105	-0.05682	0.0052	-0.05535	0.000139558	0.000648288	0.00244	0.02893
-0.05548	0.00314	-0.05737	0.00108	-0.05682	0.00523	-0.05535	0.000174447	-0.05548	0.00314	-0.05737	0.00108	-0.05682	0.00523	-0.05535	0.000174447	0.000752506	0.000776413	0.02905
-0.05548	0.00314	-0.05737	0.00108	-0.05682	0.00527	-0.05535	0.000174447	-0.05548	0.00314	-0.05737	0.00108	-0.05682	0.00527	-0.05535	0.000174447	0.000867418	0.00131	0.02923
-0.05548	0.00314	-0.05737	0.00108	-0.05682	0.0053	-0.05535	0.000209336	-0.05548	0.00314	-0.05737	0.00108	-0.05682	0.0053	-0.05535	0.000209336	0.00103	-0.00102	0.02942
-0.05548	0.00314	-0.05737	0.00112	-0.05682	0.0053	-0.05535	0.000244226	-0.05548	0.00314	-0.05737	0.00112	-0.05682	0.0053	-0.05535	0.000244226	0.00119	-0.000656907	0.02963
-0.05548	0.00314	-0.05737	0.00112	-0.05682	0.00534	-0.05535	0.000244226	-0.05548	0.00314	-0.05737	0.00112	-0.05682	0.00534	-0.05535	0.000244226	0.00132	0.00173	0.02981
-0.05548	0.00314	-0.05737	0.00115	-0.05682	0.00537	-0.05535	0.000279115	-0.05548	0.00314	-0.05737	0.00115	-0.05682	0.00537	-0.05535	0.000279115	0.00145	0.000689351	0.03002
-0.05548	0.00314	-0.05737	0.00115	-0.05682	0.00541	-0.05535	0.000279115	-0.05548	0.00314	-0.05737	0.00115	-0.05682	0.00541	-0.05535	0.000279115	0.00156	0.00034725	0.03002
-0.05548	0.00311	-0.05737	0.00119	-0.05682	0.00544	-0.05535	0.000314005	-0.05548	0.00311	-0.05737	0.00119	-0.05682	0.00544	-0.05535	0.000314005	0.00166	-0.00243	0.03003
-0.05548	0.00311	-0.05737	0.00119	-0.05682	0.00548	-0.05535	0.000348894	-0.05548	0.00311	-0.05737	0.00119	-0.05682	0.00548	-0.05535	0.000348894	0.00179	0.00102	0.03003
-0.05548	0.00311	-0.05737	0.00119	-0.05682	0.00551	-0.05535	0.000348894	-0.05548	0.00311	-0.05737	0.00119	-0.05682	0.00551	-0.05535	0.000348894	0.00192	0.00178	0.03003
-0.05548	0.00311	-0.05737	0.00122	-0.05682	0.00555	-0.05535	0.000383783	-0.05548	0.00311	-0.05737	0.00122	-0.05682	0.00555	-0.05535	0.000383783	0.00207	0.000794214	0.03003
-0.05548	0.00307	-0.05737	0.00122	-0.05682	0.00555	-0.05535	0.000383783	-0.05548	0.00307	-0.05737	0.00122	-0.05682	0.00555	-0.05535	0.000383783	0.00221	0.00218	0.03005
-0.05548	0.00307	-0.05737	0.00122	-0.05682	0.00558	-0.05535	0.000418673	-0.05548	0.00307	-0.05737	0.00122	-0.05682	0.00558	-0.05535	0.000418673	0.00234	0.00154	0.03006
-0.05548	0.00307	-0.05737	0.00122	-0.05682	0.00562	-0.05535	0.000418673	-0.05548	0.00307	-0.05737	0.00122	-0.05682	0.00562	-0.05535	0.000418673	0.00248	-0.00111	0.03006
-0.05548	0.00307	-0.05737	0.00122	-0.05682	0.00565	-0.05535	0.000453562	-0.05548	0.00307	-0.05737	0.00122	-0.05682	0.00565	-0.05535	0.000453562	0.00265	0.00473	0.03007
-0.05548	0.00304	-0.05737	0.00126	-0.05682	0.00569	-0.05535	0.000453562	-0.05548	0.00304	-0.05737	0.00126	-0.05682	0.00569	-0.05535	0.000453562	0.00277	0.00114	0.03007
-0.05548	0.00304	-0.05737	0.00122	-0.05682	0.00572	-0.05535	0.000488452	-0.05548	0.00304	-0.05737	0.00122	-0.05682	0.00572	-0.05535	0.000488452	0.00284	3.25026e-05	0.03008
-0.05548	0.00304	-0.05737	0.00122	-0.05682	0.00572	-0.05535	0.000488452	-0.05548	0.00304	-0.05737	0.00122	-0.05682	0.00572	-0.05535	0.000488452	0.00298	0.00428	0.0301
-0.05548	0.00304	-0.05737	0.00122	-0.05682	0.00576	-0.05535	0.000523341	-0.05548	0.00304	-0.05737	0.00122	-0.05682	0.00576	-0.05535	0.000523341	0.00313	0.00127	0.03012
-0.05548	0.00304	-0.05737	0.00122	-0.05682	0.00579	-0.05535	0.000523341	-0.05548	0.00304	-0.05737	0.00122	-0.05682	0.00579	-0.05535	0.000523341	0.00326	-0.000837555	0.03012
-0.05548	0.00304	-0.05737	0.00122	-0.05682	0.00579	-0.05535	0.00055823	-0.05548	0.00304	-0.05737	0.00122	-0.05682	0.00579	-0.05535	0.00055823	0.00337	0.000498222	0.03013
-0.05548	0.00304	-0.05737	0.00119	-0.05682	0.00583	-0.05535	0.00055823	-0.05548	0.00304	-0.05737	0.00119	-0.05682	0.00583	-0.05535	0.00055823	0.00347	0.00242	0.03013
-0.05548	0.00304	-0.05737	0.00119	-0.05682	0.00586	-0.05535	0.00059312	-0.05548	0.00304	-0.05737	0.00119	-0.05682	0.00586	-0.05535	0.00059312	0.0036	0.000239277	0.03013
-0.05548	0.00304	-0.05737	0.00115	-0.05682	0.00586	-0.05535	0.00059312	-0.05548	0.00304	-0.05737	0.00115	-0.05682	0.00586	-0.05535	0.00059312	0.00375	0.000738273	0.03013
-0.05548	0.00304	-0.05737	0.00115	-0.05682	0.0059	-0.05535	0.000628009	-0.05548	0.00304	-0.05737	0.00115	-0.05682	0.0059	-0.05535	0.000628009	0.0039	0.00103	0.03013
-0.05548	0.00304	-0.05737	0.00112	-0.05682	0.0059	-0.05535	0.000628009	-0.05548	0.00304	-0.05737	0.00112	-0.05682	0.0059	-0.05535	0.000628009	0.00407	-0.000495652	0.03013
-0.05547	0.00307	-0.05737	0.00108	-0.05682	0.00593	-0.05535	0.000662899	-0.05547	0.00307	-0.05737	0.00108	-0.05682	0.00593	-0.05535	0.000662899	0.00421	0.00314	0.03013
-0.05547	0.00307	-0.05736	0.00108	-0.05682	0.00593	-0.05535	0.000662899	-0.05547	0.00307	-0.05736	0.00108	-0.05682	0.00593	-0.05535	0.000662899	0.00436	-0.00148	0.03013
-0.05547	0.00307	-0.05736	0.00105	-0.05682	0.00593	-0.05535	0.000697788	-0.05547	0.00307	-0.05736	0.00105	-0.05682	0.00593	-0.05535	0.000697788	0.00452	-0.00163	0.03013
-0.05547	0.00311	-0.05736	0.00101	-0.05682	0.00597	-0.05535	0.000697788	-0.05547	0.00311	-0.05736	0.00101	-0.05682	0.00597	-0.05535	0.000697788	0.00463	0.000872537	0.03013
-0.05547	0.00311	-0.05736	0.000976903	-0.05682	0.00597	-0.05535	0.000732677	-0.05547	0.00311	-0.05736	0.000976903	-0.05682	0.00597	-0.05535	0.000732677	0.00479	0.00163	0.03013
-0.05547	0.00314	-0.05736	0.000942014	-0.05682	0.00597	-0.05535	0.000732677	-0.05547	0.00314	-0.05736	0.000942014	-0.05682	0.00597	-0.05535	0.000732677	0.00493	0.00271	0.03013
-0.05547	0.00314	-0.05736	0.000907124	-0.05682	0.00597	-0.05535	0.000732677	-0.05547	0.00314	-0.05736	0.000907124	-0.05682	0.00597	-0.05535	0.000732677	0.00503	-0.00111	0.03013
-0.05547	0.00317	-0.05736	0.000872235	-0.05682	0.006	-0.05535	0.000767567	-0.05547	0.00317	-0.05736	0.000872235	-0.05682	0.006	-0.05535	0.000767567	0.00519	0.0039	0.03013
-0.05547	0.00321	-0.05736	0.000837346	-0.05682	0.006	-0.05535	0.000767567	-0.05547	0.00321	-0.05736	0.000837346	-0.05682	0.006	-0.05535	0.000767567	0.00532	0.000716206	0.03013
-0.05547	0.00321	-0.05736	0.000802456	-0.05682	0.006	-0.05535	0.000767567	-0.05547	0.00321	-0.05736	0.000802456	-0.05682	0.006	-0.05535	0.000767567	0.00548	0.00116	0.03013
-0.05547	0.00324	-0.05736	0.000767567	-0.05682	0.006	-0.05535	0.000767567	-0.05547	0.00324	-0.05736	0.000767567	-0.05682	0.006	-0.05535	0.000767567	0.0056	-0.000797688	0.03013
-0.05547	0.00328	-0.05736	0.000732677	-0.05682	0.006	-0.05535	0.000767567	-0.05547	0.00328	-0.05736	0.000732677	-0.05682	0.006	-0.05535	0.000767567	0.00575	-4.98943e-05	0.03013
-0.05547	0.00331	-0.05736	0.000697788	-0.05682	0.006	-0.05535	0.000802456	-0.05547	0.00331	-0.05736	0.000697788	-0.05682	0.006	-0.05535	0.000802456	0.00588	0.00299	0.03013
-0.05547	0.00335	-0.05736	0.000662899	-0.05682	0.00597	-0.05535	0.000802456	-0.05547	0.00335	-0.05736	0.000662899	-0.05682	0.00597	-0.05535	0.000802456	0.00597	0.000140097	0.03013
-0.05547	0.00338	-0.05736	0.000628009	-0.05682	0.00597	-0.05535	0.000802456	-0.05547	0.00338	-0.05736	0.000628009	-0.05682	0.00597	-0.05535	0.000802456	0.00612	0.000848448	0.03013
-0.05547	0.00342	-0.05736	0.00059312	-0.05682	0.00597	-0.05535	0.000802456	-0.05547	0.00342	-0.05736	0.00059312	-0.05682	0.00597	-0.05535	0.000802456	0.00628	0.00226	0.03013
-0.05547	0.00345	-0.05736	0.00059312	-0.05682	0.00597	-0.05535	0.000767567	-0.05547	0.00345	-0.05736	0.00059312	-0.05682	0.00597	-0.05535	0.000767567	0.00648	0.00185	0.03013
-0.05547	0.00349	-0.05736	0.00055823	-0.05682	0.00593	-0.05535	0.000767567	-0.05547	0.00349	-0.05736	0.00055823	-0.05682	0.00593	-0.05535	0.000767567	0.00662	0.000582521	0.03013
-0.05547	0.00352	-0.05736	0.000523341	-0.05682	0.00593	-0.05534	0.000767567	-0.05547	0.00352	-0.05736	0.000523341	-0.05682	0.00593	-0.05534	0.000767567	0.00677	0.00159	0.03013
-0.05547	0.00356	-0.05736	0.000488452	-0.05682	0.00593	-0.05534	0.000767567	-0.05547	0.00356	-0.05736	0.000488452	-0.05682	0.00593	-0.05534	0.000767567	0.0069	6.68377e-05	0.03013
-0.05547	0.00359	-0.05736	0.000453562	-0.05682	0.0059	-0.05534	0.000767567	-0.05547	0.00359	-0.05736	0.000453562	-0.05682	0.0059	-0.05534	0.000767567	0.00705	8.10528e-06	0.03014
-0.05547	0.00363	-0.05736	0.000453562	-0.05681	0.0059	-0.05534	0.000732677	-0.05547	0.00363	-0.05736	0.000453562	-0.05681	0.0059	-0.05534	0.000732677	0.00724	0.00207	0.03014
-0.05547	0.00366	-0.05736	0.000418673	-0.05681	0.00586	-0.05534	0.000732677	-0.05547	0.00366	-0.05736	0.000418673	-0.05681	0.00586	-0.05534	0.000732677	0.00741	-0.00171	0.03014
-0.05547	0.0037	-0.05736	0.000383783	-0.05681	0.00586	-0.05534	0.000697788	-0.05547	0.0037	-0.05736	0.000383783	-0.05681	0.00586	-0.05534	0.000697788	0.00751	0.00114	0.03014
-0.05547	0.00373	-0.05736	0.000383783	-0.05681	0.00583	-0.05534	0.000697788	-0.05547	0.00373	-0.05736	0.000383783	-0.05681	0.00583	-0.05534	0.000697788	0.00765	0.0012	0.03014
-0.05547	0.00377	-0.05736	0.000348894	-0.05681	0.00583	-0.05534	0.000662899	-0.05547	0.00377	-0.05736	0.000348894	-0.05681	0.00583	-0.05534	0.000662899	0.00776	0.00252	0.03015
-0.05547	0.0038	-0.05736	0.000348894	-0.05681	0.00579	-0.05534	0.000662899	-0.05547	0.0038	-0.05736	0.000348894	-0.05681	0.00579	-0.05534	0.000662899	0.00787	0.00126	0.03015
-0.05547	0.00384	-0.05736	0.000314005	-0.05681	0.00576	-0.05534	0.000628009	-0.05547	0.00384	-0.05736	0.000314005	-0.05681	0.00576	-0.05534	0.000628009	0.00805	-0.000754208	0.03015
-0.05547	0.00387	-0.05736	0.000314005	-0.05681	0.00572	-0.05534	0.000628009	-0.05547	0.00387	-0.05736	0.000314005	-0.05681	0.00572	-0.05534	0.000628009	0.0082	0.00165	0.03015
-0.05547	0.00391	-0.05736	0.000279115	-0.05681	0.00572	-0.05534	0.00059312	-0.05547	0.00391	-0.05736	0.000279115	-0.05681	0.00572	-0.05534	0.00059312	0.00832	0.000523159	0.03015
-0.05547	0.00394	-0.05736	0.000279115	-0.05681	0.00569	-0.05534	0.00059312	-0.05547	0.00394	-0.05736	0.000279115	-0.05681	0.00569	-0.05534	0.00059312	0.00844	-0.000583083	0.03015
-0.05547	0.00398	-0.05736	0.000279115	-0.05681	0.00565	-0.05534	0.00055823	-0.05547	0.00398	-0.05736	0.000279115	-0.05681	0.00565	-0.05534	0.00055823	0.00857	0.00124	0.03015
-0.05547	0.00401	-0.05736	0.000244226	-0.05681	0.00562	-0.05534	0.000523341	-0.05547	0.00401	-0.05736	0.000244226	-0.05681	0.00562	-0.05534	0.000523341	0.00868	0.00154	0.03016
-0.05547	0.00405	-0.05736	0.000244226	-0.05681	0.00558	-0.05534	0.000523341	-0.05547	0.00405	-0.05736	0.000244226	-0.05681	0.00558	-0.05534	0.000523341	0.00884	0.00231	0.03016
-0.05547	0.00405	-0.05736	0.000244226	-0.05681	0.00555	-0.05534	0.000488452	-0.05547	0.00405	-0.05736	0.000244226	-0.05681	0.00555	-0.05534	0.000488452	0.00899	-0.000331592	0.03016
-0.05547	0.00408	-0.05736	0.000209336	-0.05681	0.00551	-0.05534	0.000488452	-0.05547	0.00408	-0.05736	0.000209336	-0.05681	0.00551	-0.05534	0.000488452	0.00916	0.00114	0.03016
-0.05547	0.00412	-0.05736	0.000209336	-0.05681	0.00548	-0.05534	0.000453562	-0.05547	0.00412	-0.05736	0.000209336	-0.05681	0.00548	-0.05534	0.000453562	0.0093	-0.000728902	0.03016
-0.05547	0.00415	-0.05736	0.000174447	-0.05681	0.00544	-0.05534	0.000453562	-0.05547	0.00415	-0.05736	0.000174447	-0.05681	0.00544	-0.05534	0.000453562	0.00943	0.00263	0.03016
-0.05547	0.00415	-0.05736	0.000174447	-0.05681	0.00541	-0.05534	0.000453562	-0.05547	0.00415	-0.05736	0.000174447	-0.05681	0.00541	-0.05534	0.000453562	0.00954	0.000408335	0.03016
-0.05547	0.00419	-0.05736	0.000174447	-0.05681	0.00534	-0.05534	0.000418673	-0.05547	0.00419	-0.05736	0.000174447	-0.05681	0.00534	-0.05534	0.000418673	0.00967	0.00112	0.03016
-0.05547	0.00419	-0.05736	0.000139558	-0.05681	0.0053	-0.05534	0.000418673	-0.05547	0.00419	-0.05736	0.000139558	-0.05681	0.0053	-0.05534	0.000418673	0.00987	0.00103	0.03016
-0.05547	0.00422	-0.05736	0.000139558	-0.05681	0.00527	-0.05534	0.000418673	-0.05547	0.00422	-0.05736	0.000139558	-0.05681	0.00527	-0.05534	0.000418673	0.00999	0.0013	0.03017
-0.05547	0.00426	-0.05736	0.000139558	-0.05681	0.00523	-0.05534	0.000383783	-0.05547	0.00426	-0.05736	0.000139558	-0.05681	0.00523	-0.05534	0.000383783	0.01015	0.00101	0.03017
-0.05547	0.00426	-0.05736	0.000104668	-0.05681	0.00516	-0.05534	0.000383783	-0.05547	0.00426	-0.05736	0.000104668	-0.05681	0.00516	-0.05534	0.000383783	0.01032	0.00219	0.03017
-0.05547	0.00429	-0.05736	0.000104668	-0.05681	0.00513	-0.05534	0.000383783	-0.05547	0.00429	-0.05736	0.000104668	-0.05681	0.00513	-0.05534	0.000383783	0.01044	0.000334052	0.03017
-0.05547	0.00429	-0.05736	6.97788e-05	-0.05681	0.00509	-0.05534	0.000383783	-0.05547	0.00429	-0.05736	6.97788e-05	-0.05681	0.00509	-0.05534	0.000383783	0.0106	0.00189	0.03017
-0.05547	0.00433	-0.05736	6.97788e-05	-0.05681	0.00502	-0.05534	0.000383783	-0.05547	0.00433	-0.05736	6.97788e-05	-0.05681	0.00502	-0.05534	0.000383783	0.01076	0.0014	0.03017
-0.05547	0.00433	-0.05736	3.48894e-05	-0.05681	0.00499	-0.05534	0.000383783	-0.05547	0.00433	-0.05736	3.48894e-05	-0.05681	0.00499	-0.05534	0.000383783	0.01092	0.0041	0.03017
-0.05547	0.00436	-0.05736	3.48894e-05	-0.05681	0.00492	-0.05534	0.000383783	-0.05547	0.00436	-0.05736	3.48894e-05	-0.05681	0.00492	-0.05534	0.000383783	0.01106	0.00206	0.03018
-0.05547	0.00436	-0.05736	0	-0.05681	0.00488	-0.05534	0.000383783	-0.05547	0.00436	-0.05736	0	-0.05681	0.00488	-0.05534	0.000383783	0.01119	0.00129	0.03018
-0.05546	0.00436	-0.05736	0	-0.05681	0.00485	-0.05534	0.000383783	-0.05546	0.00436	-0.05736	0	-0.05681	0.00485	-0.05534	0.000383783	0.01131	0.00117	0.03018
-0.05546	0.0044	-0.05735	-3.48894e-05	-0.05681	0.00478	-0.05534	0.000383783	-0.05546	0.0044	-0.05735	-3.48894e-05	-0.05681	0.00478	-0.05534	0.000383783	0.01147	0.000777501	0.03019
-0.05546	0.0044	-0.05735	-3.48894e-05	-0.05681	0.00474	-0.05534	0.000418673	-0.05546	0.0044	-0.05735	-3.48894e-05	-0.05681	0.00474	-0.05534	0.000418673	0.01161	-0.000767077	0.03019
-0.05546	0.00443	-0.05735	-6.97788e-05	-0.05681	0.00468	-0.05534	0.000418673	-0.05546	0.00443	-0.05735	-6.97788e-05	-0.05681	0.00468	-0.05534	0.000418673	0.01178	0.00266	0.03021
-0.05546	0.00443	-0.05735	-6.97788e-05	-0.05681	0.00464	-0.05534	0.000418673	-0.05546	0.00443	-0.05735	-6.97788e-05	-0.05681	0.00464	-0.05534	0.000418673	0.01191	0.00186	0.03024
-0.05546	0.00443	-0.05735	-0.000104668	-0.05681	0.00461	-0.05534	0.000418673	-0.05546	0.00443	-0.05735	-0.000104668	-0.05681	0.00461	-0.05534	0.000418673	0.01207	0.0022	0.03026
-0.05546	0.00447	-0.05735	-0.000104668	-0.05681	0.00454	-0.05534	0.000453562	-0.05546	0.00447	-0.05735	-0.000104668	-0.05681	0.00454	-0.05534	0.000453562	0.01231	0.00214	0.0303
-0.05546	0.00447	-0.05735	-0.000139558	-0.05681	0.0045	-0.05534	0.000453562	-0.05546	0.00447	-0.05735	-0.000139558	-0.05681	0.0045	-0.05534	0.000453562	0.01241	0.00236	0.03035
-0.05546	0.00447	-0.05735	-0.000139558	-0.05681	0.00447	-0.05534	0.000453562	-0.05546	0.00447	-0.05735	-0.000139558	-0.05681	0.00447	-0.05534	0.000453562	0.01254	0.00104	0.03042
-0.05546	0.0045	-0.05735	-0.000174447	-0.05681	0.0044	-0.05534	0.000453562	-0.05546	0.0045	-0.05735	-0.000174447	-0.05681	0.0044	-0.05534	0.000453562	0.01269	0.00273	0.03043
-0.05546	0.0045	-0.05735	-0.000174447	-0.05681	0.00436	-0.05534	0.000488452	-0.05546	0.0045	-0.05735	-0.000174447	-0.05681	0.00436	-0.05534	0.000488452	0.01285	0.000260113	0.03046
-0.05546	0.0045	-0.05735	-0.000174447	-0.05681	0.00433	-0.05534	0.000488452	-0.05546	0.0045	-0.05735	-0.000174447	-0.05681	0.00433	-0.05534	0.000488452	0.01301	0.00184	0.03047
-0.05546	0.0045	-0.05735	-0.000209336	-0.05681	0.00426	-0.05534	0.000488452	-0.05546	0.0045	-0.05735	-0.000209336	-0.05681	0.00426	-0.05534	0.000488452	0.01313	0.00233	0.0305
-0.05546	0.00454	-0.05735	-0.000209336	-0.05681	0.00422	-0.05534	0.000488452	-0.05546	0.00454	-0.05735	-0.000209336	-0.05681	0.00422	-0.05534	0.000488452	0.01329	0.00277	0.0305
-0.05546	0.00454	-0.05735	-0.000209336	-0.05681	0.00419	-0.05534	0.000488452	-0.05546	0.00454	-0.05735	-0.000209336	-0.05681	0.00419	-0.05534	0.000488452	0.01349	0.00196	0.0305
-0.05546	0.00454	-0.05735	-0.000209336	-0.05681	0.00415	-0.05534	0.000488452	-0.05546	0.00454	-0.05735	-0.000209336	-0.05681	0.00415	-0.05534	0.000488452	0.01367	0.000632168	0.0305
-0.05546	0.00454	-0.05735	-0.000244226	-0.05681	0.00412	-0.05534	0.000488452	-0.05546	0.00454	-0.05735	-0.000244226	-0.05681	0.00412	-0.05534	0.000488452	0.01379	0.00201	0.0305
-0.05546	0.00457	-0.05735	-0.000244226	-0.05681	0.00405	-0.05534	0.000488452	-0.05546	0.00457	-0.05735	-0.000244226	-0.05681	0.00405	-0.05534	0.000488452	0.01395	0.00135	0.03051
-0.05546	0.00457	-0.05735	-0.000244226	-0.05681	0.00401	-0.05533	0.000488452	-0.05546	0.00457	-0.05735	-0.000244226	-0.05681	0.00401	-0.05533	0.000488452	0.01409	0.00296	0.03051
-0.05546	0.00457	-0.05735	-0.000244226	-0.05681	0.00398	-0.05533	0.000488452	-0.05546	0.00457	-0.05735	-0.000244226	-0.05681	0.00398	-0.05533	0.000488452	0.01423	0.00221	0.03051
-0.05546	0.00457	-0.05735	-0.000244226	-0.05681	0.00394	-0.05533	0.000488452	-0.05546	0.00457	-0.05735	-0.000244226	-0.05681	0.00394	-0.05533	0.000488452	0.01435	-5.74623e-05	0.03051
-0.05546	0.00461	-0.05735	-0.000244226	-0.0568	0.00391	-0.05533	0.000488452	-0.05546	0.00461	-0.05735	-0.000244226	-0.0568	0.00391	-0.05533	0.000488452	0.01448	0.00112	0.03052
-0.05546	0.00461	-0.05735	-0.000244226	-0.0568	0.00387	-0.05533	0.000453562	-0.05546	0.00461	-0.05735	-0.000244226	-0.0568	0.00387	-0.05533	0.000453562	0.01459	0.00364	0.03053
-0.05546	0.00461	-0.05735	-0.000244226	-0.0568	0.00384	-0.05533	0.000453562	-0.05546	0.00461	-0.05735	-0.000244226	-0.0568	0.00384	-0.05533	0.000453562	0.01475	0.00176	0.03054
-0.05546	0.00461	-0.05735	-0.000244226	-0.0568	0.0038	-0.05533	0.000418673	-0.05546	0.00461	-0.05735	-0.000244226	-0.0568	0.0038	-0.05533	0.000418673	0.01489	0.00304	0.03055
-0.05546	0.00461	-0.05735	-0.000209336	-0.0568	0.00377	-0.05533	0.000418673	-0.05546	0.00461	-0.05735	-0.000209336	-0.0568	0.00377	-0.05533	0.000418673	0.01506	0.00275	0.03055
-0.05546	0.00461	-0.05735	-0.000209336	-0.0568	0.00373	-0.05533	0.000383783	-0.05546	0.00461	-0.05735	-0.000209336	-0.0568	0.00373	-0.05533	0.000383783	0.01518	-0.00155	0.03055
-0.05546	0.00461	-0.05735	-0.000209336	-0.0568	0.0037	-0.05533	0.000383783	-0.05546	0.00461	-0.05735	-0.000209336	-0.0568	0.0037	-0.05533	0.000383783	0.01529	0.00195	0.03056
-0.05546	0.00464	-0.05735	-0.000209336	-0.0568	0.00366	-0.05533	0.000348894	-0.05546	0.00464	-0.05735	-0.000209336	-0.0568	0.00366	-0.05533	0.000348894	0.01546	0.000562772	0.03057
-0.05546	0.00464	-0.05735	-0.000174447	-0.0568	0.00359	-0.05533	0.000314005	-0.05546	0.00464	-0.05735	-0.000174447	-0.0568	0.00359	-0.05533	0.000314005	0.01561	0.00208	0.03057
-0.05546	0.00464	-0.05735	-0.000174447	-0.0568	0.00356	-0.05533	0.000314005	-0.05546	0.00464	-0.05735	-0.000174447	-0.0568	0.00356	-0.05533	0.000314005	0.01572	0.00149	0.03058
-0.05546	0.00464	-0.05735	-0.000174447	-0.0568	0.00352	-0.05533	0.000279115	-0.05546	0.00464	-0.05735	-0.000174447	-0.0568	0.00352	-0.05533	0.000279115	0.0159	0.00247	0.03059
-0.05546	0.00464	-0.05735	-0.000174447	-0.0568	0.00349	-0.05533	0.000244226	-0.05546	0.00464	-0.05735	-0.000174447	-0.0568	0.00349	-0.05533	0.000244226	0.01603	0.00305	0.0306
-0.05546	0.00464	-0.05735	-0.000139558	-0.0568	0.00345	-0.05533	0.000209336	-0.05546	0.00464	-0.05735	-0.000139558	-0.0568	0.00345	-0.05533	0.000209336	0.01617	0.00231	0.03064
-0.05546	0.00464	-0.05735	-0.000139558	-0.0568	0.00342	-0.05533	0.000174447	-0.05546	0.00464	-0.05735	-0.000139558	-0.0568	0.00342	-0.05533	0.000174447	0.01629	0.00132	0.03067
-0.05546	0.00464	-0.05735	-0.000139558	-0.0568	0.00338	-0.05533	0.000174447	-0.05546	0.00464	-0.05735	-0.000139558	-0.0568	0.00338	-0.05533	0.000174447	0.01648	0.00134	0.0307
-0.05546	0.00468	-0.05735	-0.000139558	-0.0568	0.00331	-0.05533	0.000139558	-0.05546	0.00468	-0.05735	-0.000139558	-0.0568	0.00331	-0.05533	0.000139558	0.01665	0.00358	0.03073
-0.05546	0.00468	-0.05735	-0.000139558	-0.0568	0.00328	-0.05533	0.000104668	-0.05546	0.00468	-0.05735	-0.000139558	-0.0568	0.00328	-0.05533	0.000104668	0.01676	0.000869989	0.03078
-0.05546	0.00468	-0.05735	-0.000104668	-0.0568	0.00324	-0.05533	6.97788e-05	-0.05546	0.00468	-0.05735	-0.000104668	-0.0568	0.00324	-0.05533	6.97788e-05	0.01693	0.00498	0.03082
-0.05546	0.00468	-0.05735	-0.000104668	-0.0568	0.00321	-0.05533	3.48894e-05	-0.05546	0.00468	-0.05735	-0.000104668	-0.0568	0.00321	-0.05533	3.48894e-05	0.01711	0.00403	0.03083
-0.05546	0.00468	-0.05735	-0.000104668	-0.0568	0.00314	-0.05533	3.48894e-05	-0.05546	0.00468	-0.05735	-0.000104668	-0.0568	0.00314	-0.05533	3.48894e-05	0.01726	0.0021	0.03084
-0.05546	0.00471	-0.05735	-0.000104668	-0.0568	0.00311	-0.05533	0	-0.05546	0.00471	-0.05735	-0.000104668	-0.0568	0.00311	-0.05533	0	0.01737	0.00119	0.03088
-0.05546	0.00471	-0.05735	-0.000104668	-0.0568	0.00307	-0.05533	-3.48894e-05	-0.05546	0.00471	-0.05735	-0.000104668	-0.0568	0.00307	-0.05533	-3.48894e-05	0.01749	0.00417	0.0309
-0.05546	0.00471	-0.05735	-0.000104668	-0.0568	0.003	-0.05533	-3.48894e-05	-0.05546	0.00471	-0.05735	-0.000104668	-0.0568	0.003	-0.05533	-3.48894e-05	0.01764	0.00331	0.03092
-0.05546	0.00471	-0.05735	-0.000104668	-0.0568	0.00297	-0.05533	-6.97788e-05	-0.05546	0.00471	-0.05735	-0.000104668	-0.0568	0.00297	-0.05533	-6.97788e-05	0.01778	0.000455937	0.03095
-0.05546	0.00474	-0.05735	-0.000104668	-0.0568	0.00293	-0.05533	-0.000104668	-0.05546	0.00474	-0.05735	-0.000104668	-0.0568	0.00293	-0.05533	-0.000104668	0.01788	0.00382	0.03099
-0.05546	0.00474	-0.05735	-0.000104668	-0.0568	0.00286	-0.05533	-0.000104668	-0.05546	0.00474	-0.05735	-0.000104668	-0.0568	0.00286	-0.05533	-0.000104668	0.018	0.000964494	0.031
-0.05546	0.00478	-0.05735	-0.000104668	-0.0568	0.00283	-0.05533	-0.000139558	-0.05546	0.00478	-0.05735	-0.000104668	-0.0568	0.00283	-0.05533	-0.000139558	0.0181	0.00356	0.03101
-0.05546	0.00478	-0.05735	-0.000104668	-0.0568	0.00279	-0.05533	-0.000139558	-0.05546	0.00478	-0.05735	-0.000104668	-0.0568	0.00279	-0.05533	-0.000139558	0.01824	0.00322	0.03101
-0.05546	0.00481	-0.05735	-0.000104668	-0.0568	0.00272	-0.05533	-0.000139558	-0.05546	0.00481	-0.05735	-0.000104668	-0.0568	0.00272	-0.05533	-0.000139558	0.01831	0.00166	0.03103
-0.05545	0.00481	-0.05735	-0.000104668	-0.0568	0.00269	-0.05533	-0.000174447	-0.05545	0.00481	-0.05735	-0.000104668	-0.0568	0.00269	-0.05533	-0.000174447	0.01847	0.000600278	0.03105
-0.05545	0.00485	-0.05734	-0.000104668	-0.0568	0.00262	-0.05533	-0.000174447	-0.05545	0.00485	-0.05734	-0.000104668	-0.0568	0.00262	-0.05533	-0.000174447	0.01862	0.00443	0.03107
-0.05545	0.00485	-0.05734	-0.000139558	-0.0568	0.00258	-0.05533	-0.000174447	-0.05545	0.00485	-0.05734	-0.000139558	-0.0568	0.00258	-0.05533	-0.000174447	0.01877	0.00459	0.03111
-0.05545	0.00488	-0.05734	-0.000139558	-0.0568	0.00251	-0.05533	-0.000174447	-0.05545	0.00488	-0.05734	-0.000139558	-0.0568	0.00251	-0.05533	-0.000174447	0.01888	0.00153	0.03112
-0.05545	0.00492	-0.05734	-0.000139558	-0.0568	0.00248	-0.05533	-0.000174447	-0.05545	0.00492	-0.05734	-0.000139558	-0.0568	0.00248	-0.05533	-0.000174447	0.01899	0.00133	0.03112
-0.05545	0.00492	-0.05734	-0.000139558	-0.0568	0.00244	-0.05533	-0.000174447	-0.05545	0.00492	-0.05734	-0.000139558	-0.0568	0.00244	-0.05533	-0.000174447	0.01914	0.0012	0.03113
-0.05545	0.00495	-0.05734	-0.000139558	-0.0568	0.00237	-0.05533	-0.000174447	-0.05545	0.00495	-0.05734	-0.000139558	-0.0568	0.00237	-0.05533	-0.000174447	0.01927	0.000607164	0.03113
-0.05545	0.00499	-0.05734	-0.000139558	-0.0568	0.00234	-0.05533	-0.000174447	-0.05545	0.00499	-0.05734	-0.000139558	-0.0568	0.00234	-0.05533	-0.000174447	0.01945	0.00185	0.03114
-0.05545	0.00499	-0.05734	-0.000174447	-0.0568	0.0023	-0.05533	-0.000174447	-0.05545	0.00499	-0.05734	-0.000174447	-0.0568	0.0023	-0.05533	-0.000174447	0.01961	-0.000723883	0.03115
-0.05545	0.00502	-0.05734	-0.000174447	-0.0568	0.00223	-0.05533	-0.000174447	-0.05545	0.00502	-0.05734	-0.000174447	-0.0568	0.00223	-0.05533	-0.000174447	0.0197	0.00117	0.03115
-0.05545	0.00506	-0.05734	-0.000174447	-0.0568	0.0022	-0.05533	-0.000174447	-0.05545	0.00506	-0.05734	-0.000174447	-0.0568	0.0022	-0.05533	-0.000174447	0.01984	0.00217	0.03116
-0.05545	0.00509	-0.05734	-0.000174447	-0.0568	0.00216	-0.05533	-0.000174447	-0.05545	0.00509	-0.05734	-0.000174447	-0.0568	0.00216	-0.05533	-0.000174447	0.02004	0.00364	0.03117
-0.05545	0.00513	-0.05734	-0.000174447	-0.0568	0.00213	-0.05533	-0.000174447	-0.05545	0.00513	-0.05734	-0.000174447	-0.0568	0.00213	-0.05533	-0.000174447	0.02014	-0.00015596	0.03118
-0.05545	0.00513	-0.05734	-0.000174447	-0.0568	0.00206	-0.05533	-0.000174447	-0.05545	0.00513	-0.05734	-0.000174447	-0.0568	0.00206	-0.05533	-0.000174447	0.02029	0.00255	0.0312
-0.05545	0.00516	-0.05734	-0.000174447	-0.0568	0.00202	-0.05533	-0.000174447	-0.05545	0.00516	-0.05734	-0.000174447	-0.0568	0.00202	-0.05533	-0.000174447	0.02046	0.00255	0.03125
-0.05545	0.0052	-0.05734	-0.000174447	-0.0568	0.00199	-0.05533	-0.000174447	-0.05545	0.0052	-0.05734	-0.000174447	-0.0568	0.00199	-0.05533	-0.000174447	0.02058	0.00107	0.03131
-0.05545	0.00523	-0.05734	-0.000174447	-0.0568	0.00195	-0.05533	-0.000139558	-0.05545	0.00523	-0.05734	-0.000174447	-0.0568	0.00195	-0.05533	-0.000139558	0.02071	0.00278	0.03134
-0.05545	0.00523	-0.05734	-0.000174447	-0.0568	0.00192	-0.05533	-0.000139558	-0.05545	0.00523	-0.05734	-0.000174447	-0.0568	0.00192	-0.05533	-0.000139558	0.02087	0.00279	0.03137
-0.05545	0.00527	-0.05734	-0.000174447	-0.0568	0.00188	-0.05532	-0.000139558	-0.05545	0.00527	-0.05734	-0.000174447	-0.0568	0.00188	-0.05532	-0.000139558	0.02103	0.000825899	0.03143
-0.05545	0.0053	-0.05734	-0.000139558	-0.0568	0.00185	-0.05532	-0.000139558	-0.05545	0.0053	-0.05734	-0.000139558	-0.0568	0.00185	-0.05532	-0.000139558	0.02116	-0.00109	0.03149
-0.05545	0.0053	-0.05734	-0.000139558	-0.0568	0.00181	-0.05532	-0.000139558	-0.05545	0.0053	-0.05734	-0.000139558	-0.0568	0.00181	-0.05532	-0.000139558	0.0213	0.0024	0.03155
-0.05545	0.00534	-0.05734	-0.000139558	-0.05679	0.00181	-0.05532	-0.000139558	-0.05545	0.00534	-0.05734	-0.000139558	-0.05679	0.00181	-0.05532	-0.000139558	0.02144	0.00205	0.03158
-0.05545	0.00537	-0.05734	-0.000139558	-0.05679	0.00178	-0.05532	-0.000104668	-0.05545	0.00537	-0.05734	-0.000139558	-0.05679	0.00178	-0.05532	-0.000104668	0.02157	-0.000434586	0.03159
-0.05545	0.00537	-0.05734	-0.000104668	-0.05679	0.00174	-0.05532	-0.000104668	-0.05545	0.00537	-0.05734	-0.000104668	-0.05679	0.00174	-0.05532	-0.000104668	0.02174	0.00265	0.03163
-0.05545	0.00541	-0.05734	-0.000104668	-0.05679	0.00171	-0.05532	-0.000104668	-0.05545	0.00541	-0.05734	-0.000104668	-0.05679	0.00171	-0.05532	-0.000104668	0.02185	0.00202	0.03168
-0.05545	0.00541	-0.05734	-0.000104668	-0.05679	0.00171	-0.05532	-0.000104668	-0.05545	0.00541	-0.05734	-0.000104668	-0.05679	0.00171	-0.05532	-0.000104668	0.02197	0.00246	0.03173
-0.05545	0.00544	-0.05734	-6.97788e-05	-0.05679	0.00167	-0.05532	-0.000104668	-0.05545	0.00544	-0.05734	-6.97788e-05	-0.05679	0.00167	-0.05532	-0.000104668	0.02211	0.00214	0.03174
-0.05545	0.00544	-0.05734	-6.97788e-05	-0.05679	0.00164	-0.05532	-0.000104668	-0.05545	0.00544	-0.05734	-6.97788e-05	-0.05679	0.00164	-0.05532	-0.000104668	0.02223	0.00283	0.03175
-0.05545	0.00548	-0.05734	-6.97788e-05	-0.05679	0.00164	-0.05532	-0.000104668	-0.05545	0.00548	-0.05734	-6.97788e-05	-0.05679	0.00164	-0.05532	-0.000104668	0.02237	0.00235	0.03177
-0.05545	0.00548	-0.05734	-3.48894e-05	-0.05679	0.0016	-0.05532	-0.000104668	-0.05545	0.00548	-0.05734	-3.48894e-05	-0.05679	0.0016	-0.05532	-0.000104668	0.02255	0.00229	0.0318
-0.05545	0.00548	-0.05734	-3.48894e-05	-0.05679	0.0016	-0.05532	-0.000104668	-0.05545	0.00548	-0.05734	-3.48894e-05	-0.05679	0.0016	-0.05532	-0.000104668	0.02267	-0.000557285	0.03186
-0.05545	0.00551	-0.05734	-3.48894e-05	-0.05679	0.00157	-0.05532	-0.000104668	-0.05545	0.00551	-0.05734	-3.48894e-05	-0.05679	0.00157	-0.05532	-0.000104668	0.02278	0.00167	0.03192
-0.05545	0.00551	-0.05734	0	-0.05679	0.00157	-0.05532	-0.000104668	-0.05545	0.00551	-0.05734	0	-0.05679	0.00157	-0.05532	-0.000104668	0.02289	0.00249	0.03195
-0.05545	0.00551	-0.05734	0	-0.05679	0.00154	-0.05532	-6.97788e-05	-0.05545	0.00551	-0.05734	0	-0.05679	0.00154	-0.05532	-6.97788e-05	0.0231	0.00325	0.03199
-0.05545	0.00551	-0.05734	0	-0.05679	0.00154	-0.05532	-6.97788e-05	-0.05545	0.00551	-0.05734	0	-0.05679	0.00154	-0.05532	-6.97788e-05	0.02326	0.00353	0.03202
-0.05545	0.00551	-0.05734	3.48894e-05	-0.05679	0.00154	-0.05532	-6.97788e-05	-0.05545	0.00551	-0.05734	3.48894e-05	-0.05679	0.00154	-0.05532	-6.97788e-05	0.02339	0.00138	0.03205
-0.05545	0.00551	-0.05734	3.48894e-05	-0.05679	0.0015	-0.05532	-6.97788e-05	-0.05545	0.00551	-0.05734	3.48894e-05	-0.05679	0.0015	-0.05532	-6.97788e-05	0.02353	0.00202	0.0321
-0.05545	0.00555	-0.05734	3.48894e-05	-0.05679	0.0015	-0.05532	-6.97788e-05	-0.05545	0.00555	-0.05734	3.48894e-05	-0.05679	0.0015	-0.05532	-6.97788e-05	0.02364	-0.00027411	0.03213
-0.05545	0.00555	-0.05734	6.97788e-05	-0.05679	0.00147	-0.05532	-6.97788e-05	-0.05545	0.00555	-0.05734	6.97788e-05	-0.05679	0.00147	-0.05532	-6.97788e-05	0.02378	0.00145	0.03214
-0.05545	0.00555	-0.05734	6.97788e-05	-0.05679	0.00147	-0.05532	-6.97788e-05	-0.05545	0.00555	-0.05734	6.97788e-05	-0.05679	0.00147	-0.05532	-6.97788e-05	0.02395	0.00261	0.03216
-0.05545	0.00555	-0.05734	6.97788e-05	-0.05679	0.00147	-0.05532	-6.97788e-05	-0.05545	0.00555	-0.05734	6.97788e-05	-0.05679	0.00147	-0.05532	-6.97788e-05	0.02413	3.09603e-05	0.03223
-0.05545	0.00555	-0.05734	6.97788e-05	-0.05679	0.00143	-0.05532	-6.97788e-05	-0.05545	0.00555	-0.05734	6.97788e-05	-0.05679	0.00143	-0.05532	-6.97788e-05	0.0243	5.02073e-05	0.03231
-0.05545	0.00555	-0.05734	6.97788e-05	-0.05679	0.00143	-0.05532	-6.97788e-05	-0.05545	0.00555	-0.05734	6.97788e-05	-0.05679	0.00143	-0.05532	-6.97788e-05	0.02443	0.00336	0.03234
-0.05545	0.00555	-0.05734	0.000104668	-0.05679	0.00143	-0.05532	-6.97788e-05	-0.05545	0.00555	-0.05734	0.000104668	-0.05679	0.00143	-0.05532	-6.97788e-05	0.02457	0.00182	0.03239
-0.05545	0.00555	-0.05734	0.000104668	-0.05679	0.0014	-0.05532	-6.97788e-05	-0.05545	0.00555	-0.05734	0.000104668	-0.05679	0.0014	-0.05532	-6.97788e-05	0.02471	-0.000291337	0.03244
-0.05545	0.00555	-0.05734	0.000104668	-0.05679	0.0014	-0.05532	-6.97788e-05	-0.05545	0.00555	-0.05734	0.000104668	-0.05679	0.0014	-0.05532	-6.97788e-05	0.02485	0.00242	0.03248
-0.05545	0.00555	-0.05734	0.000104668	-0.05679	0.0014	-0.05532	-6.97788e-05	-0.05545	0.00555	-0.05734	0.000104668	-0.05679	0.0014	-0.05532	-6.97788e-05	0.02495	0.00303	0.0325
-0.05545	0.00551	-0.05734	0.000104668	-0.05679	0.0014	-0.05532	-6.97788e-05	-0.05545	0.00551	-0.05734	0.000104668	-0.05679	0.0014	-0.05532	-6.97788e-05	0.02512	-0.00114	0.03252
-0.05545	0.00551	-0.05734	0.000104668	-0.05679	0.00136	-0.05532	-6.97788e-05	-0.05545	0.00551	-0.05734	0.000104668	-0.05679	0.00136	-0.05532	-6.97788e-05	0.02528	0.0019	0.03253
-0.05545	0.00551	-0.05734	0.000104668	-0.05679	0.00136	-0.05532	-6.97788e-05	-0.05545	0.00551	-0.05734	0.000104668	-0.05679	0.00136	-0.05532	-6.97788e-05	0.02541	-6.55989e-05	0.03256
-0.05544	0.00551	-0.05734	0.000104668	-0.05679	0.00136	-0.05532	-6.97788e-05	-0.05544	0.00551	-0.05734	0.000104668	-0.05679	0.00136	-0.05532	-6.97788e-05	0.02552	0.00411	0.03261
-0.05544	0.00551	-0.05733	0.000104668	-0.05679	0.00136	-0.05532	-0.000104668	-0.05544	0.00551	-0.05733	0.000104668	-0.05679	0.00136	-0.05532	-0.000104668	0.02566	0.00113	0.03264
-0.05544	0.00551	-0.05733	0.000104668	-0.05679	0.00133	-0.05532	-0.000104668	-0.05544	0.00551	-0.05733	0.000104668	-0.05679	0.00133	-0.05532	-0.000104668	0.02582	0.000725019	0.03267
-0.05544	0.00551	-0.05733	0.000104668	-0.05679	0.00133	-0.05532	-0.000104668	-0.05544	0.00551	-0.05733	0.000104668	-0.05679	0.00133	-0.05532	-0.000104668	0.02594	0.00206	0.03272
-0.05544	0.00551	-0.05733	0.000104668	-0.05679	0.00133	-0.05532	-0.000104668	-0.05544	0.00551	-0.05733	0.000104668	-0.05679	0.00133	-0.05532	-0.000104668	0.02612	0.00151	0.03279
-0.05544	0.00551	-0.05733	0.000104668	-0.05679	0.00133	-0.05532	-0.000104668	-0.05544	0.00551	-0.05733	0.000104668	-0.05679	0.00133	-0.05532	-0.000104668	0.02626	0.00203	0.03284
-0.05544	0.00551	-0.05733	0.000139558	-0.05679	0.00133	-0.05532	-0.000104668	-0.05544	0.00551	-0.05733	0.000139558	-0.05679	0.00133	-0.05532	-0.000104668	0.02642	0.00307	0.03289
-0.05544	0.00551	-0.05733	0.000139558	-0.05679	0.00129	-0.05532	-0.000104668	-0.05544	0.00551	-0.05733	0.000139558	-0.05679	0.00129	-0.05532	-0.000104668	0.02655	0.00364	0.03297
-0.05544	0.00551	-0.05733	0.000139558	-0.05679	0.00129	-0.05532	-0.000104668	-0.05544	0.00551	-0.05733	0.000139558	-0.05679	0.00129	-0.05532	-0.000104668	0.02675	0.00212	0.03306
-0.05544	0.00551	-0.05733	0.000139558	-0.05679	0.00129	-0.05532	-0.000139558	-0.05544	0.00551	-0.05733	0.000139558	-0.05679	0.00129	-0.05532	-0.000139558	0.02688	0.00178	0.03308
-0.05544	0.00555	-0.05733	0.000174447	-0.05679	0.00129	-0.05532	-0.000139558	-0.05544	0.00555	-0.05733	0.000174447	-0.05679	0.00129	-0.05532	-0.000139558	0.02704	0.00247	0.03313
-0.05544	0.00555	-0.05733	0.000174447	-0.05679	0.00129	-0.05532	-0.000139558	-0.05544	0.00555	-0.05733	0.000174447	-0.05679	0.00129	-0.05532	-0.000139558	0.02717	-0.000502526	0.03318
-0.05544	0.00555	-0.05733	0.000174447	-0.05679	0.00129	-0.05532	-0.000174447	-0.05544	0.00555	-0.05733	0.000174447	-0.05679	0.00129	-0.05532	-0.000174447	0.0273	0.00265	0.03319
-0.05544	0.00555	-0.05733	0.000209336	-0.05679	0.00126	-0.05532	-0.000174447	-0.05544	0.00555	-0.05733	0.000209336	-0.05679	0.00126	-0.05532	-0.000174447	0.02741	0.00132	0.03322
-0.05544	0.00555	-0.05733	0.000209336	-0.05679	0.00126	-0.05532	-0.000209336	-0.05544	0.00555	-0.05733	0.000209336	-0.05679	0.00126	-0.05532	-0.000209336	0.02757	0.000227169	0.03329
-0.05544	0.00555	-0.05733	0.000244226	-0.05679	0.00126	-0.05532	-0.000209336	-0.05544	0.00555	-0.05733	0.000244226	-0.05679	0.00126	-0.05532	-0.000209336	0.02772	0.00184	0.03334
-0.05544	0.00558	-0.05733	0.000279115	-0.05679	0.00126	-0.05532	-0.000209336	-0.05544	0.00558	-0.05733	0.000279115	-0.05679	0.00126	-0.05532	-0.000209336	0.02784	0.00317	0.03341
-0.05544	0.00558	-0.05733	0.000279115	-0.05679	0.00126	-0.05532	-0.000244226	-0.05544	0.00558	-0.05733	0.000279115	-0.05679	0.00126	-0.05532	-0.000244226	0.02796	0.00449	0.03345
-0.05544	0.00558	-0.05733	0.000314005	-0.05679	0.00126	-0.05531	-0.000279115	-0.05544	0.00558	-0.05733	0.000314005	-0.05679	0.00126	-0.05531	-0.000279115	0.02809	0.0039	0.03351
-0.05544	0.00558	-0.05733	0.000348894	-0.05679	0.00126	-0.05531	-0.000279115	-0.05544	0.00558	-0.05733	0.000348894	-0.05679	0.00126	-0.05531	-0.000279115	0.02825	0.00181	0.03361
-0.05544	0.00558	-0.05733	0.000348894	-0.05679	0.00122	-0.05531	-0.000314005	-0.05544	0.00558	-0.05733	0.000348894	-0.05679	0.00122	-0.05531	-0.000314005	0.02838	0.00173	0.03367
-0.05544	0.00562	-0.05733	0.000383783	-0.05678	0.00122	-0.05531	-0.000314005	-0.05544	0.00562	-0.05733	0.000383783	-0.05678	0.00122	-0.05531	-0.000314005	0.02847	0.00221	0.03368
-0.05544	0.00562	-0.05733	0.000418673	-0.05678	0.00122	-0.05531	-0.000348894	-0.05544	0.00562	-0.05733	0.000418673	-0.05678	0.00122	-0.05531	-0.000348894	0.02863	0.00136	0.03369
-0.05544	0.00562	-0.05733	0.000453562	-0.05678	0.00122	-0.05531	-0.000383783	-0.05544	0.00562	-0.05733	0.000453562	-0.05678	0.00122	-0.05531	-0.000383783	0.02875	0.00234	0.0337
-0.05544	0.00565	-0.05733	0.000488452	-0.05678	0.00122	-0.05531	-0.000383783	-0.05544	0.00565	-0.05733	0.000488452	-0.05678	0.00122	-0.05531	-0.000383783	0.0289	0.00166	0.03371
-0.05544	0.00565	-0.05733	0.000523341	-0.05678	0.00122	-0.05531	-0.000418673	-0.05544	0.00565	-0.05733	0.000523341	-0.05678	0.00122	-0.05531	-0.000418673	0.02902	0.00391	0.03373
-0.05544	0.00565	-0.05733	0.00055823	-0.05678	0.00119	-0.05531	-0.000453562	-0.05544	0.00565	-0.05733	0.00055823	-0.05678	0.00119	-0.05531	-0.000453562	0.02913	0.000282105	0.03375
-0.05544	0.00569	-0.05733	0.00059312	-0.05678	0.00119	-0.05531	-0.000453562	-0.05544	0.00569	-0.05733	0.00059312	-0.05678	0.00119	-0.05531	-0.000453562	0.02928	0.00131	0.03378
-0.05544	0.00569	-0.05733	0.000628009	-0.05678	0.00119	-0.05531	-0.000488452	-0.05544	0.00569	-0.05733	0.000628009	-0.05678	0.00119	-0.05531	-0.000488452	0.02938	0.00228	0.03384
-0.05544	0.00572	-0.05733	0.000662899	-0.05678	0.00119	-0.05531	-0.000523341	-0.05544	0.00572	-0.05733	0.000662899	-0.05678	0.00119	-0.05531	-0.000523341	0.02948	0.00408	0.03388
-0.05544	0.00572	-0.05733	0.000697788	-0.05678	0.00115	-0.05531	-0.000523341	-0.05544	0.00572	-0.05733	0.000697788	-0.05678	0.00115	-0.05531	-0.000523341	0.02962	0.00304	0.0339
-0.05544	0.00572	-0.05733	0.000732677	-0.05678	0.00115	-0.05531	-0.00055823	-0.05544	0.00572	-0.05733	0.000732677	-0.05678	0.00115	-0.05531	-0.00055823	0.02977	0.00319	0.03395
-0.05544	0.00576	-0.05733	0.000767567	-0.05678	0.00115	-0.05531	-0.00055823	-0.05544	0.00576	-0.05733	0.000767567	-0.05678	0.00115	-0.05531	-0.00055823	0.02989	-0.000344471	0.03403
-0.05544	0.00576	-0.05733	0.000802456	-0.05678	0.00112	-0.05531	-0.00059312	-0.05544	0.00576	-0.05733	0.000802456	-0.05678	0.00112	-0.05531	-0.00059312	0.03002	0.00188	0.03408
-0.05544	0.00579	-0.05733	0.000837346	-0.05678	0.00112	-0.05531	-0.00059312	-0.05544	0.00579	-0.05733	0.000837346	-0.05678	0.00112	-0.05531	-0.00059312	0.03002	0.01331	0.03408
-0.05544	0.00579	-0.05733	0.000872235	-0.05678	0.00112	-0.05531	-0.000628009	-0.05544	0.00579	-0.05733	0.000872235	-0.05678	0.00112	-0.05531	-0.000628009	0.03003	0.02475	0.03411
-0.05544	0.00583	-0.05733	0.000872235	-0.05678	0.00108	-0.05531	-0.000628009	-0.05544	0.00583	-0.05733	0.000872235	-0.05678	0.00108	-0.05531	-0.000628009	0.03003	0.03618	0.03413
-0.05544	0.00583	-0.05733	0.000907124	-0.05678	0.00108	-0.05531	-0.000628009	-0.05544	0.00583	-0.05733	0.000907124	-0.05678	0.00108	-0.05531	-0.000628009	0.03003	0.04762	0.03417
-0.05544	0.00586	-0.05733	0.000942014	-0.05678	0.00105	-0.05531	-0.000662899	-0.05544	0.00586	-0.05733	0.000942014	-0.05678	0.00105	-0.05531	-0.000662899	0.03006	0.04108	0.03426
-0.05544	0.00586	-0.05733	0.000942014	-0.05678	0.00105	-0.05531	-0.000662899	-0.05544	0.00586	-0.05733	0.000942014	-0.05678	0.00105	-0.05531	-0.000662899	0.03007	0.02965	0.0343
-0.05544	0.0059	-0.05733	0.000976903	-0.05678	0.00101	-0.05531	-0.000662899	-0.05544	0.0059	-0.05733	0.000976903	-0.05678	0.00101	-0.05531	-0.000662899	0.03008	0.02582	0.03434
-0.05544	0.0059	-0.05733	0.00101	-0.05678	0.00101	-0.05531	-0.000662899	-0.05544	0.0059	-0.05733	0.00101	-0.05678	0.00101	-0.05531	-0.000662899	0.03008	0.03725	0.03437
-0.05544	0.00593	-0.05733	0.00101	-0.05678	0.000976903	-0.05531	-0.000662899	-0.05544	0.00593	-0.05733	0.00101	-0.05678	0.000976903	-0.05531	-0.000662899	0.03008	0.04869	0.03441
-0.05544	0.00593	-0.05733	0.00101	-0.05678	0.000976903	-0.05531	-0.000662899	-0.05544	0.00593	-0.05733	0.00101	-0.05678	0.000976903	-0.05531	-0.000662899	0.03008	0.06012	0.03448
-0.05544	0.00597	-0.05733	0.00105	-0.05678	0.000942014	-0.05531	-0.000662899	-0.05544	0.00597	-0.05733	0.00105	-0.05678	0.000942014	-0.05531	-0.000662899	0.03008	0.07156	0.03455
-0.05544	0.00597	-0.05733	0.00105	-0.05678	0.000942014	-0.05531	-0.000628009	-0.05544	0.00597	-0.05733	0.00105	-0.05678	0.000942014	-0.05531	-0.000628009	0.03008	0.08299	0.03457
-0.05544	0.006	-0.05733	0.00105	-0.05678	0.000907124	-0.05531	-0.000628009	-0.05544	0.006	-0.05733	0.00105	-0.05678	0.000907124	-0.05531	-0.000628009	0.03008	0.09443	0.03459
-0.05544	0.006	-0.05733	0.00105	-0.05678	0.000872235	-0.05531	-0.000628009	-0.05544	0.006	-0.05733	0.00105	-0.05678	0.000872235	-0.05531	-0.000628009	0.03008	0.10586	0.03462
-0.05544	0.00604	-0.05733	0.00108	-0.05678	0.000872235	-0.05531	-0.00059312	-0.05544	0.00604	-0.05733	0.00108	-0.05678	0.000872235	-0.05531	-0.00059312	0.03008	0.1173	0.03463
-0.05544	0.00604	-0.05733	0.00108	-0.05678	0.000837346	-0.05531	-0.00059312	-0.05544	0.00604	-0.05733	0.00108	-0.05678	0.000837346	-0.05531	-0.00059312	0.03008	0.12873	0.03467
-0.05543	0.00607	-0.05733	0.00108	-0.05678	0.000837346	-0.05531	-0.00055823	-0.05543	0.00607	-0.05733	0.00108	-0.05678	0.000837346	-0.05531	-0.00055823	0.03008	0.14017	0.03478
-0.05543	0.00607	-0.05732	0.00108	-0.05678	0.000802456	-0.05531	-0.00055823	-0.05543	0.00607	-0.05732	0.00108	-0.05678	0.000802456	-0.05531	-0.00055823	0.03008	0.1516	0.03485
-0.05543	0.00607	-0.05732	0.00108	-0.05678	0.000802456	-0.05531	-0.000523341	-0.05543	0.00607	-0.05732	0.00108	-0.05678	0.000802456	-0.05531	-0.000523341	0.03008	0.16304	0.03494
-0.05543	0.00611	-0.05732	0.00108	-0.05678	0.000802456	-0.05531	-0.000488452	-0.05543	0.00611	-0.05732	0.00108	-0.05678	0.000802456	-0.05531	-0.000488452	0.03008	0.17447	0.03499
-0.05543	0.00611	-0.05732	0.00105	-0.05678	0.000767567	-0.05531	-0.000488452	-0.05543	0.00611	-0.05732	0.00105	-0.05678	0.000767567	-0.05531	-0.000488452	0.03008	0.18591	0.03504
-0.05543	0.00614	-0.05732	0.00105	-0.05678	0.000767567	-0.05531	-0.000453562	-0.05543	0.00614	-0.05732	0.00105	-0.05678	0.000767567	-0.05531	-0.000453562	0.03008	0.19734	0.03509
-0.05543	0.00614	-0.05732	0.00105	-0.05678	0.000732677	-0.05531	-0.000418673	-0.05543	0.00614	-0.05732	0.00105	-0.05678	0.000732677	-0.05531	-0.000418673	0.03008	0.20878	0.03517
-0.05543	0.00614	-0.05732	0.00105	-0.05678	0.000732677	-0.05531	-0.000383783	-0.05543	0.00614	-0.05732	0.00105	-0.05678	0.000732677	-0.05531	-0.000383783	0.03008	0.22021	0.03518
-0.05543	0.00614	-0.05732	0.00105	-0.05678	0.000732677	-0.05531	-0.000348894	-0.05543	0.00614	-0.05732	0.00105	-0.05678	0.000732677	-0.05531	-0.000348894	0.03008	0.23165	0.03521
-0.05543	0.00614	-0.05732	0.00105	-0.05678	0.000732677	-0.05531	-0.000348894	-0.05543	0.00614	-0.05732	0.00105	-0.05678	0.000732677	-0.05531	-0.000348894	0.03008	0.24308	0.03526
-0.05543	0.00618	-0.05732	0.00105	-0.05678	0.000732677	-0.05531	-0.000314005	-0.05543	0.00618	-0.05732	0.00105	-0.05678	0.000732677	-0.05531	-0.000314005	0.03008	0.25452	0.03531
-0.05543	0.00618	-0.05732	0.00101	-0.05678	0.000732677	-0.05531	-0.000279115	-0.05543	0.00618	-0.05732	0.00101	-0.05678	0.000732677	-0.05531	-0.000279115	0.03008	0.26595	0.03537
-0.05543	0.00618	-0.05732	0.00101	-0.05678	0.000697788	-0.05531	-0.000244226	-0.05543	0.00618	-0.05732	0.00101	-0.05678	0.000697788	-0.05531	-0.000244226	0.03008	0.27739	0.03547
-0.05543	0.00618	-0.05732	0.00101	-0.05678	0.000732677	-0.05531	-0.000209336	-0.05543	0.00618	-0.05732	0.00101	-0.05678	0.000732677	-0.05531	-0.000209336	0.03008	0.28882	0.03553
-0.05543	0.00618	-0.05732	0.00101	-0.05678	0.000732677	-0.05531	-0.000174447	-0.05543	0.00618	-0.05732	0.00101	-0.05678	0.000732677	-0.05531	-0.000174447	0.03008	0.30025	0.03559
-0.05543	0.00618	-0.05732	0.00101	-0.05678	0.000732677	-0.05531	-0.000139558	-0.05543	0.00618	-0.05732	0.00101	-0.05678	0.000732677	-0.05531	-0.000139558	0.03008	0.31169	0.03562
-0.05543	0.00614	-0.05732	0.00101	-0.05678	0.000732677	-0.05531	-0.000104668	-0.05543	0.00614	-0.05732	0.00101	-0.05678	0.000732677	-0.05531	-0.000104668	0.03009	0.32312	0.03566
-0.05543	0.00614	-0.05732	0.00101	-0.05678	0.000732677	-0.05531	-6.97788e-05	-0.05543	0.00614	-0.05732	0.00101	-0.05678	0.000732677	-0.05531	-6.97788e-05	0.03009	0.33456	0.03575
-0.05543	0.00614	-0.05732	0.00101	-0.05678	0.000732677	-0.0553	-6.97788e-05	-0.05543	0.00614	-0.05732	0.00101	-0.05678	0.000732677	-0.0553	-6.97788e-05	0.03009	0.34599	0.03581
-0.05543	0.00614	-0.05732	0.00101	-0.05678	0.000767567	-0.0553	-3.48894e-05	-0.05543	0.00614	-0.05732	0.00101	-0.05678	0.000767567	-0.0553	-3.48894e-05	0.03009	0.35743	0.03582
-0.05543	0.00611	-0.05732	0.00105	-0.05678	0.000767567	-0.0553	0	-0.05543	0.00611	-0.05732	0.00105	-0.05678	0.000767567	-0.0553	0	0.03009	0.36886	0.03584
-0.05543	0.00611	-0.05732	0.00105	-0.05677	0.000767567	-0.0553	3.48894e-05	-0.05543	0.00611	-0.05732	0.00105	-0.05677	0.000767567	-0.0553	3.48894e-05	0.03009	0.3803	0.03587
-0.05543	0.00611	-0.05732	0.00105	-0.05677	0.000802456	-0.0553	6.97788e-05	-0.05543	0.00611	-0.05732	0.00105	-0.05677	0.000802456	-0.0553	6.97788e-05	0.03009	0.39173	0.03594
-0.05543	0.00607	-0.05732	0.00105	-0.05677	0.000802456	-0.0553	0.000104668	-0.05543	0.00607	-0.05732	0.00105	-0.05677	0.000802456	-0.0553	0.000104668	0.03009	0.40317	0.036
-0.05543	0.00607	-0.05732	0.00108	-0.05677	0.000837346	-0.0553	0.000104668	-0.05543	0.00607	-0.05732	0.00108	-0.05677	0.000837346	-0.0553	0.000104668	0.03009	0.4146	0.03606
-0.05543	0.00604	-0.05732	0.00108	-0.05677	0.000872235	-0.0553	0.000139558	-0.05543	0.00604	-0.05732	0.00108	-0.05677	0.000872235	-0.0553	0.000139558	0.03009	0.42604	0.03607
-0.05543	0.006	-0.05732	0.00112	-0.05677	0.000872235	-0.0553	0.000174447	-0.05543	0.006	-0.05732	0.00112	-0.05677	0.000872235	-0.0553	0.000174447	0.03009	0.43747	0.03609
-0.05543	0.006	-0.05732	0.00112	-0.05677	0.000907124	-0.0553	0.000209336	-0.05543	0.006	-0.05732	0.00112	-0.05677	0.000907124	-0.0553	0.000209336	0.03009	0.44084	0.03612
-0.05543	0.00597	-0.05732	0.00115	-0.05677	0.000942014	-0.0553	0.000209336	-0.05543	0.00597	-0.05732	0.00115	-0.05677	0.000942014	-0.0553	0.000209336	0.03009	0.42941	0.03617
-0.05543	0.00597	-0.05732	0.00115	-0.05677	0.000976903	-0.0553	0.000244226	-0.05543	0.00597	-0.05732	0.00115	-0.05677	0.000976903	-0.0553	0.000244226	0.03009	0.41797	0.03622
-0.05543	0.00593	-0.05732	0.00119	-0.05677	0.000976903	-0.0553	0.000279115	-0.05543	0.00593	-0.05732	0.00119	-0.05677	0.000976903	-0.0553	0.000279115	0.0301	0.40654	0.03626
-0.05543	0.0059	-0.05732	0.00119	-0.05677	0.00101	-0.0553	0.000279115	-0.05543	0.0059	-0.05732	0.00119	-0.05677	0.00101	-0.0553	0.000279115	0.0301	0.3951	0.03629
-0.05543	0.0059	-0.05732	0.00122	-0.05677	0.00105	-0.0553	0.000314005	-0.05543	0.0059	-0.05732	0.00122	-0.05677	0.00105	-0.0553	0.000314005	0.0301	0.38367	0.03634
-0.05543	0.00586	-0.05732	0.00126	-0.05677	0.00108	-0.0553	0.000348894	-0.05543	0.00586	-0.05732	0.00126	-0.05677	0.00108	-0.0553	0.000348894	0.0301	0.37223	0.0364
-0.05543	0.00583	-0.05732	0.00126	-0.05677	0.00112	-0.0553	0.000348894	-0.05543	0.00583	-0.05732	0.00126	-0.05677	0.00112	-0.0553	0.000348894	0.0301	0.3608	0.03643
-0.05543	0.00583	-0.05732	0.00129	-0.05677	0.00115	-0.0553	0.000383783	-0.05543	0.00583	-0.05732	0.00129	-0.05677	0.00115	-0.0553	0.000383783	0.0301	0.34936	0.03649
-0.05543	0.00579	-0.05732	0.00133	-0.05677	0.00119	-0.0553	0.000418673	-0.05543	0.00579	-0.05732	0.00133	-0.05677	0.00119	-0.0553	0.000418673	0.0301	0.33793	0.03659
-0.05543	0.00576	-0.05732	0.00133	-0.05677	0.00122	-0.0553	0.000453562	-0.05543	0.00576	-0.05732	0.00133	-0.05677	0.00122	-0.0553	0.000453562	0.0301	0.32649	0.03671
-0.05543	0.00576	-0.05732	0.00136	-0.05677	0.00126	-0.0553	0.000453562	-0.05543	0.00576	-0.05732	0.00136	-0.05677	0.00126	-0.0553	0.000453562	0.0301	0.31506	0.03682
-0.05543	0.00572	-0.05732	0.0014	-0.05677	0.00133	-0.0553	0.000488452	-0.05543	0.00572	-0.05732	0.0014	-0.05677	0.00133	-0.0553	0.000488452	0.0301	0.30362	0.03685
-0.05543	0.00569	-0.05732	0.0014	-0.05677	0.00136	-0.0553	0.000523341	-0.05543	0.00569	-0.05732	0.0014	-0.05677	0.00136	-0.0553	0.000523341	0.0301	0.29219	0.03692
-0.05543	0.00569	-0.05732	0.00143	-0.05677	0.0014	-0.0553	0.000523341	-0.05543	0.00569	-0.05732	0.00143	-0.05677	0.0014	-0.0553	0.000523341	0.0301	0.28075	0.03694
-0.05543	0.00565	-0.05732	0.00147	-0.05677	0.00143	-0.0553	0.00055823	-0.05543	0.00565	-0.05732	0.00147	-0.05677	0.00143	-0.0553	0.00055823	0.0301	0.26932	0.03701
-0.05543	0.00562	-0.05732	0.00147	-0.05677	0.00147	-0.0553	0.00059312	-0.05543	0.00562	-0.05732	0.00147	-0.05677	0.00147	-0.0553	0.00059312	0.0301	0.25789	0.03712
-0.05543	0.00562	-0.05732	0.0015	-0.05677	0.00154	-0.0553	0.00059312	-0.05543	0.00562	-0.05732	0.0015	-0.05677	0.00154	-0.0553	0.00059312	0.0301	0.24645	0.03724
-0.05543	0.00558	-0.05732	0.00154	-0.05677	0.00157	-0.0553	0.000628009	-0.05543	0.00558	-0.05732	0.00154	-0.05677	0.00157	-0.0553	0.000628009	0.03011	0.23502	0.03737
-0.05543	0.00558	-0.05732	0.00154	-0.05677	0.0016	-0.0553	0.000662899	-0.05543	0.00558	-0.05732	0.00154	-0.05677	0.0016	-0.0553	0.000662899	0.03011	0.22358	0.03743
-0.05543	0.00555	-0.05732	0.00157	-0.05677	0.00167	-0.0553	0.000697788	-0.05543	0.00555	-0.05732	0.00157	-0.05677	0.00167	-0.0553	0.000697788	0.03011	0.21215	0.0375
-0.05543	0.00555	-0.05732	0.00157	-0.05677	0.00171	-0.0553	0.000697788	-0.05543	0.00555	-0.05732	0.00157	-0.05677	0.00171	-0.0553	0.000697788	0.03011	0.20071	0.03757
-0.05543	0.00551	-0.05732	0.0016	-0.05677	0.00174	-0.0553	0.000732677	-0.05543	0.00551	-0.05732	0.0016	-0.05677	0.00174	-0.0553	0.000732677	0.03011	0.18928	0.03767
-0.05542	0.00551	-0.05732	0.0016	-0.05677	0.00181	-0.0553	0.000767567	-0.05542	0.00551	-0.05732	0.0016	-0.05677	0.00181	-0.0553	0.000767567	0.03011	0.17784	0.03774
-0.05542	0.00548	-0.05731	0.00164	-0.05677	0.00185	-0.0553	0.000802456	-0.05542	0.00548	-0.05731	0.00164	-0.05677	0.00185	-0.0553	0.000802456	0.03011	0.16641	0.03785
-0.05542	0.00548	-0.05731	0.00167	-0.05677	0.00192	-0.0553	0.000802456	-0.05542	0.00548	-0.05731	0.00167	-0.05677	0.00192	-0.0553	0.000802456	0.03012	0.16378	0.03794
-0.05542	0.00548	-0.05731	0.00167	-0.05677	0.00195	-0.0553	0.000837346	-0.05542	0.00548	-0.05731	0.00167	-0.05677	0.00195	-0.0553	0.000837346	0.03012	0.17521	0.03809
-0.05542	0.00544	-0.05731	0.00171	-0.05677	0.00199	-0.0553	0.000872235	-0.05542	0.00544	-0.05731	0.00171	-0.05677	0.00199	-0.0553	0.000872235	0.03013	0.16622	0.03812
-0.05542	0.00544	-0.05731	0.00171	-0.05677	0.00206	-0.0553	0.000872235	-0.05542	0.00544	-0.05731	0.00171	-0.05677	0.00206	-0.0553	0.000872235	0.03013	0.15479	0.03817
-0.05542	0.00544	-0.05731	0.00171	-0.05677	0.00209	-0.0553	0.000907124	-0.05542	0.00544	-0.05731	0.00171	-0.05677	0.00209	-0.0553	0.000907124	0.03014	0.14335	0.03827
-0.05542	0.00541	-0.05731	0.00174	-0.05677	0.00216	-0.0553	0.000942014	-0.05542	0.00541	-0.05731	0.00174	-0.05677	0.00216	-0.0553	0.000942014	0.03014	0.13192	0.03832
-0.05542	0.00541	-0.05731	0.00174	-0.05677	0.0022	-0.0553	0.000942014	-0.05542	0.00541	-0.05731	0.00174	-0.05677	0.0022	-0.0553	0.000942014	0.03015	0.12048	0.03837
-0.05542	0.00541	-0.05731	0.00178	-0.05677	0.00227	-0.0553	0.000976903	-0.05542	0.00541	-0.05731	0.00178	-0.05677	0.00227	-0.0553	0.000976903	0.03015	0.10905	0.03845
-0.05542	0.00541	-0.05731	0.00178	-0.05677	0.0023	-0.0553	0.00101	-0.05542	0.00541	-0.05731	0.00178	-0.05677	0.0023	-0.0553	0.00101	0.03015	0.09762	0.03854
-0.05542	0.00537	-0.05731	0.00181	-0.05677	0.00237	-0.0553	0.00101	-0.05542	0.00537	-0.05731	0.00181	-0.05677	0.00237	-0.0553	0.00101	0.03016	0.08618	0.03863
-0.05542	0.00537	-0.05731	0.00181	-0.05677	0.00244	-0.0553	0.00105	-0.05542	0.00537	-0.05731	0.00181	-0.05677	0.00244	-0.0553	0.00105	0.03017	0.07475	0.03872
-0.05542	0.00537	-0.05731	0.00185	-0.05677	0.00248	-0.0553	0.00105	-0.05542	0.00537	-0.05731	0.00185	-0.05677	0.00248	-0.0553	0.00105	0.03018	0.06331	0.03877
-0.05542	0.00534	-0.05731	0.00185	-0.05677	0.00255	-0.0553	0.00108	-0.05542	0.00534	-0.05731	0.00185	-0.05677	0.00255	-0.0553	0.00108	0.03018	0.05188	0.03884
-0.05542	0.00534	-0.05731	0.00188	-0.05677	0.00258	-0.0553	0.00108	-0.05542	0.00534	-0.05731	0.00188	-0.05677	0.00258	-0.0553	0.00108	0.03019	0.04044	0.03891
-0.05542	0.00534	-0.05731	0.00188	-0.05677	0.00265	-0.0553	0.00108	-0.05542	0.00534	-0.05731	0.00188	-0.05677	0.00265	-0.0553	0.00108	0.03021	0.02901	0.03901
-0.05542	0.00534	-0.05731	0.00192	-0.05677	0.00269	-0.0553	0.00112	-0.05542	0.00534	-0.05731	0.00192	-0.05677	0.00269	-0.0553	0.00112	0.03022	0.01757	0.03909
-0.05542	0.0053	-0.05731	0.00192	-0.05677	0.00276	-0.05529	0.00112	-0.05542	0.0053	-0.05731	0.00192	-0.05677	0.00276	-0.05529	0.00112	0.03026	0.00635	0.03921
-0.05542	0.0053	-0.05731	0.00195	-0.05677	0.00279	-0.05529	0.00115	-0.05542	0.0053	-0.05731	0.00195	-0.05677	0.00279	-0.05529	0.00115	0.03033	0.0111	0.03929
-0.05542	0.0053	-0.05731	0.00195	-0.05677	0.00283	-0.05529	0.00115	-0.05542	0.0053	-0.05731	0.00195	-0.05677	0.00283	-0.05529	0.00115	0.03035	0.00336	0.03936
-0.05542	0.0053	-0.05731	0.00199	-0.05676	0.0029	-0.05529	0.00115	-0.05542	0.0053	-0.05731	0.00199	-0.05676	0.0029	-0.05529	0.00115	0.03039	0.00619	0.03945
-0.05542	0.00527	-0.05731	0.00199	-0.05676	0.00293	-0.05529	0.00119	-0.05542	0.00527	-0.05731	0.00199	-0.05676	0.00293	-0.05529	0.00119	0.03039	0.01762	0.03959
-0.05542	0.00527	-0.05731	0.00202	-0.05676	0.003	-0.05529	0.00119	-0.05542	0.00527	-0.05731	0.00202	-0.05676	0.003	-0.05529	0.00119	0.0304	0.02906	0.03968
-0.05542	0.00527	-0.05731	0.00202	-0.05676	0.00304	-0.05529	0.00119	-0.05542	0.00527	-0.05731	0.00202	-0.05676	0.00304	-0.05529	0.00119	0.0304	0.04049	0.03981
-0.05542	0.00523	-0.05731	0.00206	-0.05676	0.00307	-0.05529	0.00122	-0.05542	0.00523	-0.05731	0.00206	-0.05676	0.00307	-0.05529	0.00122	0.03041	0.05193	0.03991
-0.05542	0.00523	-0.05731	0.00206	-0.05676	0.00311	-0.05529	0.00122	-0.05542	0.00523	-0.05731	0.00206	-0.05676	0.00311	-0.05529	0.00122	0.03041	0.06336	0.03995
-0.05542	0.00523	-0.05731	0.00206	-0.05676	0.00317	-0.05529	0.00122	-0.05542	0.00523	-0.05731	0.00206	-0.05676	0.00317	-0.05529	0.00122	0.03041	0.0748	0.03998
-0.05542	0.0052	-0.05731	0.00209	-0.05676	0.00321	-0.05529	0.00122	-0.05542	0.0052	-0.05731	0.00209	-0.05676	0.00321	-0.05529	0.00122	0.03041	0.08623	0.04005
-0.05542	0.0052	-0.05731	0.00209	-0.05676	0.00324	-0.05529	0.00126	-0.05542	0.0052	-0.05731	0.00209	-0.05676	0.00324	-0.05529	0.00126	0.03041	0.09766	0.04009
-0.05542	0.0052	-0.05731	0.00213	-0.05676	0.00328	-0.05529	0.00126	-0.05542	0.0052	-0.05731	0.00213	-0.05676	0.00328	-0.05529	0.00126	0.03041	0.1091	0.04019
-0.05542	0.00516	-0.05731	0.00213	-0.05676	0.00331	-0.05529	0.00126	-0.05542	0.00516	-0.05731	0.00213	-0.05676	0.00331	-0.05529	0.00126	0.03041	0.12053	0.04028
-0.05542	0.00516	-0.05731	0.00216	-0.05676	0.00335	-0.05529	0.00129	-0.05542	0.00516	-0.05731	0.00216	-0.05676	0.00335	-0.05529	0.00129	0.03041	0.13197	0.04036
-0.05542	0.00516	-0.05731	0.00216	-0.05676	0.00338	-0.05529	0.00129	-0.05542	0.00516	-0.05731	0.00216	-0.05676	0.00338	-0.05529	0.00129	0.03041	0.1434	0.04046
-0.05542	0.00513	-0.05731	0.00216	-0.05676	0.00342	-0.05529	0.00129	-0.05542	0.00513	-0.05731	0.00216	-0.05676	0.00342	-0.05529	0.00129	0.03041	0.15484	0.04058
-0.05542	0.00513	-0.05731	0.00216	-0.05676	0.00345	-0.05529	0.00133	-0.05542	0.00513	-0.05731	0.00216	-0.05676	0.00345	-0.05529	0.00133	0.03041	0.16627	0.04068
-0.05542	0.00513	-0.05731	0.0022	-0.05676	0.00349	-0.05529	0.00133	-0.05542	0.00513	-0.05731	0.0022	-0.05676	0.00349	-0.05529	0.00133	0.03042	0.17771	0.04072
-0.05542	0.00509	-0.05731	0.0022	-0.05676	0.00352	-0.05529	0.00136	-0.05542	0.00509	-0.05731	0.0022	-0.05676	0.00352	-0.05529	0.00136	0.03042	0.18914	0.04088
-0.05542	0.00509	-0.05731	0.0022	-0.05676	0.00356	-0.05529	0.00136	-0.05542	0.00509	-0.05731	0.0022	-0.05676	0.00356	-0.05529	0.00136	0.03042	0.1876	0.04105
-0.05542	0.00509	-0.05731	0.0022	-0.05676	0.00359	-0.05529	0.0014	-0.05542	0.00509	-0.05731	0.0022	-0.05676	0.00359	-0.05529	0.0014	0.03042	0.17617	0.04112
-0.05542	0.00506	-0.05731	0.0022	-0.05676	0.00363	-0.05529	0.0014	-0.05542	0.00506	-0.05731	0.0022	-0.05676	0.00363	-0.05529	0.0014	0.03043	0.16473	0.04123
-0.05542	0.00506	-0.05731	0.0022	-0.05676	0.00366	-0.05529	0.00143	-0.05542	0.00506	-0.05731	0.0022	-0.05676	0.00366	-0.05529	0.00143	0.03043	0.1533	0.04134
-0.05542	0.00506	-0.05731	0.0022	-0.05676	0.0037	-0.05529	0.00143	-0.05542	0.00506	-0.05731	0.0022	-0.05676	0.0037	-0.05529	0.00143	0.03043	0.14186	0.04145
-0.05542	0.00502	-0.05731	0.0022	-0.05676	0.00373	-0.05529	0.00147	-0.05542	0.00502	-0.05731	0.0022	-0.05676	0.00373	-0.05529	0.00147	0.03043	0.13043	0.04154
-0.05542	0.00502	-0.05731	0.0022	-0.05676	0.00377	-0.05529	0.0015	-0.05542	0.00502	-0.05731	0.0022	-0.05676	0.00377	-0.05529	0.0015	0.03043	0.11899	0.0416
-0.05542	0.00502	-0.05731	0.0022	-0.05676	0.0038	-0.05529	0.0015	-0.05542	0.00502	-0.05731	0.0022	-0.05676	0.0038	-0.05529	0.0015	0.03043	0.10756	0.04163
-0.05542	0.00499	-0.05731	0.0022	-0.05676	0.00384	-0.05529	0.00154	-0.05542	0.00499	-0.05731	0.0022	-0.05676	0.00384	-0.05529	0.00154	0.03043	0.09612	0.0417
-0.05542	0.00499	-0.05731	0.0022	-0.05676	0.00387	-0.05529	0.00157	-0.05542	0.00499	-0.05731	0.0022	-0.05676	0.00387	-0.05529	0.00157	0.03044	0.08469	0.04178
-0.05542	0.00499	-0.05731	0.0022	-0.05676	0.00391	-0.05529	0.00157	-0.05542	0.00499	-0.05731	0.0022	-0.05676	0.00391	-0.05529	0.00157	0.03044	0.07325	0.04187
-0.05542	0.00499	-0.05731	0.0022	-0.05676	0.00394	-0.05529	0.0016	-0.05542	0.00499	-0.05731	0.0022	-0.05676	0.00394	-0.05529	0.0016	0.03045	0.06182	0.04193
-0.05541	0.00495	-0.05731	0.00216	-0.05676	0.00394	-0.05529	0.00164	-0.05541	0.00495	-0.05731	0.00216	-0.05676	0.00394	-0.05529	0.00164	0.03045	0.05038	0.04205
-0.05541	0.00495	-0.0573	0.00216	-0.05676	0.00398	-0.05529	0.00167	-0.05541	0.00495	-0.0573	0.00216	-0.05676	0.00398	-0.05529	0.00167	0.03049	0.04199	0.04219
-0.05541	0.00495	-0.0573	0.00216	-0.05676	0.00401	-0.05529	0.00167	-0.05541	0.00495	-0.0573	0.00216	-0.05676	0.00401	-0.05529	0.00167	0.03053	0.03065	0.04231
-0.05541	0.00495	-0.0573	0.00216	-0.05676	0.00405	-0.05529	0.00171	-0.05541	0.00495	-0.0573	0.00216	-0.05676	0.00405	-0.05529	0.00171	0.0306	0.02145	0.04241
-0.05541	0.00492	-0.0573	0.00213	-0.05676	0.00412	-0.05529	0.00174	-0.05541	0.00492	-0.0573	0.00213	-0.05676	0.00412	-0.05529	0.00174	0.03064	0.02215	0.04252
-0.05541	0.00492	-0.0573	0.00213	-0.05676	0.00415	-0.05529	0.00178	-0.05541	0.00492	-0.0573	0.00213	-0.05676	0.00415	-0.05529	0.00178	0.03064	0.03358	0.04258
-0.05541	0.00492	-0.0573	0.00213	-0.05676	0.00419	-0.05529	0.00181	-0.05541	0.00492	-0.0573	0.00213	-0.05676	0.00419	-0.05529	0.00181	0.03065	0.03048	0.04266
-0.05541	0.00488	-0.0573	0.00209	-0.05676	0.00422	-0.05529	0.00185	-0.05541	0.00488	-0.0573	0.00209	-0.05676	0.00422	-0.05529	0.00185	0.03068	0.02959	0.04278
-0.05541	0.00488	-0.0573	0.00209	-0.05676	0.00426	-0.05529	0.00185	-0.05541	0.00488	-0.0573	0.00209	-0.05676	0.00426	-0.05529	0.00185	0.03071	0.02959	0.04293
-0.05541	0.00488	-0.0573	0.00206	-0.05676	0.00429	-0.05529	0.00188	-0.05541	0.00488	-0.0573	0.00206	-0.05676	0.00429	-0.05529	0.00188	0.03074	0.01823	0.04308
-0.05541	0.00485	-0.0573	0.00206	-0.05676	0.00433	-0.05529	0.00192	-0.05541	0.00485	-0.0573	0.00206	-0.05676	0.00433	-0.05529	0.00192	0.03078	0.01426	0.04315
-0.05541	0.00485	-0.0573	0.00206	-0.05676	0.00436	-0.05529	0.00195	-0.05541	0.00485	-0.0573	0.00206	-0.05676	0.00436	-0.05529	0.00195	0.03086	0.00436	0.0433
-0.05541	0.00485	-0.0573	0.00202	-0.05676	0.0044	-0.05529	0.00199	-0.05541	0.00485	-0.0573	0.00202	-0.05676	0.0044	-0.05529	0.00199	0.03091	0.00603	0.04342
-0.05541	0.00481	-0.0573	0.00202	-0.05676	0.00447	-0.05529	0.00199	-0.05541	0.00481	-0.0573	0.00202	-0.05676	0.00447	-0.05529	0.00199	0.03092	0.01746	0.04356
-0.05541	0.00481	-0.0573	0.00202	-0.05676	0.0045	-0.05529	0.00202	-0.05541	0.00481	-0.0573	0.00202	-0.05676	0.0045	-0.05529	0.00202	0.03094	0.02637	0.04365
-0.05541	0.00478	-0.0573	0.00202	-0.05676	0.00454	-0.05529	0.00206	-0.05541	0.00478	-0.0573	0.00202	-0.05676	0.00454	-0.05529	0.00206	0.03096	0.01493	0.04374
-0.05541	0.00478	-0.0573	0.00199	-0.05676	0.00457	-0.05529	0.00209	-0.05541	0.00478	-0.0573	0.00199	-0.05676	0.00457	-0.05529	0.00209	0.03101	0.00434	0.04389
-0.05541	0.00474	-0.0573	0.00199	-0.05676	0.00461	-0.05529	0.00209	-0.05541	0.00474	-0.0573	0.00199	-0.05676	0.00461	-0.05529	0.00209	0.03106	0.00745	0.04407
-0.05541	0.00474	-0.0573	0.00199	-0.05676	0.00464	-0.05528	0.00213	-0.05541	0.00474	-0.0573	0.00199	-0.05676	0.00464	-0.05528	0.00213	0.03108	0.01888	0.0442
-0.05541	0.00471	-0.0573	0.00195	-0.05676	0.00468	-0.05528	0.00216	-0.05541	0.00471	-0.0573	0.00195	-0.05676	0.00468	-0.05528	0.00216	0.03114	0.02641	0.04431
-0.05541	0.00471	-0.0573	0.00195	-0.05676	0.00471	-0.05528	0.0022	-0.05541	0.00471	-0.0573	0.00195	-0.05676	0.00471	-0.05528	0.0022	0.03116	0.01498	0.04443
-0.05541	0.00468	-0.0573	0.00195	-0.05675	0.00474	-0.05528	0.0022	-0.05541	0.00468	-0.0573	0.00195	-0.05675	0.00474	-0.05528	0.0022	0.03124	0.00354	0.04456
-0.05541	0.00468	-0.0573	0.00195	-0.05675	0.00478	-0.05528	0.00223	-0.05541	0.00468	-0.0573	0.00195	-0.05675	0.00478	-0.05528	0.00223	0.03134	-0.00356	0.04467
-0.05541	0.00464	-0.0573	0.00195	-0.05675	0.00481	-0.05528	0.00227	-0.05541	0.00464	-0.0573	0.00195	-0.05675	0.00481	-0.05528	0.00227	0.03142	0.00593	0.0448
-0.05541	0.00461	-0.0573	0.00192	-0.05675	0.00485	-0.05528	0.00227	-0.05541	0.00461	-0.0573	0.00192	-0.05675	0.00485	-0.05528	0.00227	0.03143	0.01736	0.04487
-0.05541	0.00461	-0.0573	0.00192	-0.05675	0.00488	-0.05528	0.0023	-0.05541	0.00461	-0.0573	0.00192	-0.05675	0.00488	-0.05528	0.0023	0.03143	0.0288	0.04497
-0.05541	0.00457	-0.0573	0.00192	-0.05675	0.00492	-0.05528	0.00234	-0.05541	0.00457	-0.0573	0.00192	-0.05675	0.00492	-0.05528	0.00234	0.03143	0.04023	0.04512
-0.05541	0.00454	-0.0573	0.00192	-0.05675	0.00492	-0.05528	0.00237	-0.05541	0.00454	-0.0573	0.00192	-0.05675	0.00492	-0.05528	0.00237	0.03143	0.05167	0.04527
-0.05541	0.00454	-0.0573	0.00192	-0.05675	0.00495	-0.05528	0.00237	-0.05541	0.00454	-0.0573	0.00192	-0.05675	0.00495	-0.05528	0.00237	0.03143	0.0631	0.04547
-0.05541	0.0045	-0.0573	0.00188	-0.05675	0.00499	-0.05528	0.00241	-0.05541	0.0045	-0.0573	0.00188	-0.05675	0.00499	-0.05528	0.00241	0.03143	0.07454	0.04555
-0.05541	0.00447	-0.0573	0.00188	-0.05675	0.00499	-0.05528	0.00244	-0.05541	0.00447	-0.0573	0.00188	-0.05675	0.00499	-0.05528	0.00244	0.03144	0.08597	0.04563
-0.05541	0.00443	-0.0573	0.00188	-0.05675	0.00502	-0.05528	0.00244	-0.05541	0.00443	-0.0573	0.00188	-0.05675	0.00502	-0.05528	0.00244	0.03146	0.08172	0.04575
-0.05541	0.00443	-0.0573	0.00188	-0.05675	0.00506	-0.05528	0.00248	-0.05541	0.00443	-0.0573	0.00188	-0.05675	0.00506	-0.05528	0.00248	0.03146	0.07028	0.04589
-0.05541	0.0044	-0.0573	0.00185	-0.05675	0.00506	-0.05528	0.00251	-0.05541	0.0044	-0.0573	0.00185	-0.05675	0.00506	-0.05528	0.00251	0.03147	0.05885	0.04607
-0.05541	0.00436	-0.0573	0.00185	-0.05675	0.00506	-0.05528	0.00251	-0.05541	0.00436	-0.0573	0.00185	-0.05675	0.00506	-0.05528	0.00251	0.03147	0.04741	0.04615
-0.05541	0.00433	-0.0573	0.00185	-0.05675	0.00509	-0.05528	0.00255	-0.05541	0.00433	-0.0573	0.00185	-0.05675	0.00509	-0.05528	0.00255	0.03148	0.03598	0.04625
-0.05541	0.00429	-0.0573	0.00185	-0.05675	0.00509	-0.05528	0.00258	-0.05541	0.00429	-0.0573	0.00185	-0.05675	0.00509	-0.05528	0.00258	0.0315	0.02454	0.04638
-0.05541	0.00429	-0.0573	0.00181	-0.05675	0.00509	-0.05528	0.00262	-0.05541	0.00429	-0.0573	0.00181	-0.05675	0.00509	-0.05528	0.00262	0.03153	0.01311	0.04647
-0.05541	0.00426	-0.0573	0.00181	-0.05675	0.00513	-0.05528	0.00262	-0.05541	0.00426	-0.0573	0.00181	-0.05675	0.00513	-0.05528	0.00262	0.03157	0.00454	0.04659
-0.05541	0.00422	-0.0573	0.00181	-0.05675	0.00513	-0.05528	0.00265	-0.05541	0.00422	-0.0573	0.00181	-0.05675	0.00513	-0.05528	0.00265	0.03162	0.01597	0.04673
-0.05541	0.00419	-0.0573	0.00181	-0.05675	0.00513	-0.05528	0.00269	-0.05541	0.00419	-0.0573	0.00181	-0.05675	0.00513	-0.05528	0.00269	0.03164	0.02741	0.04691
-0.05541	0.00419	-0.0573	0.00178	-0.05675	0.00513	-0.05528	0.00272	-0.05541	0.00419	-0.0573	0.00178	-0.05675	0.00513	-0.05528	0.00272	0.03166	0.03884	0.04702
-0.05541	0.00415	-0.0573	0.00178	-0.05675	0.00513	-0.05528	0.00272	-0.05541	0.00415	-0.0573	0.00178	-0.05675	0.00513	-0.05528	0.00272	0.03166	0.05028	0.04722
-0.05541	0.00412	-0.0573	0.00178	-0.05675	0.00513	-0.05528	0.00276	-0.05541	0.00412	-0.0573	0.00178	-0.05675	0.00513	-0.05528	0.00276	0.03168	0.04477	0.04739
-0.05541	0.00408	-0.0573	0.00174	-0.05675	0.00513	-0.05528	0.00279	-0.05541	0.00408	-0.0573	0.00174	-0.05675	0.00513	-0.05528	0.00279	0.03169	0.03334	0.04755
-0.05541	0.00408	-0.0573	0.00174	-0.05675	0.00516	-0.05528	0.00283	-0.05541	0.00408	-0.0573	0.00174	-0.05675	0.00516	-0.05528	0.00283	0.03172	0.0219	0.04765
-0.05541	0.00405	-0.0573	0.00171	-0.05675	0.00516	-0.05528	0.00283	-0.05541	0.00405	-0.0573	0.00171	-0.05675	0.00516	-0.05528	0.00283	0.03178	0.01054	0.04779
-0.05541	0.00401	-0.0573	0.00171	-0.05675	0.00516	-0.05528	0.00286	-0.05541	0.00401	-0.0573	0.00171	-0.05675	0.00516	-0.05528	0.00286	0.03182	0.0025	0.04788
-0.05541	0.00398	-0.0573	0.00171	-0.05675	0.00516	-0.05528	0.0029	-0.05541	0.00398	-0.0573	0.00171	-0.05675	0.00516	-0.05528	0.0029	0.03189	0.01254	0.04802
-0.05541	0.00398	-0.0573	0.00167	-0.05675	0.00516	-0.05528	0.0029	-0.05541	0.00398	-0.0573	0.00167	-0.05675	0.00516	-0.05528	0.0029	0.03197	0.01651	0.04814
-0.0554	0.00394	-0.0573	0.00167	-0.05675	0.00516	-0.05528	0.00293	-0.0554	0.00394	-0.0573	0.00167	-0.05675	0.00516	-0.05528	0.00293	0.03206	0.0232	0.0483
-0.0554	0.00391	-0.05729	0.00164	-0.05675	0.00516	-0.05528	0.00297	-0.0554	0.00391	-0.05729	0.00164	-0.05675	0.00516	-0.05528	0.00297	0.0321	0.01945	0.0485
-0.0554	0.00391	-0.05729	0.00164	-0.05675	0.00516	-0.05528	0.00297	-0.0554	0.00391	-0.05729	0.00164	-0.05675	0.00516	-0.05528	0.00297	0.03213	0.02625	0.04866
-0.0554	0.00387	-0.05729	0.00164	-0.05675	0.0052	-0.05528	0.003	-0.0554	0.00387	-0.05729	0.00164	-0.05675	0.0052	-0.05528	0.003	0.03215	0.03768	0.0488
-0.0554	0.00384	-0.05729	0.0016	-0.05675	0.0052	-0.05528	0.003	-0.0554	0.00384	-0.05729	0.0016	-0.05675	0.0052	-0.05528	0.003	0.03218	0.03699	0.04895
-0.0554	0.00384	-0.05729	0.0016	-0.05675	0.0052	-0.05528	0.00304	-0.0554	0.00384	-0.05729	0.0016	-0.05675	0.0052	-0.05528	0.00304	0.0322	0.02555	0.04913
-0.0554	0.0038	-0.05729	0.0016	-0.05675	0.0052	-0.05528	0.00304	-0.0554	0.0038	-0.05729	0.0016	-0.05675	0.0052	-0.05528	0.00304	0.03222	0.01412	0.04926
-0.0554	0.00377	-0.05729	0.00157	-0.05675	0.00523	-0.05528	0.00304	-0.0554	0.00377	-0.05729	0.00157	-0.05675	0.00523	-0.05528	0.00304	0.03233	0.0068	0.04936
-0.0554	0.00373	-0.05729	0.00157	-0.05675	0.00523	-0.05528	0.00307	-0.0554	0.00373	-0.05729	0.00157	-0.05675	0.00523	-0.05528	0.00307	0.03242	0.000950499	0.04949
-0.0554	0.00373	-0.05729	0.00157	-0.05675	0.00523	-0.05528	0.00307	-0.0554	0.00373	-0.05729	0.00157	-0.05675	0.00523	-0.05528	0.00307	0.03252	-0.000365594	0.0496
-0.0554	0.0037	-0.05729	0.00157	-0.05675	0.00527	-0.05528	0.00307	-0.0554	0.0037	-0.05729	0.00157	-0.05675	0.00527	-0.05528	0.00307	0.03261	0.00964	0.04974
-0.0554	0.00366	-0.05729	0.00157	-0.05675	0.00527	-0.05528	0.00307	-0.0554	0.00366	-0.05729	0.00157	-0.05675	0.00527	-0.05528	0.00307	0.03263	0.02107	0.04997
-0.0554	0.00363	-0.05729	0.00154	-0.05675	0.0053	-0.05528	0.00307	-0.0554	0.00363	-0.05729	0.00154	-0.05675	0.0053	-0.05528	0.00307	0.03269	0.01166	0.05015
-0.0554	0.00363	-0.05729	0.00154	-0.05675	0.0053	-0.05528	0.00307	-0.0554	0.00363	-0.05729	0.00154	-0.05675	0.0053	-0.05528	0.00307	0.03276	0.00242	0.05034
-0.0554	0.00359	-0.05729	0.00154	-0.05675	0.00534	-0.05528	0.00307	-0.0554	0.00359	-0.05729	0.00154	-0.05675	0.00534	-0.05528	0.00307	0.03284	-0.00171	0.05052
-0.0554	0.00356	-0.05729	0.00154	-0.05675	0.00534	-0.05528	0.00307	-0.0554	0.00356	-0.05729	0.00154	-0.05675	0.00534	-0.05528	0.00307	0.03295	-0.00395	0.05067
-0.0554	0.00352	-0.05729	0.00154	-0.05675	0.00537	-0.05528	0.00307	-0.0554	0.00352	-0.05729	0.00154	-0.05675	0.00537	-0.05528	0.00307	0.03295	0.00749	0.05083
-0.0554	0.00352	-0.05729	0.00154	-0.05675	0.00541	-0.05528	0.00304	-0.0554	0.00352	-0.05729	0.00154	-0.05675	0.00541	-0.05528	0.00304	0.03296	0.01892	0.051
-0.0554	0.00349	-0.05729	0.00154	-0.05675	0.00541	-0.05527	0.00304	-0.0554	0.00349	-0.05729	0.00154	-0.05675	0.00541	-0.05527	0.00304	0.03298	0.01898	0.05124
-0.0554	0.00345	-0.05729	0.0015	-0.05675	0.00544	-0.05527	0.00304	-0.0554	0.00345	-0.05729	0.0015	-0.05675	0.00544	-0.05527	0.00304	0.03299	0.00754	0.05143
-0.0554	0.00342	-0.05729	0.0015	-0.05675	0.00548	-0.05527	0.003	-0.0554	0.00342	-0.05729	0.0015	-0.05675	0.00548	-0.05527	0.003	0.03304	0.00473	0.05165
-0.0554	0.00338	-0.05729	0.0015	-0.05674	0.00548	-0.05527	0.003	-0.0554	0.00338	-0.05729	0.0015	-0.05674	0.00548	-0.05527	0.003	0.0332	0.00925	0.05188
-0.0554	0.00335	-0.05729	0.0015	-0.05674	0.00551	-0.05527	0.00297	-0.0554	0.00335	-0.05729	0.0015	-0.05674	0.00551	-0.05527	0.00297	0.03325	0.0135	0.05202
-0.0554	0.00331	-0.05729	0.0015	-0.05674	0.00555	-0.05527	0.00297	-0.0554	0.00331	-0.05729	0.0015	-0.05674	0.00555	-0.05527	0.00297	0.03334	0.01135	0.05221
-0.0554	0.00328	-0.05729	0.0015	-0.05674	0.00558	-0.05527	0.00293	-0.0554	0.00328	-0.05729	0.0015	-0.05674	0.00558	-0.05527	0.00293	0.03346	0.00922	0.05235
-0.0554	0.00328	-0.05729	0.0015	-0.05674	0.00558	-0.05527	0.00293	-0.0554	0.00328	-0.05729	0.0015	-0.05674	0.00558	-0.05527	0.00293	0.0335	0.00851	0.05254
-0.0554	0.00324	-0.05729	0.0015	-0.05674	0.00562	-0.05527	0.0029	-0.0554	0.00324	-0.05729	0.0015	-0.05674	0.00562	-0.05527	0.0029	0.03365	0.00572	0.05274
-0.0554	0.00321	-0.05729	0.00147	-0.05674	0.00565	-0.05527	0.00286	-0.0554	0.00321	-0.05729	0.00147	-0.05674	0.00565	-0.05527	0.00286	0.0337	0.01708	0.05291
-0.0554	0.00317	-0.05729	0.00147	-0.05674	0.00565	-0.05527	0.00283	-0.0554	0.00317	-0.05729	0.00147	-0.05674	0.00565	-0.05527	0.00283	0.03375	0.02431	0.05309
-0.0554	0.00314	-0.05729	0.00147	-0.05674	0.00569	-0.05527	0.00283	-0.0554	0.00314	-0.05729	0.00147	-0.05674	0.00569	-0.05527	0.00283	0.0338	0.01308	0.05326
-0.0554	0.00311	-0.05729	0.00147	-0.05674	0.00569	-0.05527	0.00279	-0.0554	0.00311	-0.05729	0.00147	-0.05674	0.00569	-0.05527	0.00279	0.03387	0.00486	0.05338
-0.0554	0.00307	-0.05729	0.00143	-0.05674	0.00572	-0.05527	0.00276	-0.0554	0.00307	-0.05729	0.00143	-0.05674	0.00572	-0.05527	0.00276	0.03396	-0.00504	0.05357
-0.0554	0.00304	-0.05729	0.00143	-0.05674	0.00576	-0.05527	0.00272	-0.0554	0.00304	-0.05729	0.00143	-0.05674	0.00576	-0.05527	0.00272	0.03413	0.00126	0.05374
-0.0554	0.003	-0.05729	0.00143	-0.05674	0.00576	-0.05527	0.00272	-0.0554	0.003	-0.05729	0.00143	-0.05674	0.00576	-0.05527	0.00272	0.03424	0.00355	0.05388
-0.0554	0.00297	-0.05729	0.0014	-0.05674	0.00579	-0.05527	0.00269	-0.0554	0.00297	-0.05729	0.0014	-0.05674	0.00579	-0.05527	0.00269	0.03436	-0.00187	0.05405
-0.0554	0.00293	-0.05729	0.0014	-0.05674	0.00579	-0.05527	0.00265	-0.0554	0.00293	-0.05729	0.0014	-0.05674	0.00579	-0.05527	0.00265	0.03445	-0.01009	0.05422
-0.0554	0.0029	-0.05729	0.00136	-0.05674	0.00583	-0.05527	0.00262	-0.0554	0.0029	-0.05729	0.00136	-0.05674	0.00583	-0.05527	0.00262	0.03454	-0.00317	0.05446
-0.0554	0.0029	-0.05729	0.00133	-0.05674	0.00583	-0.05527	0.00258	-0.0554	0.0029	-0.05729	0.00133	-0.05674	0.00583	-0.05527	0.00258	0.03457	-0.000375336	0.05462
-0.0554	0.00286	-0.05729	0.00133	-0.05674	0.00583	-0.05527	0.00258	-0.0554	0.00286	-0.05729	0.00133	-0.05674	0.00583	-0.05527	0.00258	0.03463	-0.00201	0.05483
-0.0554	0.00283	-0.05729	0.00129	-0.05674	0.00586	-0.05527	0.00255	-0.0554	0.00283	-0.05729	0.00129	-0.05674	0.00586	-0.05527	0.00255	0.03467	0.00943	0.05494
-0.0554	0.00279	-0.05729	0.00126	-0.05674	0.00586	-0.05527	0.00251	-0.0554	0.00279	-0.05729	0.00126	-0.05674	0.00586	-0.05527	0.00251	0.0348	0.00223	0.0551
-0.0554	0.00276	-0.05729	0.00122	-0.05674	0.00586	-0.05527	0.00248	-0.0554	0.00276	-0.05729	0.00122	-0.05674	0.00586	-0.05527	0.00248	0.03489	0.00148	0.05525
-0.0554	0.00276	-0.05729	0.00119	-0.05674	0.00586	-0.05527	0.00248	-0.0554	0.00276	-0.05729	0.00119	-0.05674	0.00586	-0.05527	0.00248	0.03499	-0.002	0.05542
-0.0554	0.00272	-0.05729	0.00119	-0.05674	0.00586	-0.05527	0.00244	-0.0554	0.00272	-0.05729	0.00119	-0.05674	0.00586	-0.05527	0.00244	0.03505	0.00506	0.0556
-0.0554	0.00269	-0.05729	0.00115	-0.05674	0.0059	-0.05527	0.00241	-0.0554	0.00269	-0.05729	0.00115	-0.05674	0.0059	-0.05527	0.00241	0.0351	-0.00443	0.05583
-0.0554	0.00265	-0.05729	0.00112	-0.05674	0.0059	-0.05527	0.00241	-0.0554	0.00265	-0.05729	0.00112	-0.05674	0.0059	-0.05527	0.00241	0.03523	0.00525	0.05598
-0.0554	0.00265	-0.05729	0.00108	-0.05674	0.0059	-0.05527	0.00237	-0.0554	0.00265	-0.05729	0.00108	-0.05674	0.0059	-0.05527	0.00237	0.03537	0.00362	0.05618
-0.0554	0.00262	-0.05729	0.00105	-0.05674	0.0059	-0.05527	0.00234	-0.0554	0.00262	-0.05729	0.00105	-0.05674	0.0059	-0.05527	0.00234	0.03543	-0.00425	0.05636
-0.0554	0.00262	-0.05729	0.000976903	-0.05674	0.0059	-0.05527	0.00234	-0.0554	0.00262	-0.05729	0.000976903	-0.05674	0.0059	-0.05527	0.00234	0.03558	-0.00836	0.05653
-0.0554	0.00258	-0.05729	0.000942014	-0.05674	0.0059	-0.05527	0.0023	-0.0554	0.00258	-0.05729	0.000942014	-0.05674	0.0059	-0.05527	0.0023	0.03569	-0.00309	0.05671
-0.05539	0.00255	-0.05729	0.000907124	-0.05674	0.0059	-0.05527	0.00227	-0.05539	0.00255	-0.05729	0.000907124	-0.05674	0.0059	-0.05527	0.00227	0.03582	-0.00199	0.05688
-0.05539	0.00255	-0.05728	0.000872235	-0.05674	0.0059	-0.05527	0.00227	-0.05539	0.00255	-0.05728	0.000872235	-0.05674	0.0059	-0.05527	0.00227	0.03593	-0.00896	0.05708
-0.05539	0.00251	-0.05728	0.000837346	-0.05674	0.0059	-0.05527	0.00223	-0.05539	0.00251	-0.05728	0.000837346	-0.05674	0.0059	-0.05527	0.00223	0.03607	-0.00661	0.05721
-0.05539	0.00251	-0.05728	0.000802456	-0.05674	0.0059	-0.05527	0.0022	-0.05539	0.00251	-0.05728	0.000802456	-0.05674	0.0059	-0.05527	0.0022	0.03619	-0.00348	0.0574
-0.05539	0.00248	-0.05728	0.000767567	-0.05674	0.0059	-0.05527	0.0022	-0.05539	0.00248	-0.05728	0.000767567	-0.05674	0.0059	-0.05527	0.0022	0.03629	-0.00174	0.05756
-0.05539	0.00248	-0.05728	0.000732677	-0.05674	0.0059	-0.05527	0.00216	-0.05539	0.00248	-0.05728	0.000732677	-0.05674	0.0059	-0.05527	0.00216	0.03643	-0.00278	0.05767
-0.05539	0.00248	-0.05728	0.000697788	-0.05674	0.00586	-0.05527	0.00213	-0.05539	0.00248	-0.05728	0.000697788	-0.05674	0.00586	-0.05527	0.00213	0.03659	-0.00512	0.05782
-0.05539	0.00244	-0.05728	0.000662899	-0.05674	0.00586	-0.05527	0.00213	-0.05539	0.00244	-0.05728	0.000662899	-0.05674	0.00586	-0.05527	0.00213	0.0367	-0.000595448	0.058
-0.05539	0.00244	-0.05728	0.000628009	-0.05674	0.00586	-0.05527	0.00209	-0.05539	0.00244	-0.05728	0.000628009	-0.05674	0.00586	-0.05527	0.00209	0.03686	0.0034	0.05822
-0.05539	0.00241	-0.05728	0.00059312	-0.05674	0.00586	-0.05527	0.00206	-0.05539	0.00241	-0.05728	0.00059312	-0.05674	0.00586	-0.05527	0.00206	0.03698	-0.00748	0.05844
-0.05539	0.00241	-0.05728	0.00055823	-0.05674	0.00586	-0.05527	0.00206	-0.05539	0.00241	-0.05728	0.00055823	-0.05674	0.00586	-0.05527	0.00206	0.03712	-0.00879	0.05865
-0.05539	0.00241	-0.05728	0.000523341	-0.05674	0.00586	-0.05527	0.00202	-0.05539	0.00241	-0.05728	0.000523341	-0.05674	0.00586	-0.05527	0.00202	0.03726	-0.00545	0.05878
-0.05539	0.00237	-0.05728	0.000488452	-0.05674	0.00583	-0.05527	0.00199	-0.05539	0.00237	-0.05728	0.000488452	-0.05674	0.00583	-0.05527	0.00199	0.0374	-0.005	0.05895
-0.05539	0.00237	-0.05728	0.000453562	-0.05674	0.00583	-0.05527	0.00195	-0.05539	0.00237	-0.05728	0.000453562	-0.05674	0.00583	-0.05527	0.00195	0.03751	-0.01065	0.05913
-0.05539	0.00237	-0.05728	0.000418673	-0.05674	0.00583	-0.05527	0.00195	-0.05539	0.00237	-0.05728	0.000418673	-0.05674	0.00583	-0.05527	0.00195	0.03763	-0.00437	0.05932
-0.05539	0.00237	-0.05728	0.000418673	-0.05674	0.00583	-0.05527	0.00192	-0.05539	0.00237	-0.05728	0.000418673	-0.05674	0.00583	-0.05527	0.00192	0.03776	-0.00654	0.05949
-0.05539	0.00234	-0.05728	0.000383783	-0.05674	0.00579	-0.05527	0.00188	-0.05539	0.00234	-0.05728	0.000383783	-0.05674	0.00579	-0.05527	0.00188	0.03788	-0.00488	0.05966
-0.05539	0.00234	-0.05728	0.000348894	-0.05674	0.00579	-0.05527	0.00185	-0.05539	0.00234	-0.05728	0.000348894	-0.05674	0.00579	-0.05527	0.00185	0.03798	-0.00412	0.05988
-0.05539	0.00234	-0.05728	0.000348894	-0.05674	0.00576	-0.05526	0.00185	-0.05539	0.00234	-0.05728	0.000348894	-0.05674	0.00576	-0.05526	0.00185	0.03811	-0.00725	0.06009
-0.05539	0.00234	-0.05728	0.000314005	-0.05674	0.00576	-0.05526	0.00181	-0.05539	0.00234	-0.05728	0.000314005	-0.05674	0.00576	-0.05526	0.00181	0.03819	-0.00609	0.06028
-0.05539	0.0023	-0.05728	0.000314005	-0.05674	0.00576	-0.05526	0.00178	-0.05539	0.0023	-0.05728	0.000314005	-0.05674	0.00576	-0.05526	0.00178	0.03834	-0.0015	0.06046
-0.05539	0.0023	-0.05728	0.000279115	-0.05673	0.00572	-0.05526	0.00174	-0.05539	0.0023	-0.05728	0.000279115	-0.05673	0.00572	-0.05526	0.00174	0.03847	-0.00735	0.06066
-0.05539	0.0023	-0.05728	0.000279115	-0.05673	0.00572	-0.05526	0.00171	-0.05539	0.0023	-0.05728	0.000279115	-0.05673	0.00572	-0.05526	0.00171	0.03861	-0.0108	0.06079
-0.05539	0.0023	-0.05728	0.000244226	-0.05673	0.00569	-0.05526	0.00171	-0.05539	0.0023	-0.05728	0.000244226	-0.05673	0.00569	-0.05526	0.00171	0.03872	-0.00678	0.06099
-0.05539	0.0023	-0.05728	0.000244226	-0.05673	0.00565	-0.05526	0.00167	-0.05539	0.0023	-0.05728	0.000244226	-0.05673	0.00565	-0.05526	0.00167	0.03885	-0.0081	0.06121
-0.05539	0.00227	-0.05728	0.000244226	-0.05673	0.00565	-0.05526	0.00164	-0.05539	0.00227	-0.05728	0.000244226	-0.05673	0.00565	-0.05526	0.00164	0.03898	-0.01355	0.06143
-0.05539	0.00227	-0.05728	0.000209336	-0.05673	0.00562	-0.05526	0.0016	-0.05539	0.00227	-0.05728	0.000209336	-0.05673	0.00562	-0.05526	0.0016	0.03911	-0.00807	0.06166
-0.05539	0.00227	-0.05728	0.000209336	-0.05673	0.00562	-0.05526	0.00157	-0.05539	0.00227	-0.05728	0.000209336	-0.05673	0.00562	-0.05526	0.00157	0.0393	-0.00688	0.06183
-0.05539	0.00227	-0.05728	0.000209336	-0.05673	0.00558	-0.05526	0.00157	-0.05539	0.00227	-0.05728	0.000209336	-0.05673	0.00558	-0.05526	0.00157	0.03941	-0.00184	0.06197
-0.05539	0.00227	-0.05728	0.000209336	-0.05673	0.00555	-0.05526	0.00154	-0.05539	0.00227	-0.05728	0.000209336	-0.05673	0.00555	-0.05526	0.00154	0.03958	-0.00692	0.06217
-0.05539	0.00227	-0.05728	0.000174447	-0.05673	0.00551	-0.05526	0.0015	-0.05539	0.00227	-0.05728	0.000174447	-0.05673	0.00551	-0.05526	0.0015	0.03974	-0.00677	0.0623
-0.05539	0.00227	-0.05728	0.000174447	-0.05673	0.00548	-0.05526	0.0015	-0.05539	0.00227	-0.05728	0.000174447	-0.05673	0.00548	-0.05526	0.0015	0.03987	-0.00487	0.06247
-0.05539	0.00223	-0.05728	0.000174447	-0.05673	0.00548	-0.05526	0.00147	-0.05539	0.00223	-0.05728	0.000174447	-0.05673	0.00548	-0.05526	0.00147	0.04001	-0.00793	0.06264
-0.05539	0.00223	-0.05728	0.000174447	-0.05673	0.00544	-0.05526	0.00143	-0.05539	0.00223	-0.05728	0.000174447	-0.05673	0.00544	-0.05526	0.00143	0.04017	-0.01015	0.06285
-0.05539	0.00223	-0.05728	0.000174447	-0.05673	0.00541	-0.05526	0.00143	-0.05539	0.00223	-0.05728	0.000174447	-0.05673	0.00541	-0.05526	0.00143	0.04031	-0.00932	0.06301
-0.05539	0.00223	-0.05728	0.000174447	-0.05673	0.00537	-0.05526	0.0014	-0.05539	0.00223	-0.05728	0.000174447	-0.05673	0.00537	-0.05526	0.0014	0.04044	-0.00937	0.06317
-0.05539	0.00223	-0.05728	0.000139558	-0.05673	0.00534	-0.05526	0.0014	-0.05539	0.00223	-0.05728	0.000139558	-0.05673	0.00534	-0.05526	0.0014	0.04059	-0.00907	0.06336
-0.05539	0.00223	-0.05728	0.000139558	-0.05673	0.0053	-0.05526	0.00136	-0.05539	0.00223	-0.05728	0.000139558	-0.05673	0.0053	-0.05526	0.00136	0.04075	-0.00781	0.06354
-0.05539	0.00223	-0.05728	0.000139558	-0.05673	0.00527	-0.05526	0.00136	-0.05539	0.00223	-0.05728	0.000139558	-0.05673	0.00527	-0.05526	0.00136	0.04089	-0.00445	0.06371
-0.05539	0.00227	-0.05728	0.000139558	-0.05673	0.00523	-0.05526	0.00136	-0.05539	0.00227	-0.05728	0.000139558	-0.05673	0.00523	-0.05526	0.00136	0.04107	-0.00645	0.06388
-0.05539	0.00227	-0.05728	0.000139558	-0.05673	0.0052	-0.05526	0.00133	-0.05539	0.00227	-0.05728	0.000139558	-0.05673	0.0052	-0.05526	0.00133	0.04118	-0.00534	0.06409
-0.05539	0.00227	-0.05728	0.000139558	-0.05673	0.00516	-0.05526	0.00133	-0.05539	0.00227	-0.05728	0.000139558	-0.05673	0.00516	-0.05526	0.00133	0.04136	-0.00549	0.06426
-0.05539	0.00227	-0.05728	0.000139558	-0.05673	0.00513	-0.05526	0.00133	-0.05539	0.00227	-0.05728	0.000139558	-0.05673	0.00513	-0.05526	0.00133	0.04148	-0.0088	0.06445
-0.05539	0.00227	-0.05728	0.000104668	-0.05673	0.00509	-0.05526	0.00133	-0.05539	0.00227	-0.05728	0.000104668	-0.05673	0.00509	-0.05526	0.00133	0.0417	-0.00991	0.06463
-0.05539	0.00227	-0.05728	0.000104668	-0.05673	0.00506	-0.05526	0.00133	-0.05539	0.00227	-0.05728	0.000104668	-0.05673	0.00506	-0.05526	0.00133	0.04187	-0.00794	0.0648
-0.05539	0.00227	-0.05728	0.000104668	-0.05673	0.00506	-0.05526	0.00133	-0.05539	0.00227	-0.05728	0.000104668	-0.05673	0.00506	-0.05526	0.00133	0.04202	-0.01093	0.06501
-0.05539	0.0023	-0.05728	0.000104668	-0.05673	0.00502	-0.05526	0.00133	-0.05539	0.0023	-0.05728	0.000104668	-0.05673	0.00502	-0.05526	0.00133	0.04222	-0.00688	0.06523
-0.05539	0.0023	-0.05728	0.000104668	-0.05673	0.00499	-0.05526	0.00133	-0.05539	0.0023	-0.05728	0.000104668	-0.05673	0.00499	-0.05526	0.00133	0.04241	-0.00595	0.06542
-0.05539	0.0023	-0.05728	0.000104668	-0.05673	0.00495	-0.05526	0.00133	-0.05539	0.0023	-0.05728	0.000104668	-0.05673	0.00495	-0.05526	0.00133	0.04255	-0.01004	0.06562
-0.05539	0.0023	-0.05728	0.000104668	-0.05673	0.00492	-0.05526	0.00133	-0.05539	0.0023	-0.05728	0.000104668	-0.05673	0.00492	-0.05526	0.00133	0.04264	-0.00663	0.06577
-0.05538	0.00234	-0.05728	0.000104668	-0.05673	0.00488	-0.05526	0.00133	-0.05538	0.00234	-0.05728	0.000104668	-0.05673	0.00488	-0.05526	0.00133	0.04283	-0.00348	0.06592
-0.05538	0.00234	-0.05727	0.000104668	-0.05673	0.00488	-0.05526	0.00133	-0.05538	0.00234	-0.05727	0.000104668	-0.05673	0.00488	-0.05526	0.00133	0.04295	-0.0057	0.0661
-0.05538	0.00234	-0.05727	0.000104668	-0.05673	0.00485	-0.05526	0.00133	-0.05538	0.00234	-0.05727	0.000104668	-0.05673	0.00485	-0.05526	0.00133	0.04308	-0.00827	0.06629
-0.05538	0.00237	-0.05727	0.000104668	-0.05673	0.00481	-0.05526	0.00133	-0.05538	0.00237	-0.05727	0.000104668	-0.05673	0.00481	-0.05526	0.00133	0.04328	-0.00591	0.06648
-0.05538	0.00237	-0.05727	0.000104668	-0.05673	0.00481	-0.05526	0.00133	-0.05538	0.00237	-0.05727	0.000104668	-0.05673	0.00481	-0.05526	0.00133	0.04344	-0.00878	0.06667
-0.05538	0.00237	-0.05727	0.000104668	-0.05673	0.00478	-0.05526	0.00136	-0.05538	0.00237	-0.05727	0.000104668	-0.05673	0.00478	-0.05526	0.00136	0.04358	-0.00907	0.06687
-0.05538	0.00241	-0.05727	0.000104668	-0.05673	0.00478	-0.05526	0.00136	-0.05538	0.00241	-0.05727	0.000104668	-0.05673	0.00478	-0.05526	0.00136	0.04377	-0.00713	0.06711
-0.05538	0.00241	-0.05727	0.000104668	-0.05673	0.00474	-0.05526	0.00136	-0.05538	0.00241	-0.05727	0.000104668	-0.05673	0.00474	-0.05526	0.00136	0.04395	-0.00661	0.06733
-0.05538	0.00241	-0.05727	0.000104668	-0.05673	0.00474	-0.05526	0.00136	-0.05538	0.00241	-0.05727	0.000104668	-0.05673	0.00474	-0.05526	0.00136	0.04412	-0.00569	0.06754
-0.05538	0.00244	-0.05727	0.000104668	-0.05673	0.00474	-0.05526	0.00136	-0.05538	0.00244	-0.05727	0.000104668	-0.05673	0.00474	-0.05526	0.00136	0.04429	-0.00226	0.06775
-0.05538	0.00244	-0.05727	0.000104668	-0.05673	0.00471	-0.05526	0.0014	-0.05538	0.00244	-0.05727	0.000104668	-0.05673	0.00471	-0.05526	0.0014	0.04442	-0.00375	0.06796
-0.05538	0.00244	-0.05727	0.000139558	-0.05673	0.00471	-0.05526	0.0014	-0.05538	0.00244	-0.05727	0.000139558	-0.05673	0.00471	-0.05526	0.0014	0.04454	-0.00559	0.06812
-0.05538	0.00248	-0.05727	0.000139558	-0.05673	0.00471	-0.05526	0.0014	-0.05538	0.00248	-0.05727	0.000139558	-0.05673	0.00471	-0.05526	0.0014	0.04466	-0.00684	0.06831
-0.05538	0.00248	-0.05727	0.000139558	-0.05673	0.00471	-0.05526	0.0014	-0.05538	0.00248	-0.05727	0.000139558	-0.05673	0.00471	-0.05526	0.0014	0.04488	-0.00619	0.06856
-0.05538	0.00251	-0.05727	0.000174447	-0.05673	0.00468	-0.05526	0.0014	-0.05538	0.00251	-0.05727	0.000174447	-0.05673	0.00468	-0.05526	0.0014	0.04508	-0.00744	0.06876
-0.05538	0.00251	-0.05727	0.000174447	-0.05673	0.00468	-0.05526	0.0014	-0.05538	0.00251	-0.05727	0.000174447	-0.05673	0.00468	-0.05526	0.0014	0.04529	-0.00486	0.06893
-0.05538	0.00251	-0.05727	0.000174447	-0.05673	0.00468	-0.05526	0.00143	-0.05538	0.00251	-0.05727	0.000174447	-0.05673	0.00468	-0.05526	0.00143	0.04545	-0.00588	0.06912
-0.05538	0.00255	-0.05727	0.000209336	-0.05673	0.00468	-0.05526	0.00143	-0.05538	0.00255	-0.05727	0.000209336	-0.05673	0.00468	-0.05526	0.00143	0.0456	-0.00364	0.06933
-0.05538	0.00255	-0.05727	0.000209336	-0.05673	0.00468	-0.05525	0.00143	-0.05538	0.00255	-0.05727	0.000209336	-0.05673	0.00468	-0.05525	0.00143	0.0457	-0.00475	0.06955
-0.05538	0.00255	-0.05727	0.000209336	-0.05673	0.00468	-0.05525	0.00143	-0.05538	0.00255	-0.05727	0.000209336	-0.05673	0.00468	-0.05525	0.00143	0.04582	-0.000500958	0.06973
-0.05538	0.00255	-0.05727	0.000244226	-0.05673	0.00468	-0.05525	0.00143	-0.05538	0.00255	-0.05727	0.000244226	-0.05673	0.00468	-0.05525	0.00143	0.04596	-0.00421	0.06997
-0.05538	0.00258	-0.05727	0.000244226	-0.05672	0.00468	-0.05525	0.00143	-0.05538	0.00258	-0.05727	0.000244226	-0.05672	0.00468	-0.05525	0.00143	0.04609	-0.00485	0.07024
-0.05538	0.00258	-0.05727	0.000279115	-0.05672	0.00468	-0.05525	0.00143	-0.05538	0.00258	-0.05727	0.000279115	-0.05672	0.00468	-0.05525	0.00143	0.04624	-0.00449	0.07044
-0.05538	0.00258	-0.05727	0.000279115	-0.05672	0.00468	-0.05525	0.00143	-0.05538	0.00258	-0.05727	0.000279115	-0.05672	0.00468	-0.05525	0.00143	0.04639	-0.00755	0.07066
-0.05538	0.00262	-0.05727	0.000314005	-0.05672	0.00468	-0.05525	0.00143	-0.05538	0.00262	-0.05727	0.000314005	-0.05672	0.00468	-0.05525	0.00143	0.04658	-0.00538	0.07092
-0.05538	0.00262	-0.05727	0.000314005	-0.05672	0.00464	-0.05525	0.00143	-0.05538	0.00262	-0.05727	0.000314005	-0.05672	0.00464	-0.05525	0.00143	0.04679	-0.00243	0.07113
-0.05538	0.00262	-0.05727	0.000314005	-0.05672	0.00464	-0.05525	0.00143	-0.05538	0.00262	-0.05727	0.000314005	-0.05672	0.00464	-0.05525	0.00143	0.04691	-0.00449	0.07131
-0.05538	0.00262	-0.05727	0.000348894	-0.05672	0.00464	-0.05525	0.00143	-0.05538	0.00262	-0.05727	0.000348894	-0.05672	0.00464	-0.05525	0.00143	0.04705	-0.00395	0.07149
-0.05538	0.00265	-0.05727	0.000348894	-0.05672	0.00464	-0.05525	0.00143	-0.05538	0.00265	-0.05727	0.000348894	-0.05672	0.00464	-0.05525	0.00143	0.04721	-0.00589	0.07173
-0.05538	0.00265	-0.05727	0.000383783	-0.05672	0.00464	-0.05525	0.00143	-0.05538	0.00265	-0.05727	0.000383783	-0.05672	0.00464	-0.05525	0.00143	0.04735	-0.00379	0.07191
-0.05538	0.00265	-0.05727	0.000383783	-0.05672	0.00464	-0.05525	0.00143	-0.05538	0.00265	-0.05727	0.000383783	-0.05672	0.00464	-0.05525	0.00143	0.04752	-0.00426	0.07212
-0.05538	0.00265	-0.05727	0.000383783	-0.05672	0.00464	-0.05525	0.00147	-0.05538	0.00265	-0.05727	0.000383783	-0.05672	0.00464	-0.05525	0.00147	0.04772	-0.00635	0.07233
-0.05538	0.00265	-0.05727	0.000418673	-0.05672	0.00461	-0.05525	0.00147	-0.05538	0.00265	-0.05727	0.000418673	-0.05672	0.00461	-0.05525	0.00147	0.04784	-0.00654	0.07249
-0.05538	0.00265	-0.05727	0.000418673	-0.05672	0.00461	-0.05525	0.00147	-0.05538	0.00265	-0.05727	0.000418673	-0.05672	0.00461	-0.05525	0.00147	0.04796	-0.0061	0.07268
-0.05538	0.00269	-0.05727	0.000418673	-0.05672	0.00461	-0.05525	0.00147	-0.05538	0.00269	-0.05727	0.000418673	-0.05672	0.00461	-0.05525	0.00147	0.04808	-0.00583	0.07287
-0.05538	0.00269	-0.05727	0.000453562	-0.05672	0.00461	-0.05525	0.00147	-0.05538	0.00269	-0.05727	0.000453562	-0.05672	0.00461	-0.05525	0.00147	0.04818	-0.00353	0.07303
-0.05538	0.00269	-0.05727	0.000453562	-0.05672	0.00457	-0.05525	0.00147	-0.05538	0.00269	-0.05727	0.000453562	-0.05672	0.00457	-0.05525	0.00147	0.04829	-0.00626	0.07319
-0.05538	0.00269	-0.05727	0.000453562	-0.05672	0.00457	-0.05525	0.00147	-0.05538	0.00269	-0.05727	0.000453562	-0.05672	0.00457	-0.05525	0.00147	0.04842	-0.00502	0.07336
-0.05538	0.00269	-0.05727	0.000453562	-0.05672	0.00457	-0.05525	0.00147	-0.05538	0.00269	-0.05727	0.000453562	-0.05672	0.00457	-0.05525	0.00147	0.04858	-0.00397	0.07354
-0.05538	0.00269	-0.05727	0.000488452	-0.05672	0.00454	-0.05525	0.0015	-0.05538	0.00269	-0.05727	0.000488452	-0.05672	0.00454	-0.05525	0.0015	0.04873	-0.00564	0.0737
-0.05538	0.00269	-0.05727	0.000488452	-0.05672	0.00454	-0.05525	0.0015	-0.05538	0.00269	-0.05727	0.000488452	-0.05672	0.00454	-0.05525	0.0015	0.04886	-0.0031	0.07387
-0.05538	0.00269	-0.05727	0.000488452	-0.05672	0.00454	-0.05525	0.0015	-0.05538	0.00269	-0.05727	0.000488452	-0.05672	0.00454	-0.05525	0.0015	0.04898	-0.00332	0.07405
-0.05538	0.00272	-0.05727	0.000488452	-0.05672	0.0045	-0.05525	0.0015	-0.05538	0.00272	-0.05727	0.000488452	-0.05672	0.0045	-0.05525	0.0015	0.04911	-0.00382	0.07431
-0.05538	0.00272	-0.05727	0.000488452	-0.05672	0.0045	-0.05525	0.00154	-0.05538	0.00272	-0.05727	0.000488452	-0.05672	0.0045	-0.05525	0.00154	0.04921	-0.0055	0.07452
-0.05538	0.00272	-0.05727	0.000488452	-0.05672	0.00447	-0.05525	0.00154	-0.05538	0.00272	-0.05727	0.000488452	-0.05672	0.00447	-0.05525	0.00154	0.04933	-0.00363	0.07462
-0.05538	0.00272	-0.05727	0.000523341	-0.05672	0.00447	-0.05525	0.00154	-0.05538	0.00272	-0.05727	0.000523341	-0.05672	0.00447	-0.05525	0.00154	0.04952	-0.0035	0.07479
-0.05538	0.00272	-0.05727	0.000523341	-0.05672	0.00447	-0.05525	0.00157	-0.05538	0.00272	-0.05727	0.000523341	-0.05672	0.00447	-0.05525	0.00157	0.04968	-0.00532	0.07498
-0.05538	0.00269	-0.05727	0.000523341	-0.05672	0.00443	-0.05525	0.00157	-0.05538	0.00269	-0.05727	0.000523341	-0.05672	0.00443	-0.05525	0.00157	0.04979	-0.00381	0.07517
-0.05538	0.00269	-0.05727	0.000523341	-0.05672	0.00443	-0.05525	0.00157	-0.05538	0.00269	-0.05727	0.000523341	-0.05672	0.00443	-0.05525	0.00157	0.04992	-0.00414	0.07538
-0.05538	0.00269	-0.05727	0.000523341	-0.05672	0.0044	-0.05525	0.0016	-0.05538	0.00269	-0.05727	0.000523341	-0.05672	0.0044	-0.05525	0.0016	0.05007	-0.00239	0.07552
-0.05537	0.00269	-0.05727	0.000523341	-0.05672	0.0044	-0.05525	0.0016	-0.05537	0.00269	-0.05727	0.000523341	-0.05672	0.0044	-0.05525	0.0016	0.05022	-0.0037	0.07566
-0.05537	0.00269	-0.05726	0.000523341	-0.05672	0.0044	-0.05525	0.0016	-0.05537	0.00269	-0.05726	0.000523341	-0.05672	0.0044	-0.05525	0.0016	0.05039	-0.00383	0.07583
-0.05537	0.00269	-0.05726	0.000523341	-0.05672	0.00436	-0.05525	0.00164	-0.05537	0.00269	-0.05726	0.000523341	-0.05672	0.00436	-0.05525	0.00164	0.05055	-0.00466	0.07601
-0.05537	0.00269	-0.05726	0.00055823	-0.05672	0.00436	-0.05525	0.00164	-0.05537	0.00269	-0.05726	0.00055823	-0.05672	0.00436	-0.05525	0.00164	0.05069	-0.00652	0.07617
-0.05537	0.00265	-0.05726	0.00055823	-0.05672	0.00436	-0.05525	0.00164	-0.05537	0.00265	-0.05726	0.00055823	-0.05672	0.00436	-0.05525	0.00164	0.05089	-0.0059	0.07645
-0.05537	0.00265	-0.05726	0.00055823	-0.05672	0.00433	-0.05525	0.00167	-0.05537	0.00265	-0.05726	0.00055823	-0.05672	0.00433	-0.05525	0.00167	0.05102	-0.00539	0.0767
-0.05537	0.00265	-0.05726	0.00055823	-0.05672	0.00433	-0.05525	0.00167	-0.05537	0.00265	-0.05726	0.00055823	-0.05672	0.00433	-0.05525	0.00167	0.05118	-0.00592	0.07687
-0.05537	0.00262	-0.05726	0.00059312	-0.05672	0.00433	-0.05525	0.00167	-0.05537	0.00262	-0.05726	0.00059312	-0.05672	0.00433	-0.05525	0.00167	0.05134	-0.00418	0.07708
-0.05537	0.00262	-0.05726	0.00059312	-0.05672	0.00429	-0.05525	0.00171	-0.05537	0.00262	-0.05726	0.00059312	-0.05672	0.00429	-0.05525	0.00171	0.05145	-0.00536	0.07727
-0.05537	0.00262	-0.05726	0.00059312	-0.05672	0.00429	-0.05525	0.00171	-0.05537	0.00262	-0.05726	0.00059312	-0.05672	0.00429	-0.05525	0.00171	0.05156	-0.00623	0.07749
-0.05537	0.00258	-0.05726	0.000628009	-0.05672	0.00429	-0.05525	0.00171	-0.05537	0.00258	-0.05726	0.000628009	-0.05672	0.00429	-0.05525	0.00171	0.05171	-0.00548	0.07769
-0.05537	0.00258	-0.05726	0.000628009	-0.05672	0.00426	-0.05525	0.00171	-0.05537	0.00258	-0.05726	0.000628009	-0.05672	0.00426	-0.05525	0.00171	0.05182	-0.00577	0.07792
-0.05537	0.00255	-0.05726	0.000662899	-0.05672	0.00426	-0.05525	0.00171	-0.05537	0.00255	-0.05726	0.000662899	-0.05672	0.00426	-0.05525	0.00171	0.05194	-0.00619	0.07812
-0.05537	0.00255	-0.05726	0.000662899	-0.05672	0.00426	-0.05525	0.00174	-0.05537	0.00255	-0.05726	0.000662899	-0.05672	0.00426	-0.05525	0.00174	0.05211	-0.00789	0.0783
-0.05537	0.00251	-0.05726	0.000697788	-0.05672	0.00422	-0.05525	0.00174	-0.05537	0.00251	-0.05726	0.000697788	-0.05672	0.00422	-0.05525	0.00174	0.05221	-0.00649	0.07852
-0.05537	0.00251	-0.05726	0.000697788	-0.05672	0.00422	-0.05525	0.00174	-0.05537	0.00251	-0.05726	0.000697788	-0.05672	0.00422	-0.05525	0.00174	0.05234	-0.00651	0.07873
-0.05537	0.00248	-0.05726	0.000732677	-0.05672	0.00422	-0.05525	0.00174	-0.05537	0.00248	-0.05726	0.000732677	-0.05672	0.00422	-0.05525	0.00174	0.0525	-0.00863	0.07892
-0.05537	0.00244	-0.05726	0.000767567	-0.05672	0.00419	-0.05525	0.00174	-0.05537	0.00244	-0.05726	0.000767567	-0.05672	0.00419	-0.05525	0.00174	0.05267	-0.00583	0.07912
-0.05537	0.00244	-0.05726	0.000767567	-0.05672	0.00419	-0.05524	0.00174	-0.05537	0.00244	-0.05726	0.000767567	-0.05672	0.00419	-0.05524	0.00174	0.05286	-0.00528	0.0793
-0.05537	0.00241	-0.05726	0.000802456	-0.05672	0.00415	-0.05524	0.00174	-0.05537	0.00241	-0.05726	0.000802456	-0.05672	0.00415	-0.05524	0.00174	0.05304	-0.00669	0.07951
-0.05537	0.00237	-0.05726	0.000837346	-0.05672	0.00415	-0.05524	0.00174	-0.05537	0.00237	-0.05726	0.000837346	-0.05672	0.00415	-0.05524	0.00174	0.05321	-0.0051	0.07968
-0.05537	0.00237	-0.05726	0.000837346	-0.05671	0.00415	-0.05524	0.00174	-0.05537	0.00237	-0.05726	0.000837346	-0.05671	0.00415	-0.05524	0.00174	0.05329	-0.00697	0.07986
-0.05537	0.00234	-0.05726	0.000872235	-0.05671	0.00412	-0.05524	0.00174	-0.05537	0.00234	-0.05726	0.000872235	-0.05671	0.00412	-0.05524	0.00174	0.05347	-0.00554	0.08005
-0.05537	0.0023	-0.05726	0.000907124	-0.05671	0.00412	-0.05524	0.00174	-0.05537	0.0023	-0.05726	0.000907124	-0.05671	0.00412	-0.05524	0.00174	0.05356	-0.00715	0.08027
-0.05537	0.0023	-0.05726	0.000942014	-0.05671	0.00408	-0.05524	0.00174	-0.05537	0.0023	-0.05726	0.000942014	-0.05671	0.00408	-0.05524	0.00174	0.05375	-0.00891	0.08047
-0.05537	0.00227	-0.05726	0.000942014	-0.05671	0.00405	-0.05524	0.00174	-0.05537	0.00227	-0.05726	0.000942014	-0.05671	0.00405	-0.05524	0.00174	0.05392	-0.00811	0.08065
-0.05537	0.00223	-0.05726	0.000976903	-0.05671	0.00405	-0.05524	0.00174	-0.05537	0.00223	-0.05726	0.000976903	-0.05671	0.00405	-0.05524	0.00174	0.05408	-0.00754	0.08086
-0.05537	0.00223	-0.05726	0.00101	-0.05671	0.00401	-0.05524	0.00174	-0.05537	0.00223	-0.05726	0.00101	-0.05671	0.00401	-0.05524	0.00174	0.05425	-0.00578	0.08104
-0.05537	0.0022	-0.05726	0.00105	-0.05671	0.00398	-0.05524	0.00174	-0.05537	0.0022	-0.05726	0.00105	-0.05671	0.00398	-0.05524	0.00174	0.05436	-0.00804	0.08125
-0.05537	0.00216	-0.05726	0.00108	-0.05671	0.00398	-0.05524	0.00174	-0.05537	0.00216	-0.05726	0.00108	-0.05671	0.00398	-0.05524	0.00174	0.05447	-0.00401	0.08147
-0.05537	0.00216	-0.05726	0.00108	-0.05671	0.00394	-0.05524	0.00174	-0.05537	0.00216	-0.05726	0.00108	-0.05671	0.00394	-0.05524	0.00174	0.05455	-0.00716	0.0817
-0.05537	0.00213	-0.05726	0.00112	-0.05671	0.00391	-0.05524	0.00174	-0.05537	0.00213	-0.05726	0.00112	-0.05671	0.00391	-0.05524	0.00174	0.05469	-0.00993	0.08191
-0.05537	0.00213	-0.05726	0.00115	-0.05671	0.00387	-0.05524	0.00174	-0.05537	0.00213	-0.05726	0.00115	-0.05671	0.00387	-0.05524	0.00174	0.05481	-0.0078	0.08206
-0.05537	0.00209	-0.05726	0.00115	-0.05671	0.00384	-0.05524	0.00174	-0.05537	0.00209	-0.05726	0.00115	-0.05671	0.00384	-0.05524	0.00174	0.05496	-0.00621	0.08222
-0.05537	0.00209	-0.05726	0.00119	-0.05671	0.0038	-0.05524	0.00174	-0.05537	0.00209	-0.05726	0.00119	-0.05671	0.0038	-0.05524	0.00174	0.05507	-0.00769	0.08244
-0.05537	0.00206	-0.05726	0.00122	-0.05671	0.00377	-0.05524	0.00174	-0.05537	0.00206	-0.05726	0.00122	-0.05671	0.00377	-0.05524	0.00174	0.05526	-0.00847	0.08264
-0.05537	0.00206	-0.05726	0.00122	-0.05671	0.00377	-0.05524	0.00174	-0.05537	0.00206	-0.05726	0.00122	-0.05671	0.00377	-0.05524	0.00174	0.05541	-0.01036	0.08281
-0.05537	0.00206	-0.05726	0.00126	-0.05671	0.00373	-0.05524	0.00178	-0.05537	0.00206	-0.05726	0.00126	-0.05671	0.00373	-0.05524	0.00178	0.05551	-0.01021	0.08304
-0.05537	0.00202	-0.05726	0.00129	-0.05671	0.0037	-0.05524	0.00178	-0.05537	0.00202	-0.05726	0.00129	-0.05671	0.0037	-0.05524	0.00178	0.05567	-0.00776	0.08328
-0.05537	0.00202	-0.05726	0.00129	-0.05671	0.00366	-0.05524	0.00178	-0.05537	0.00202	-0.05726	0.00129	-0.05671	0.00366	-0.05524	0.00178	0.05586	-0.00831	0.08348
-0.05537	0.00202	-0.05726	0.00133	-0.05671	0.00363	-0.05524	0.00178	-0.05537	0.00202	-0.05726	0.00133	-0.05671	0.00363	-0.05524	0.00178	0.056	-0.00571	0.08365
-0.05537	0.00199	-0.05726	0.00136	-0.05671	0.00359	-0.05524	0.00178	-0.05537	0.00199	-0.05726	0.00136	-0.05671	0.00359	-0.05524	0.00178	0.05617	-0.00549	0.0838
-0.05537	0.00199	-0.05726	0.00136	-0.05671	0.00356	-0.05524	0.00181	-0.05537	0.00199	-0.05726	0.00136	-0.05671	0.00356	-0.05524	0.00181	0.05633	-0.00716	0.08401
-0.05537	0.00199	-0.05726	0.0014	-0.05671	0.00352	-0.05524	0.00181	-0.05537	0.00199	-0.05726	0.0014	-0.05671	0.00352	-0.05524	0.00181	0.0565	-0.00772	0.0842
-0.05537	0.00199	-0.05726	0.0014	-0.05671	0.00349	-0.05524	0.00181	-0.05537	0.00199	-0.05726	0.0014	-0.05671	0.00349	-0.05524	0.00181	0.05667	-0.00951	0.0844
-0.05537	0.00199	-0.05726	0.00143	-0.05671	0.00345	-0.05524	0.00185	-0.05537	0.00199	-0.05726	0.00143	-0.05671	0.00345	-0.05524	0.00185	0.0568	-0.00613	0.08458
-0.05537	0.00199	-0.05726	0.00143	-0.05671	0.00342	-0.05524	0.00185	-0.05537	0.00199	-0.05726	0.00143	-0.05671	0.00342	-0.05524	0.00185	0.05697	-0.00837	0.08476
-0.05537	0.00199	-0.05726	0.00147	-0.05671	0.00338	-0.05524	0.00188	-0.05537	0.00199	-0.05726	0.00147	-0.05671	0.00338	-0.05524	0.00188	0.05712	-0.0102	0.08492
-0.05537	0.00199	-0.05726	0.00147	-0.05671	0.00335	-0.05524	0.00188	-0.05537	0.00199	-0.05726	0.00147	-0.05671	0.00335	-0.05524	0.00188	0.05729	-0.00589	0.08503
-0.05537	0.00195	-0.05726	0.0015	-0.05671	0.00335	-0.05524	0.00188	-0.05537	0.00195	-0.05726	0.0015	-0.05671	0.00335	-0.05524	0.00188	0.05747	-0.00785	0.08524
-0.05536	0.00195	-0.05726	0.00154	-0.05671	0.00331	-0.05524	0.00192	-0.05536	0.00195	-0.05726	0.00154	-0.05671	0.00331	-0.05524	0.00192	0.05759	-0.00891	0.08546
-0.05536	0.00195	-0.05725	0.00154	-0.05671	0.00328	-0.05524	0.00192	-0.05536	0.00195	-0.05725	0.00154	-0.05671	0.00328	-0.05524	0.00192	0.0577	-0.00629	0.08568
-0.05536	0.00195	-0.05725	0.00157	-0.05671	0.00328	-0.05524	0.00192	-0.05536	0.00195	-0.05725	0.00157	-0.05671	0.00328	-0.05524	0.00192	0.05786	-0.006	0.08585
-0.05536	0.00195	-0.05725	0.00157	-0.05671	0.00324	-0.05524	0.00195	-0.05536	0.00195	-0.05725	0.00157	-0.05671	0.00324	-0.05524	0.00195	0.05804	-0.00725	0.08608
-0.05536	0.00195	-0.05725	0.0016	-0.05671	0.00324	-0.05524	0.00195	-0.05536	0.00195	-0.05725	0.0016	-0.05671	0.00324	-0.05524	0.00195	0.0582	-0.00484	0.0863
-0.05536	0.00195	-0.05725	0.00164	-0.05671	0.00321	-0.05524	0.00195	-0.05536	0.00195	-0.05725	0.00164	-0.05671	0.00321	-0.05524	0.00195	0.05831	-0.00408	0.08645
-0.05536	0.00195	-0.05725	0.00164	-0.05671	0.00321	-0.05524	0.00199	-0.05536	0.00195	-0.05725	0.00164	-0.05671	0.00321	-0.05524	0.00199	0.05844	-0.00625	0.08668
-0.05536	0.00195	-0.05725	0.00167	-0.05671	0.00317	-0.05524	0.00199	-0.05536	0.00195	-0.05725	0.00167	-0.05671	0.00317	-0.05524	0.00199	0.05859	-0.00581	0.08685
-0.05536	0.00195	-0.05725	0.00171	-0.05671	0.00317	-0.05524	0.00199	-0.05536	0.00195	-0.05725	0.00171	-0.05671	0.00317	-0.05524	0.00199	0.05874	-0.00432	0.087
-0.05536	0.00192	-0.05725	0.00174	-0.05671	0.00317	-0.05524	0.00202	-0.05536	0.00192	-0.05725	0.00174	-0.05671	0.00317	-0.05524	0.00202	0.05892	-0.0065	0.08716
-0.05536	0.00192	-0.05725	0.00174	-0.05671	0.00317	-0.05524	0.00202	-0.05536	0.00192	-0.05725	0.00174	-0.05671	0.00317	-0.05524	0.00202	0.0591	-0.00298	0.08734
-0.05536	0.00192	-0.05725	0.00178	-0.05671	0.00317	-0.05524	0.00202	-0.05536	0.00192	-0.05725	0.00178	-0.05671	0.00317	-0.05524	0.00202	0.05925	-0.00198	0.08754
-0.05536	0.00192	-0.05725	0.00181	-0.05671	0.00317	-0.05524	0.00202	-0.05536	0.00192	-0.05725	0.00181	-0.05671	0.00317	-0.05524	0.00202	0.05939	0.000109329	0.08775
-0.05536	0.00188	-0.05725	0.00185	-0.05671	0.00317	-0.05524	0.00202	-0.05536	0.00188	-0.05725	0.00185	-0.05671	0.00317	-0.05524	0.00202	0.05951	-0.00312	0.08789
-0.05536	0.00188	-0.05725	0.00188	-0.05671	0.00317	-0.05524	0.00202	-0.05536	0.00188	-0.05725	0.00188	-0.05671	0.00317	-0.05524	0.00202	0.05964	-0.00678	0.08806
-0.05536	0.00185	-0.05725	0.00192	-0.05671	0.00317	-0.05524	0.00202	-0.05536	0.00185	-0.05725	0.00192	-0.05671	0.00317	-0.05524	0.00202	0.05979	-0.00335	0.08823
-0.05536	0.00185	-0.05725	0.00195	-0.05671	0.00317	-0.05524	0.00202	-0.05536	0.00185	-0.05725	0.00195	-0.05671	0.00317	-0.05524	0.00202	0.05996	-0.00231	0.08852
-0.05536	0.00181	-0.05725	0.00195	-0.05671	0.00321	-0.05524	0.00202	-0.05536	0.00181	-0.05725	0.00195	-0.05671	0.00321	-0.05524	0.00202	0.06013	-0.00361	0.08868
-0.05536	0.00181	-0.05725	0.00199	-0.05671	0.00321	-0.05523	0.00202	-0.05536	0.00181	-0.05725	0.00199	-0.05671	0.00321	-0.05523	0.00202	0.06029	-0.00101	0.08884
-0.05536	0.00178	-0.05725	0.00202	-0.05671	0.00321	-0.05523	0.00202	-0.05536	0.00178	-0.05725	0.00202	-0.05671	0.00321	-0.05523	0.00202	0.06044	-0.00289	0.089
-0.05536	0.00174	-0.05725	0.00206	-0.05671	0.00321	-0.05523	0.00202	-0.05536	0.00174	-0.05725	0.00206	-0.05671	0.00321	-0.05523	0.00202	0.06053	-0.00315	0.0892
-0.05536	0.00174	-0.05725	0.00209	-0.0567	0.00324	-0.05523	0.00202	-0.05536	0.00174	-0.05725	0.00209	-0.0567	0.00324	-0.05523	0.00202	0.06064	0.000413784	0.08944
-0.05536	0.00171	-0.05725	0.00213	-0.0567	0.00324	-0.05523	0.00202	-0.05536	0.00171	-0.05725	0.00213	-0.0567	0.00324	-0.05523	0.00202	0.0608	-0.00125	0.08961
-0.05536	0.00167	-0.05725	0.00213	-0.0567	0.00328	-0.05523	0.00199	-0.05536	0.00167	-0.05725	0.00213	-0.0567	0.00328	-0.05523	0.00199	0.06097	-0.00106	0.08985
-0.05536	0.00164	-0.05725	0.00216	-0.0567	0.00328	-0.05523	0.00199	-0.05536	0.00164	-0.05725	0.00216	-0.0567	0.00328	-0.05523	0.00199	0.06108	-0.00303	0.09
-0.05536	0.0016	-0.05725	0.0022	-0.0567	0.00328	-0.05523	0.00199	-0.05536	0.0016	-0.05725	0.0022	-0.0567	0.00328	-0.05523	0.00199	0.06119	0.00066009	0.09017
-0.05536	0.00157	-0.05725	0.00223	-0.0567	0.00331	-0.05523	0.00199	-0.05536	0.00157	-0.05725	0.00223	-0.0567	0.00331	-0.05523	0.00199	0.06137	-0.00142	0.0904
-0.05536	0.00154	-0.05725	0.00223	-0.0567	0.00331	-0.05523	0.00195	-0.05536	0.00154	-0.05725	0.00223	-0.0567	0.00331	-0.05523	0.00195	0.06149	0.000708568	0.09062
-0.05536	0.0015	-0.05725	0.00227	-0.0567	0.00335	-0.05523	0.00195	-0.05536	0.0015	-0.05725	0.00227	-0.0567	0.00335	-0.05523	0.00195	0.06165	-0.00105	0.09078
-0.05536	0.00147	-0.05725	0.00227	-0.0567	0.00335	-0.05523	0.00195	-0.05536	0.00147	-0.05725	0.00227	-0.0567	0.00335	-0.05523	0.00195	0.06177	-0.000777962	0.09096
-0.05536	0.00143	-0.05725	0.0023	-0.0567	0.00338	-0.05523	0.00195	-0.05536	0.00143	-0.05725	0.0023	-0.0567	0.00338	-0.05523	0.00195	0.06188	0.00151	0.09114
-0.05536	0.0014	-0.05725	0.0023	-0.0567	0.00338	-0.05523	0.00192	-0.05536	0.0014	-0.05725	0.0023	-0.0567	0.00338	-0.05523	0.00192	0.06198	0.00122	0.09131
-0.05536	0.00136	-0.05725	0.00234	-0.0567	0.00338	-0.05523	0.00192	-0.05536	0.00136	-0.05725	0.00234	-0.0567	0.00338	-0.05523	0.00192	0.06209	0.00122	0.09149
-0.05536	0.00133	-0.05725	0.00234	-0.0567	0.00342	-0.05523	0.00192	-0.05536	0.00133	-0.05725	0.00234	-0.0567	0.00342	-0.05523	0.00192	0.06225	0.00145	0.09173
-0.05536	0.00129	-0.05725	0.00234	-0.0567	0.00342	-0.05523	0.00188	-0.05536	0.00129	-0.05725	0.00234	-0.0567	0.00342	-0.05523	0.00188	0.06237	-0.000146964	0.0919
-0.05536	0.00126	-0.05725	0.00234	-0.0567	0.00345	-0.05523	0.00188	-0.05536	0.00126	-0.05725	0.00234	-0.0567	0.00345	-0.05523	0.00188	0.06254	0.00189	0.09213
-0.05536	0.00122	-0.05725	0.00234	-0.0567	0.00345	-0.05523	0.00188	-0.05536	0.00122	-0.05725	0.00234	-0.0567	0.00345	-0.05523	0.00188	0.06269	-8.46066e-05	0.09231
-0.05536	0.00119	-0.05725	0.00234	-0.0567	0.00345	-0.05523	0.00185	-0.05536	0.00119	-0.05725	0.00234	-0.0567	0.00345	-0.05523	0.00185	0.06284	0.00331	0.09252
-0.05536	0.00115	-0.05725	0.00234	-0.0567	0.00349	-0.05523	0.00185	-0.05536	0.00115	-0.05725	0.00234	-0.0567	0.00349	-0.05523	0.00185	0.06296	0.00206	0.09272
-0.05536	0.00112	-0.05725	0.00234	-0.0567	0.00349	-0.05523	0.00185	-0.05536	0.00112	-0.05725	0.00234	-0.0567	0.00349	-0.05523	0.00185	0.06313	0.000325898	0.09294
-0.05536	0.00108	-0.05725	0.00234	-0.0567	0.00349	-0.05523	0.00181	-0.05536	0.00108	-0.05725	0.00234	-0.0567	0.00349	-0.05523	0.00181	0.06321	0.00369	0.0931
-0.05536	0.00105	-0.05725	0.00234	-0.0567	0.00352	-0.05523	0.00181	-0.05536	0.00105	-0.05725	0.00234	-0.0567	0.00352	-0.05523	0.00181	0.06334	0.00328	0.09328
-0.05536	0.00101	-0.05725	0.00234	-0.0567	0.00352	-0.05523	0.00181	-0.05536	0.00101	-0.05725	0.00234	-0.0567	0.00352	-0.05523	0.00181	0.0635	0.00336	0.09347
-0.05536	0.000976903	-0.05725	0.00234	-0.0567	0.00352	-0.05523	0.00178	-0.05536	0.000976903	-0.05725	0.00234	-0.0567	0.00352	-0.05523	0.00178	0.0637	0.00556	0.09363
-0.05536	0.000942014	-0.05725	0.0023	-0.0567	0.00356	-0.05523	0.00178	-0.05536	0.000942014	-0.05725	0.0023	-0.0567	0.00356	-0.05523	0.00178	0.06386	0.00373	0.09379
-0.05536	0.000907124	-0.05725	0.0023	-0.0567	0.00356	-0.05523	0.00174	-0.05536	0.000907124	-0.05725	0.0023	-0.0567	0.00356	-0.05523	0.00174	0.064	-0.000167561	0.09395
-0.05536	0.000872235	-0.05725	0.0023	-0.0567	0.00356	-0.05523	0.00174	-0.05536	0.000872235	-0.05725	0.0023	-0.0567	0.00356	-0.05523	0.00174	0.06414	0.00263	0.09414
-0.05536	0.000872235	-0.05725	0.00227	-0.0567	0.00359	-0.05523	0.00174	-0.05536	0.000872235	-0.05725	0.00227	-0.0567	0.00359	-0.05523	0.00174	0.06428	0.0028	0.09437
-0.05536	0.000837346	-0.05725	0.00227	-0.0567	0.00359	-0.05523	0.00171	-0.05536	0.000837346	-0.05725	0.00227	-0.0567	0.00359	-0.05523	0.00171	0.06441	0.00383	0.09456
-0.05536	0.000802456	-0.05725	0.00227	-0.0567	0.00359	-0.05523	0.00171	-0.05536	0.000802456	-0.05725	0.00227	-0.0567	0.00359	-0.05523	0.00171	0.06453	0.00246	0.09472
-0.05535	0.000767567	-0.05725	0.00223	-0.0567	0.00363	-0.05523	0.00167	-0.05535	0.000767567	-0.05725	0.00223	-0.0567	0.00363	-0.05523	0.00167	0.06468	0.00463	0.09488
-0.05535	0.000732677	-0.05724	0.00223	-0.0567	0.00363	-0.05523	0.00167	-0.05535	0.000732677	-0.05724	0.00223	-0.0567	0.00363	-0.05523	0.00167	0.06484	0.00408	0.09506
-0.05535	0.000732677	-0.05724	0.00223	-0.0567	0.00363	-0.05523	0.00164	-0.05535	0.000732677	-0.05724	0.00223	-0.0567	0.00363	-0.05523	0.00164	0.06504	0.00368	0.0952
-0.05535	0.000697788	-0.05724	0.00223	-0.0567	0.00366	-0.05523	0.0016	-0.05535	0.000697788	-0.05724	0.00223	-0.0567	0.00366	-0.05523	0.0016	0.0652	0.00545	0.09538
-0.05535	0.000662899	-0.05724	0.0022	-0.0567	0.00366	-0.05523	0.0016	-0.05535	0.000662899	-0.05724	0.0022	-0.0567	0.00366	-0.05523	0.0016	0.0653	0.00481	0.09557
-0.05535	0.000662899	-0.05724	0.0022	-0.0567	0.0037	-0.05523	0.00157	-0.05535	0.000662899	-0.05724	0.0022	-0.0567	0.0037	-0.05523	0.00157	0.06543	0.00482	0.09572
-0.05535	0.000628009	-0.05724	0.0022	-0.0567	0.0037	-0.05523	0.00154	-0.05535	0.000628009	-0.05724	0.0022	-0.0567	0.0037	-0.05523	0.00154	0.06561	0.00514	0.09589
-0.05535	0.00059312	-0.05724	0.0022	-0.0567	0.0037	-0.05523	0.00154	-0.05535	0.00059312	-0.05724	0.0022	-0.0567	0.0037	-0.05523	0.00154	0.06571	0.00499	0.09612
-0.05535	0.00059312	-0.05724	0.0022	-0.0567	0.00373	-0.05523	0.0015	-0.05535	0.00059312	-0.05724	0.0022	-0.0567	0.00373	-0.05523	0.0015	0.06587	0.00451	0.09629
-0.05535	0.00055823	-0.05724	0.0022	-0.0567	0.00373	-0.05523	0.00147	-0.05535	0.00055823	-0.05724	0.0022	-0.0567	0.00373	-0.05523	0.00147	0.06604	0.00525	0.09644
-0.05535	0.00055823	-0.05724	0.0022	-0.0567	0.00377	-0.05523	0.00143	-0.05535	0.00055823	-0.05724	0.0022	-0.0567	0.00377	-0.05523	0.00143	0.06618	0.00655	0.09663
-0.05535	0.000523341	-0.05724	0.0022	-0.0567	0.00377	-0.05523	0.0014	-0.05535	0.000523341	-0.05724	0.0022	-0.0567	0.00377	-0.05523	0.0014	0.06633	0.00488	0.09678
-0.05535	0.000523341	-0.05724	0.0022	-0.0567	0.0038	-0.05523	0.00136	-0.05535	0.000523341	-0.05724	0.0022	-0.0567	0.0038	-0.05523	0.00136	0.06651	0.00633	0.09699
-0.05535	0.000488452	-0.05724	0.0022	-0.0567	0.0038	-0.05523	0.00136	-0.05535	0.000488452	-0.05724	0.0022	-0.0567	0.0038	-0.05523	0.00136	0.06668	0.00638	0.09717
-0.05535	0.000488452	-0.05724	0.0022	-0.0567	0.0038	-0.05523	0.00133	-0.05535	0.000488452	-0.05724	0.0022	-0.0567	0.0038	-0.05523	0.00133	0.06686	0.00638	0.09735
-0.05535	0.000453562	-0.05724	0.0022	-0.0567	0.00384	-0.05523	0.00129	-0.05535	0.000453562	-0.05724	0.0022	-0.0567	0.00384	-0.05523	0.00129	0.067	0.00818	0.09749
-0.05535	0.000453562	-0.05724	0.00223	-0.0567	0.00384	-0.05523	0.00126	-0.05535	0.000453562	-0.05724	0.00223	-0.0567	0.00384	-0.05523	0.00126	0.06715	0.00537	0.0977
-0.05535	0.000418673	-0.05724	0.00223	-0.0567	0.00387	-0.05523	0.00122	-0.05535	0.000418673	-0.05724	0.00223	-0.0567	0.00387	-0.05523	0.00122	0.06728	0.00495	0.09786
-0.05535	0.000418673	-0.05724	0.00223	-0.0567	0.00387	-0.05522	0.00119	-0.05535	0.000418673	-0.05724	0.00223	-0.0567	0.00387	-0.05522	0.00119	0.06741	0.00633	0.0981
-0.05535	0.000383783	-0.05724	0.00227	-0.0567	0.00391	-0.05522	0.00115	-0.05535	0.000383783	-0.05724	0.00227	-0.0567	0.00391	-0.05522	0.00115	0.06757	0.00721	0.09828
-0.05535	0.000383783	-0.05724	0.00227	-0.0567	0.00391	-0.05522	0.00112	-0.05535	0.000383783	-0.05724	0.00227	-0.0567	0.00391	-0.05522	0.00112	0.06771	0.00603	0.09842
-0.05535	0.000348894	-0.05724	0.0023	-0.05669	0.00391	-0.05522	0.00108	-0.05535	0.000348894	-0.05724	0.0023	-0.05669	0.00391	-0.05522	0.00108	0.06786	0.00703	0.09856
-0.05535	0.000348894	-0.05724	0.0023	-0.05669	0.00394	-0.05522	0.00105	-0.05535	0.000348894	-0.05724	0.0023	-0.05669	0.00394	-0.05522	0.00105	0.06799	0.00908	0.09872
-0.05535	0.000314005	-0.05724	0.00234	-0.05669	0.00394	-0.05522	0.00101	-0.05535	0.000314005	-0.05724	0.00234	-0.05669	0.00394	-0.05522	0.00101	0.06809	0.00984	0.0989
-0.05535	0.000314005	-0.05724	0.00234	-0.05669	0.00394	-0.05522	0.000976903	-0.05535	0.000314005	-0.05724	0.00234	-0.05669	0.00394	-0.05522	0.000976903	0.06822	0.00718	0.09906
-0.05535	0.000279115	-0.05724	0.00237	-0.05669	0.00398	-0.05522	0.000942014	-0.05535	0.000279115	-0.05724	0.00237	-0.05669	0.00398	-0.05522	0.000942014	0.06832	0.00742	0.09923
-0.05535	0.000279115	-0.05724	0.00237	-0.05669	0.00398	-0.05522	0.000942014	-0.05535	0.000279115	-0.05724	0.00237	-0.05669	0.00398	-0.05522	0.000942014	0.0685	0.00903	0.09944
-0.05535	0.000279115	-0.05724	0.00241	-0.05669	0.00398	-0.05522	0.000907124	-0.05535	0.000279115	-0.05724	0.00241	-0.05669	0.00398	-0.05522	0.000907124	0.06865	0.00952	0.09964
-0.05535	0.000244226	-0.05724	0.00244	-0.05669	0.00401	-0.05522	0.000872235	-0.05535	0.000244226	-0.05724	0.00244	-0.05669	0.00401	-0.05522	0.000872235	0.06874	0.01125	0.0998
-0.05535	0.000244226	-0.05724	0.00244	-0.05669	0.00401	-0.05522	0.000837346	-0.05535	0.000244226	-0.05724	0.00244	-0.05669	0.00401	-0.05522	0.000837346	0.06892	0.00802	0.09993
-0.05535	0.000244226	-0.05724	0.00248	-0.05669	0.00401	-0.05522	0.000837346	-0.05535	0.000244226	-0.05724	0.00248	-0.05669	0.00401	-0.05522	0.000837346	0.06906	0.00817	0.10014
-0.05535	0.000209336	-0.05724	0.00251	-0.05669	0.00401	-0.05522	0.000802456	-0.05535	0.000209336	-0.05724	0.00251	-0.05669	0.00401	-0.05522	0.000802456	0.06916	0.00943	0.10031
-0.05535	0.000209336	-0.05724	0.00251	-0.05669	0.00401	-0.05522	0.000767567	-0.05535	0.000209336	-0.05724	0.00251	-0.05669	0.00401	-0.05522	0.000767567	0.06928	0.01017	0.10051
-0.05535	0.000209336	-0.05724	0.00255	-0.05669	0.00405	-0.05522	0.000767567	-0.05535	0.000209336	-0.05724	0.00255	-0.05669	0.00405	-0.05522	0.000767567	0.06942	0.00806	0.10075
-0.05535	0.000209336	-0.05724	0.00255	-0.05669	0.00405	-0.05522	0.000732677	-0.05535	0.000209336	-0.05724	0.00255	-0.05669	0.00405	-0.05522	0.000732677	0.06958	0.01128	0.10097
-0.05535	0.000209336	-0.05724	0.00258	-0.05669	0.00405	-0.05522	0.000732677	-0.05535	0.000209336	-0.05724	0.00258	-0.05669	0.00405	-0.05522	0.000732677	0.06973	0.00958	0.10115
-0.05535	0.000209336	-0.05724	0.00262	-0.05669	0.00405	-0.05522	0.000732677	-0.05535	0.000209336	-0.05724	0.00262	-0.05669	0.00405	-0.05522	0.000732677	0.06984	0.01305	0.1013
-0.05535	0.000209336	-0.05724	0.00262	-0.05669	0.00405	-0.05522	0.000697788	-0.05535	0.000209336	-0.05724	0.00262	-0.05669	0.00405	-0.05522	0.000697788	0.07	0.01089	0.10147
-0.05535	0.000209336	-0.05724	0.00265	-0.05669	0.00405	-0.05522	0.000697788	-0.05535	0.000209336	-0.05724	0.00265	-0.05669	0.00405	-0.05522	0.000697788	0.07012	0.01415	0.10166
-0.05535	0.000209336	-0.05724	0.00265	-0.05669	0.00408	-0.05522	0.000697788	-0.05535	0.000209336	-0.05724	0.00265	-0.05669	0.00408	-0.05522	0.000697788	0.07023	0.01196	0.10183
-0.05535	0.000209336	-0.05724	0.00269	-0.05669	0.00408	-0.05522	0.000697788	-0.05535	0.000209336	-0.05724	0.00269	-0.05669	0.00408	-0.05522	0.000697788	0.07039	0.00966	0.10201
-0.05535	0.000209336	-0.05724	0.00269	-0.05669	0.00408	-0.05522	0.000697788	-0.05535	0.000209336	-0.05724	0.00269	-0.05669	0.00408	-0.05522	0.000697788	0.07053	0.0131	0.10212
-0.05535	0.000209336	-0.05724	0.00272	-0.05669	0.00408	-0.05522	0.000697788	-0.05535	0.000209336	-0.05724	0.00272	-0.05669	0.00408	-0.05522	0.000697788	0.07062	0.01076	0.10227
-0.05535	0.000209336	-0.05724	0.00276	-0.05669	0.00408	-0.05522	0.000697788	-0.05535	0.000209336	-0.05724	0.00276	-0.05669	0.00408	-0.05522	0.000697788	0.07076	0.01249	0.10244
-0.05535	0.000209336	-0.05724	0.00276	-0.05669	0.00408	-0.05522	0.000697788	-0.05535	0.000209336	-0.05724	0.00276	-0.05669	0.00408	-0.05522	0.000697788	0.07088	0.01201	0.10254
-0.05535	0.000244226	-0.05724	0.00279	-0.05669	0.00408	-0.05522	0.000697788	-0.05535	0.000244226	-0.05724	0.00279	-0.05669	0.00408	-0.05522	0.000697788	0.071	0.01049	0.10269
-0.05535	0.000244226	-0.05724	0.00279	-0.05669	0.00412	-0.05522	0.000697788	-0.05535	0.000244226	-0.05724	0.00279	-0.05669	0.00412	-0.05522	0.000697788	0.07113	0.01538	0.10286
-0.05535	0.000244226	-0.05724	0.00283	-0.05669	0.00412	-0.05522	0.000697788	-0.05535	0.000244226	-0.05724	0.00283	-0.05669	0.00412	-0.05522	0.000697788	0.07126	0.01196	0.10301
-0.05535	0.000279115	-0.05724	0.00283	-0.05669	0.00412	-0.05522	0.000697788	-0.05535	0.000279115	-0.05724	0.00283	-0.05669	0.00412	-0.05522	0.000697788	0.07135	0.01512	0.10314
-0.05535	0.000279115	-0.05724	0.00286	-0.05669	0.00415	-0.05522	0.000697788	-0.05535	0.000279115	-0.05724	0.00286	-0.05669	0.00415	-0.05522	0.000697788	0.07146	0.01415	0.10336
-0.05534	0.000314005	-0.05724	0.00286	-0.05669	0.00415	-0.05522	0.000697788	-0.05534	0.000314005	-0.05724	0.00286	-0.05669	0.00415	-0.05522	0.000697788	0.07156	0.01451	0.1035
-0.05534	0.000314005	-0.05723	0.0029	-0.05669	0.00415	-0.05522	0.000697788	-0.05534	0.000314005	-0.05723	0.0029	-0.05669	0.00415	-0.05522	0.000697788	0.07166	0.0132	0.10362
-0.05534	0.000348894	-0.05723	0.00293	-0.05669	0.00419	-0.05522	0.000697788	-0.05534	0.000348894	-0.05723	0.00293	-0.05669	0.00419	-0.05522	0.000697788	0.07182	0.01345	0.10379
-0.05534	0.000348894	-0.05723	0.00293	-0.05669	0.00419	-0.05522	0.000732677	-0.05534	0.000348894	-0.05723	0.00293	-0.05669	0.00419	-0.05522	0.000732677	0.07192	0.01489	0.10401
-0.05534	0.000383783	-0.05723	0.00297	-0.05669	0.00422	-0.05522	0.000732677	-0.05534	0.000383783	-0.05723	0.00297	-0.05669	0.00422	-0.05522	0.000732677	0.07199	0.01148	0.10419
-0.05534	0.000383783	-0.05723	0.00297	-0.05669	0.00422	-0.05522	0.000732677	-0.05534	0.000383783	-0.05723	0.00297	-0.05669	0.00422	-0.05522	0.000732677	0.07209	0.01233	0.10432
-0.05534	0.000418673	-0.05723	0.003	-0.05669	0.00426	-0.05522	0.000732677	-0.05534	0.000418673	-0.05723	0.003	-0.05669	0.00426	-0.05522	0.000732677	0.07222	0.01404	0.10443
-0.05534	0.000418673	-0.05723	0.00304	-0.05669	0.00426	-0.05522	0.000732677	-0.05534	0.000418673	-0.05723	0.00304	-0.05669	0.00426	-0.05522	0.000732677	0.07233	0.01493	0.10458
-0.05534	0.000453562	-0.05723	0.00304	-0.05669	0.00429	-0.05522	0.000732677	-0.05534	0.000453562	-0.05723	0.00304	-0.05669	0.00429	-0.05522	0.000732677	0.07243	0.01243	0.10471
-0.05534	0.000453562	-0.05723	0.00307	-0.05669	0.00429	-0.05522	0.000732677	-0.05534	0.000453562	-0.05723	0.00307	-0.05669	0.00429	-0.05522	0.000732677	0.07254	0.01628	0.10482
-0.05534	0.000488452	-0.05723	0.00307	-0.05669	0.00433	-0.05522	0.000732677	-0.05534	0.000488452	-0.05723	0.00307	-0.05669	0.00433	-0.05522	0.000732677	0.07265	0.0098	0.10498
-0.05534	0.000488452	-0.05723	0.00311	-0.05669	0.00436	-0.05522	0.000732677	-0.05534	0.000488452	-0.05723	0.00311	-0.05669	0.00436	-0.05522	0.000732677	0.07281	0.01245	0.10516
-0.05534	0.000523341	-0.05723	0.00314	-0.05669	0.00436	-0.05522	0.000732677	-0.05534	0.000523341	-0.05723	0.00314	-0.05669	0.00436	-0.05522	0.000732677	0.07292	0.0124	0.10528
-0.05534	0.000523341	-0.05723	0.00314	-0.05669	0.0044	-0.05522	0.000732677	-0.05534	0.000523341	-0.05723	0.00314	-0.05669	0.0044	-0.05522	0.000732677	0.07305	0.01325	0.10542
-0.05534	0.00055823	-0.05723	0.00317	-0.05669	0.00443	-0.05522	0.000732677	-0.05534	0.00055823	-0.05723	0.00317	-0.05669	0.00443	-0.05522	0.000732677	0.0732	0.01124	0.10559
-0.05534	0.00055823	-0.05723	0.00321	-0.05669	0.00443	-0.05522	0.000732677	-0.05534	0.00055823	-0.05723	0.00321	-0.05669	0.00443	-0.05522	0.000732677	0.07329	0.0109	0.10575
-0.05534	0.00059312	-0.05723	0.00321	-0.05669	0.00447	-0.05522	0.000732677	-0.05534	0.00059312	-0.05723	0.00321	-0.05669	0.00447	-0.05522	0.000732677	0.07343	0.01212	0.10591
-0.05534	0.00059312	-0.05723	0.00324	-0.05669	0.0045	-0.05522	0.000732677	-0.05534	0.00059312	-0.05723	0.00324	-0.05669	0.0045	-0.05522	0.000732677	0.07358	0.01217	0.10611
-0.05534	0.000628009	-0.05723	0.00324	-0.05669	0.0045	-0.05521	0.000732677	-0.05534	0.000628009	-0.05723	0.00324	-0.05669	0.0045	-0.05521	0.000732677	0.07371	0.01245	0.10626
-0.05534	0.000628009	-0.05723	0.00328	-0.05669	0.00454	-0.05521	0.000697788	-0.05534	0.000628009	-0.05723	0.00328	-0.05669	0.00454	-0.05521	0.000697788	0.07384	0.0108	0.10643
-0.05534	0.000628009	-0.05723	0.00328	-0.05669	0.00457	-0.05521	0.000697788	-0.05534	0.000628009	-0.05723	0.00328	-0.05669	0.00457	-0.05521	0.000697788	0.07394	0.01409	0.10657
-0.05534	0.000662899	-0.05723	0.00331	-0.05668	0.00457	-0.05521	0.000697788	-0.05534	0.000662899	-0.05723	0.00331	-0.05668	0.00457	-0.05521	0.000697788	0.07405	0.01367	0.10672
-0.05534	0.000662899	-0.05723	0.00331	-0.05668	0.00461	-0.05521	0.000697788	-0.05534	0.000662899	-0.05723	0.00331	-0.05668	0.00461	-0.05521	0.000697788	0.07415	0.01404	0.10687
-0.05534	0.000662899	-0.05723	0.00331	-0.05668	0.00461	-0.05521	0.000697788	-0.05534	0.000662899	-0.05723	0.00331	-0.05668	0.00461	-0.05521	0.000697788	0.07426	0.01561	0.10706
-0.05534	0.000662899	-0.05723	0.00335	-0.05668	0.00464	-0.05521	0.000697788	-0.05534	0.000662899	-0.05723	0.00335	-0.05668	0.00464	-0.05521	0.000697788	0.07438	0.01567	0.10722
-0.05534	0.000697788	-0.05723	0.00335	-0.05668	0.00468	-0.05521	0.000697788	-0.05534	0.000697788	-0.05723	0.00335	-0.05668	0.00468	-0.05521	0.000697788	0.0745	0.01344	0.10739
-0.05534	0.000697788	-0.05723	0.00335	-0.05668	0.00468	-0.05521	0.000697788	-0.05534	0.000697788	-0.05723	0.00335	-0.05668	0.00468	-0.05521	0.000697788	0.07463	0.01362	0.10751
-0.05534	0.000697788	-0.05723	0.00335	-0.05668	0.00471	-0.05521	0.000697788	-0.05534	0.000697788	-0.05723	0.00335	-0.05668	0.00471	-0.05521	0.000697788	0.07478	0.01494	0.1077
-0.05534	0.000697788	-0.05723	0.00338	-0.05668	0.00471	-0.05521	0.000697788	-0.05534	0.000697788	-0.05723	0.00338	-0.05668	0.00471	-0.05521	0.000697788	0.07491	0.0129	0.10786
-0.05534	0.000697788	-0.05723	0.00338	-0.05668	0.00471	-0.05521	0.000697788	-0.05534	0.000697788	-0.05723	0.00338	-0.05668	0.00471	-0.05521	0.000697788	0.07504	0.01216	0.10802
-0.05534	0.000732677	-0.05723	0.00338	-0.05668	0.00474	-0.05521	0.000697788	-0.05534	0.000732677	-0.05723	0.00338	-0.05668	0.00474	-0.05521	0.000697788	0.07515	0.01245	0.1082
-0.05534	0.000732677	-0.05723	0.00338	-0.05668	0.00474	-0.05521	0.000697788	-0.05534	0.000732677	-0.05723	0.00338	-0.05668	0.00474	-0.05521	0.000697788	0.07533	0.01511	0.10843
-0.05534	0.000732677	-0.05723	0.00335	-0.05668	0.00474	-0.05521	0.000697788	-0.05534	0.000732677	-0.05723	0.00335	-0.05668	0.00474	-0.05521	0.000697788	0.07543	0.01314	0.10866
-0.05534	0.000732677	-0.05723	0.00335	-0.05668	0.00478	-0.05521	0.000697788	-0.05534	0.000732677	-0.05723	0.00335	-0.05668	0.00478	-0.05521	0.000697788	0.0756	0.01027	0.10881
-0.05534	0.000732677	-0.05723	0.00335	-0.05668	0.00478	-0.05521	0.000697788	-0.05534	0.000732677	-0.05723	0.00335	-0.05668	0.00478	-0.05521	0.000697788	0.07573	0.01277	0.109
-0.05534	0.000767567	-0.05723	0.00335	-0.05668	0.00478	-0.05521	0.000697788	-0.05534	0.000767567	-0.05723	0.00335	-0.05668	0.00478	-0.05521	0.000697788	0.07588	0.01313	0.10917
-0.05534	0.000767567	-0.05723	0.00331	-0.05668	0.00478	-0.05521	0.000697788	-0.05534	0.000767567	-0.05723	0.00331	-0.05668	0.00478	-0.05521	0.000697788	0.0761	0.01205	0.10933
-0.05534	0.000767567	-0.05723	0.00331	-0.05668	0.00481	-0.05521	0.000697788	-0.05534	0.000767567	-0.05723	0.00331	-0.05668	0.00481	-0.05521	0.000697788	0.07622	0.01524	0.10956
-0.05534	0.000767567	-0.05723	0.00331	-0.05668	0.00481	-0.05521	0.000697788	-0.05534	0.000767567	-0.05723	0.00331	-0.05668	0.00481	-0.05521	0.000697788	0.07636	0.01491	0.10976
-0.05534	0.000802456	-0.05723	0.00328	-0.05668	0.00481	-0.05521	0.000697788	-0.05534	0.000802456	-0.05723	0.00328	-0.05668	0.00481	-0.05521	0.000697788	0.07649	0.01387	0.10994
-0.05534	0.000802456	-0.05723	0.00328	-0.05668	0.00481	-0.05521	0.000732677	-0.05534	0.000802456	-0.05723	0.00328	-0.05668	0.00481	-0.05521	0.000732677	0.07667	0.01305	0.11009
-0.05534	0.000802456	-0.05723	0.00324	-0.05668	0.00481	-0.05521	0.000732677	-0.05534	0.000802456	-0.05723	0.00324	-0.05668	0.00481	-0.05521	0.000732677	0.07683	0.01431	0.11027
-0.05534	0.000837346	-0.05723	0.00321	-0.05668	0.00481	-0.05521	0.000732677	-0.05534	0.000837346	-0.05723	0.00321	-0.05668	0.00481	-0.05521	0.000732677	0.077	0.01314	0.1105
-0.05534	0.000837346	-0.05723	0.00321	-0.05668	0.00481	-0.05521	0.000732677	-0.05534	0.000837346	-0.05723	0.00321	-0.05668	0.00481	-0.05521	0.000732677	0.07715	0.01594	0.11069
-0.05534	0.000872235	-0.05723	0.00317	-0.05668	0.00481	-0.05521	0.000732677	-0.05534	0.000872235	-0.05723	0.00317	-0.05668	0.00481	-0.05521	0.000732677	0.07728	0.01448	0.11088
-0.05534	0.000872235	-0.05723	0.00317	-0.05668	0.00481	-0.05521	0.000767567	-0.05534	0.000872235	-0.05723	0.00317	-0.05668	0.00481	-0.05521	0.000767567	0.0774	0.01446	0.11106
-0.05534	0.000907124	-0.05723	0.00314	-0.05668	0.00481	-0.05521	0.000767567	-0.05534	0.000907124	-0.05723	0.00314	-0.05668	0.00481	-0.05521	0.000767567	0.07756	0.01548	0.11119
-0.05534	0.000942014	-0.05723	0.00311	-0.05668	0.00481	-0.05521	0.000767567	-0.05534	0.000942014	-0.05723	0.00311	-0.05668	0.00481	-0.05521	0.000767567	0.0777	0.01514	0.1114
-0.05534	0.000942014	-0.05723	0.00311	-0.05668	0.00481	-0.05521	0.000767567	-0.05534	0.000942014	-0.05723	0.00311	-0.05668	0.00481	-0.05521	0.000767567	0.07783	0.01613	0.11153
-0.05534	0.000976903	-0.05723	0.00307	-0.05668	0.00481	-0.05521	0.000767567	-0.05534	0.000976903	-0.05723	0.00307	-0.05668	0.00481	-0.05521	0.000767567	0.07792	0.01742	0.11169
-0.05533	0.00101	-0.05723	0.00304	-0.05668	0.00481	-0.05521	0.000767567	-0.05533	0.00101	-0.05723	0.00304	-0.05668	0.00481	-0.05521	0.000767567	0.0781	0.01588	0.11182
-0.05533	0.00101	-0.05722	0.00304	-0.05668	0.00481	-0.05521	0.000767567	-0.05533	0.00101	-0.05722	0.00304	-0.05668	0.00481	-0.05521	0.000767567	0.07821	0.01629	0.11196
-0.05533	0.00105	-0.05722	0.003	-0.05668	0.00481	-0.05521	0.000767567	-0.05533	0.00105	-0.05722	0.003	-0.05668	0.00481	-0.05521	0.000767567	0.07839	0.01722	0.11215
-0.05533	0.00108	-0.05722	0.003	-0.05668	0.00481	-0.05521	0.000767567	-0.05533	0.00108	-0.05722	0.003	-0.05668	0.00481	-0.05521	0.000767567	0.07852	0.01702	0.11232
-0.05533	0.00112	-0.05722	0.00297	-0.05668	0.00481	-0.05521	0.000767567	-0.05533	0.00112	-0.05722	0.00297	-0.05668	0.00481	-0.05521	0.000767567	0.07868	0.01668	0.11252
-0.05533	0.00112	-0.05722	0.00297	-0.05668	0.00481	-0.05521	0.000767567	-0.05533	0.00112	-0.05722	0.00297	-0.05668	0.00481	-0.05521	0.000767567	0.0788	0.01673	0.11271
-0.05533	0.00115	-0.05722	0.00293	-0.05668	0.00481	-0.05521	0.000767567	-0.05533	0.00115	-0.05722	0.00293	-0.05668	0.00481	-0.05521	0.000767567	0.07896	0.01553	0.11288
-0.05533	0.00119	-0.05722	0.00293	-0.05668	0.00485	-0.05521	0.000767567	-0.05533	0.00119	-0.05722	0.00293	-0.05668	0.00485	-0.05521	0.000767567	0.07914	0.01958	0.11306
-0.05533	0.00122	-0.05722	0.00293	-0.05668	0.00481	-0.05521	0.000767567	-0.05533	0.00122	-0.05722	0.00293	-0.05668	0.00481	-0.05521	0.000767567	0.07926	0.01861	0.11321
-0.05533	0.00126	-0.05722	0.0029	-0.05668	0.00481	-0.05521	0.000767567	-0.05533	0.00126	-0.05722	0.0029	-0.05668	0.00481	-0.05521	0.000767567	0.07943	0.01746	0.11337
-0.05533	0.00126	-0.05722	0.0029	-0.05668	0.00481	-0.05521	0.000767567	-0.05533	0.00126	-0.05722	0.0029	-0.05668	0.00481	-0.05521	0.000767567	0.07959	0.0173	0.11358
-0.05533	0.00129	-0.05722	0.0029	-0.05668	0.00481	-0.05521	0.000732677	-0.05533	0.00129	-0.05722	0.0029	-0.05668	0.00481	-0.05521	0.000732677	0.07971	0.01995	0.11377
-0.05533	0.00133	-0.05722	0.0029	-0.05668	0.00481	-0.05521	0.000732677	-0.05533	0.00133	-0.05722	0.0029	-0.05668	0.00481	-0.05521	0.000732677	0.07981	0.01739	0.114
-0.05533	0.00136	-0.05722	0.0029	-0.05668	0.00481	-0.05521	0.000732677	-0.05533	0.00136	-0.05722	0.0029	-0.05668	0.00481	-0.05521	0.000732677	0.07999	0.01651	0.11412
-0.05533	0.00136	-0.05722	0.0029	-0.05668	0.00481	-0.05521	0.000732677	-0.05533	0.00136	-0.05722	0.0029	-0.05668	0.00481	-0.05521	0.000732677	0.0801	0.01644	0.11433
-0.05533	0.0014	-0.05722	0.0029	-0.05668	0.00481	-0.05521	0.000697788	-0.05533	0.0014	-0.05722	0.0029	-0.05668	0.00481	-0.05521	0.000697788	0.08023	0.01792	0.11454
-0.05533	0.00143	-0.05722	0.0029	-0.05668	0.00481	-0.05521	0.000697788	-0.05533	0.00143	-0.05722	0.0029	-0.05668	0.00481	-0.05521	0.000697788	0.0804	0.01786	0.11474
-0.05533	0.00143	-0.05722	0.0029	-0.05668	0.00481	-0.05521	0.000697788	-0.05533	0.00143	-0.05722	0.0029	-0.05668	0.00481	-0.05521	0.000697788	0.08058	0.01773	0.11494
-0.05533	0.00147	-0.05722	0.0029	-0.05668	0.00481	-0.0552	0.000662899	-0.05533	0.00147	-0.05722	0.0029	-0.05668	0.00481	-0.0552	0.000662899	0.08072	0.01886	0.1151
-0.05533	0.00147	-0.05722	0.0029	-0.05668	0.00481	-0.0552	0.000662899	-0.05533	0.00147	-0.05722	0.0029	-0.05668	0.00481	-0.0552	0.000662899	0.08088	0.02	0.11529
-0.05533	0.0015	-0.05722	0.0029	-0.05668	0.00478	-0.0552	0.000662899	-0.05533	0.0015	-0.05722	0.0029	-0.05668	0.00478	-0.0552	0.000662899	0.08102	0.02062	0.11548
-0.05533	0.0015	-0.05722	0.0029	-0.05667	0.00478	-0.0552	0.000628009	-0.05533	0.0015	-0.05722	0.0029	-0.05667	0.00478	-0.0552	0.000628009	0.08119	0.01886	0.11562
-0.05533	0.00154	-0.05722	0.00293	-0.05667	0.00478	-0.0552	0.000628009	-0.05533	0.00154	-0.05722	0.00293	-0.05667	0.00478	-0.0552	0.000628009	0.0813	0.01962	0.11579
-0.05533	0.00154	-0.05722	0.00293	-0.05667	0.00474	-0.0552	0.000628009	-0.05533	0.00154	-0.05722	0.00293	-0.05667	0.00474	-0.0552	0.000628009	0.08144	0.01723	0.11596
-0.05533	0.00157	-0.05722	0.00293	-0.05667	0.00474	-0.0552	0.00059312	-0.05533	0.00157	-0.05722	0.00293	-0.05667	0.00474	-0.0552	0.00059312	0.08162	0.01829	0.11619
-0.05533	0.00157	-0.05722	0.00293	-0.05667	0.00474	-0.0552	0.00059312	-0.05533	0.00157	-0.05722	0.00293	-0.05667	0.00474	-0.0552	0.00059312	0.08175	0.01882	0.11637
-0.05533	0.00157	-0.05722	0.00293	-0.05667	0.00471	-0.0552	0.00059312	-0.05533	0.00157	-0.05722	0.00293	-0.05667	0.00471	-0.0552	0.00059312	0.08192	0.01818	0.11656
-0.05533	0.00157	-0.05722	0.00297	-0.05667	0.00471	-0.0552	0.00059312	-0.05533	0.00157	-0.05722	0.00297	-0.05667	0.00471	-0.0552	0.00059312	0.08208	0.02012	0.11677
-0.05533	0.00157	-0.05722	0.00297	-0.05667	0.00468	-0.0552	0.00059312	-0.05533	0.00157	-0.05722	0.00297	-0.05667	0.00468	-0.0552	0.00059312	0.08223	0.01855	0.11694
-0.05533	0.0016	-0.05722	0.00297	-0.05667	0.00468	-0.0552	0.00059312	-0.05533	0.0016	-0.05722	0.00297	-0.05667	0.00468	-0.0552	0.00059312	0.08239	0.01982	0.11714
-0.05533	0.0016	-0.05722	0.00297	-0.05667	0.00464	-0.0552	0.00059312	-0.05533	0.0016	-0.05722	0.00297	-0.05667	0.00464	-0.0552	0.00059312	0.08254	0.02122	0.11733
-0.05533	0.0016	-0.05722	0.003	-0.05667	0.00464	-0.0552	0.00059312	-0.05533	0.0016	-0.05722	0.003	-0.05667	0.00464	-0.0552	0.00059312	0.08268	0.02001	0.11747
-0.05533	0.0016	-0.05722	0.003	-0.05667	0.00461	-0.0552	0.00059312	-0.05533	0.0016	-0.05722	0.003	-0.05667	0.00461	-0.0552	0.00059312	0.08276	0.01705	0.1177
-0.05533	0.0016	-0.05722	0.003	-0.05667	0.00457	-0.0552	0.00059312	-0.05533	0.0016	-0.05722	0.003	-0.05667	0.00457	-0.0552	0.00059312	0.0829	0.01937	0.11788
-0.05533	0.0016	-0.05722	0.003	-0.05667	0.00457	-0.0552	0.00059312	-0.05533	0.0016	-0.05722	0.003	-0.05667	0.00457	-0.0552	0.00059312	0.08303	0.01854	0.11809
-0.05533	0.0016	-0.05722	0.003	-0.05667	0.00454	-0.0552	0.00059312	-0.05533	0.0016	-0.05722	0.003	-0.05667	0.00454	-0.0552	0.00059312	0.08312	0.01771	0.11826
-0.05533	0.00157	-0.05722	0.00304	-0.05667	0.0045	-0.0552	0.000628009	-0.05533	0.00157	-0.05722	0.00304	-0.05667	0.0045	-0.0552	0.000628009	0.08322	0.02191	0.1184
-0.05533	0.00157	-0.05722	0.00304	-0.05667	0.0045	-0.0552	0.000628009	-0.05533	0.00157	-0.05722	0.00304	-0.05667	0.0045	-0.0552	0.000628009	0.08334	0.02024	0.11854
-0.05533	0.00157	-0.05722	0.00304	-0.05667	0.00447	-0.0552	0.000628009	-0.05533	0.00157	-0.05722	0.00304	-0.05667	0.00447	-0.0552	0.000628009	0.08346	0.02039	0.11867
-0.05533	0.00157	-0.05722	0.00304	-0.05667	0.00443	-0.0552	0.000662899	-0.05533	0.00157	-0.05722	0.00304	-0.05667	0.00443	-0.0552	0.000662899	0.08361	0.01971	0.11885
-0.05533	0.00157	-0.05722	0.00304	-0.05667	0.00443	-0.0552	0.000662899	-0.05533	0.00157	-0.05722	0.00304	-0.05667	0.00443	-0.0552	0.000662899	0.08373	0.02208	0.11905
-0.05533	0.00157	-0.05722	0.00304	-0.05667	0.0044	-0.0552	0.000697788	-0.05533	0.00157	-0.05722	0.00304	-0.05667	0.0044	-0.0552	0.000697788	0.08388	0.01795	0.11929
-0.05533	0.00154	-0.05722	0.00304	-0.05667	0.00436	-0.0552	0.000732677	-0.05533	0.00154	-0.05722	0.00304	-0.05667	0.00436	-0.0552	0.000732677	0.08399	0.01885	0.11941
-0.05533	0.00154	-0.05722	0.00307	-0.05667	0.00436	-0.0552	0.000732677	-0.05533	0.00154	-0.05722	0.00307	-0.05667	0.00436	-0.0552	0.000732677	0.0841	0.01772	0.11958
-0.05533	0.00154	-0.05722	0.00307	-0.05667	0.00433	-0.0552	0.000767567	-0.05533	0.00154	-0.05722	0.00307	-0.05667	0.00433	-0.0552	0.000767567	0.08423	0.01997	0.11978
-0.05533	0.00154	-0.05722	0.00307	-0.05667	0.00429	-0.0552	0.000767567	-0.05533	0.00154	-0.05722	0.00307	-0.05667	0.00429	-0.0552	0.000767567	0.08432	0.02168	0.12
-0.05533	0.00154	-0.05722	0.00307	-0.05667	0.00429	-0.0552	0.000802456	-0.05533	0.00154	-0.05722	0.00307	-0.05667	0.00429	-0.0552	0.000802456	0.08443	0.01985	0.12016
-0.05533	0.00154	-0.05722	0.00307	-0.05667	0.00426	-0.0552	0.000837346	-0.05533	0.00154	-0.05722	0.00307	-0.05667	0.00426	-0.0552	0.000837346	0.08455	0.01979	0.12031
-0.05533	0.0015	-0.05722	0.00307	-0.05667	0.00426	-0.0552	0.000872235	-0.05533	0.0015	-0.05722	0.00307	-0.05667	0.00426	-0.0552	0.000872235	0.08469	0.02088	0.12049
-0.05533	0.0015	-0.05722	0.00307	-0.05667	0.00422	-0.0552	0.000872235	-0.05533	0.0015	-0.05722	0.00307	-0.05667	0.00422	-0.0552	0.000872235	0.08483	0.01897	0.12066
-0.05532	0.0015	-0.05722	0.00307	-0.05667	0.00422	-0.0552	0.000907124	-0.05532	0.0015	-0.05722	0.00307	-0.05667	0.00422	-0.0552	0.000907124	0.08502	0.02323	0.12086
-0.05532	0.0015	-0.05721	0.00311	-0.05667	0.00419	-0.0552	0.000942014	-0.05532	0.0015	-0.05721	0.00311	-0.05667	0.00419	-0.0552	0.000942014	0.08518	0.02141	0.12102
-0.05532	0.0015	-0.05721	0.00311	-0.05667	0.00419	-0.0552	0.000942014	-0.05532	0.0015	-0.05721	0.00311	-0.05667	0.00419	-0.0552	0.000942014	0.08529	0.02133	0.12121
-0.05532	0.0015	-0.05721	0.00311	-0.05667	0.00415	-0.0552	0.000976903	-0.05532	0.0015	-0.05721	0.00311	-0.05667	0.00415	-0.0552	0.000976903	0.08543	0.02104	0.1214
-0.05532	0.0015	-0.05721	0.00311	-0.05667	0.00415	-0.0552	0.00101	-0.05532	0.0015	-0.05721	0.00311	-0.05667	0.00415	-0.0552	0.00101	0.08559	0.02145	0.12159
-0.05532	0.00147	-0.05721	0.00314	-0.05667	0.00412	-0.0552	0.00105	-0.05532	0.00147	-0.05721	0.00314	-0.05667	0.00412	-0.0552	0.00105	0.08572	0.01962	0.12177
-0.05532	0.00147	-0.05721	0.00314	-0.05667	0.00412	-0.0552	0.00105	-0.05532	0.00147	-0.05721	0.00314	-0.05667	0.00412	-0.0552	0.00105	0.08593	0.02003	0.12197
-0.05532	0.00147	-0.05721	0.00314	-0.05667	0.00412	-0.0552	0.00108	-0.05532	0.00147	-0.05721	0.00314	-0.05667	0.00412	-0.0552	0.00108	0.08607	0.02183	0.1222
-0.05532	0.00147	-0.05721	0.00314	-0.05667	0.00408	-0.0552	0.00108	-0.05532	0.00147	-0.05721	0.00314	-0.05667	0.00408	-0.0552	0.00108	0.08621	0.02089	0.12238
-0.05532	0.00147	-0.05721	0.00317	-0.05667	0.00408	-0.0552	0.00112	-0.05532	0.00147	-0.05721	0.00317	-0.05667	0.00408	-0.0552	0.00112	0.08635	0.02076	0.12257
-0.05532	0.00147	-0.05721	0.00317	-0.05667	0.00408	-0.0552	0.00115	-0.05532	0.00147	-0.05721	0.00317	-0.05667	0.00408	-0.0552	0.00115	0.08648	0.02082	0.12276
-0.05532	0.00147	-0.05721	0.00317	-0.05667	0.00405	-0.0552	0.00115	-0.05532	0.00147	-0.05721	0.00317	-0.05667	0.00405	-0.0552	0.00115	0.08662	0.01969	0.12299
-0.05532	0.00147	-0.05721	0.00321	-0.05667	0.00405	-0.0552	0.00119	-0.05532	0.00147	-0.05721	0.00321	-0.05667	0.00405	-0.0552	0.00119	0.08673	0.02052	0.12314
-0.05532	0.00147	-0.05721	0.00321	-0.05667	0.00405	-0.0552	0.00119	-0.05532	0.00147	-0.05721	0.00321	-0.05667	0.00405	-0.0552	0.00119	0.08688	0.01988	0.12334
-0.05532	0.00147	-0.05721	0.00321	-0.05667	0.00405	-0.0552	0.00122	-0.05532	0.00147	-0.05721	0.00321	-0.05667	0.00405	-0.0552	0.00122	0.08703	0.02204	0.12355
-0.05532	0.00147	-0.05721	0.00324	-0.05667	0.00401	-0.0552	0.00122	-0.05532	0.00147	-0.05721	0.00324	-0.05667	0.00401	-0.0552	0.00122	0.08719	0.01854	0.12372
-0.05532	0.00147	-0.05721	0.00324	-0.05667	0.00401	-0.0552	0.00122	-0.05532	0.00147	-0.05721	0.00324	-0.05667	0.00401	-0.0552	0.00122	0.08734	0.02292	0.12391
-0.05532	0.00147	-0.05721	0.00328	-0.05667	0.00401	-0.0552	0.00126	-0.05532	0.00147	-0.05721	0.00328	-0.05667	0.00401	-0.0552	0.00126	0.08748	0.01882	0.12411
-0.05532	0.00147	-0.05721	0.00328	-0.05667	0.00398	-0.05519	0.00126	-0.05532	0.00147	-0.05721	0.00328	-0.05667	0.00398	-0.05519	0.00126	0.08759	0.02308	0.12429
-0.05532	0.00147	-0.05721	0.00328	-0.05667	0.00398	-0.05519	0.00126	-0.05532	0.00147	-0.05721	0.00328	-0.05667	0.00398	-0.05519	0.00126	0.08775	0.01947	0.12447
-0.05532	0.00147	-0.05721	0.00331	-0.05667	0.00398	-0.05519	0.00129	-0.05532	0.00147	-0.05721	0.00331	-0.05667	0.00398	-0.05519	0.00129	0.08789	0.01946	0.12468
-0.05532	0.00147	-0.05721	0.00331	-0.05666	0.00398	-0.05519	0.00129	-0.05532	0.00147	-0.05721	0.00331	-0.05666	0.00398	-0.05519	0.00129	0.08801	0.02074	0.1249
-0.05532	0.00147	-0.05721	0.00331	-0.05666	0.00394	-0.05519	0.00129	-0.05532	0.00147	-0.05721	0.00331	-0.05666	0.00394	-0.05519	0.00129	0.08813	0.01993	0.12509
-0.05532	0.00147	-0.05721	0.00335	-0.05666	0.00394	-0.05519	0.00133	-0.05532	0.00147	-0.05721	0.00335	-0.05666	0.00394	-0.05519	0.00133	0.08824	0.01915	0.12528
-0.05532	0.00147	-0.05721	0.00335	-0.05666	0.00391	-0.05519	0.00133	-0.05532	0.00147	-0.05721	0.00335	-0.05666	0.00391	-0.05519	0.00133	0.08838	0.02042	0.12546
-0.05532	0.00147	-0.05721	0.00335	-0.05666	0.00391	-0.05519	0.00133	-0.05532	0.00147	-0.05721	0.00335	-0.05666	0.00391	-0.05519	0.00133	0.08849	0.01897	0.12565
-0.05532	0.00147	-0.05721	0.00335	-0.05666	0.00387	-0.05519	0.00136	-0.05532	0.00147	-0.05721	0.00335	-0.05666	0.00387	-0.05519	0.00136	0.08861	0.01912	0.12586
-0.05532	0.0015	-0.05721	0.00335	-0.05666	0.00387	-0.05519	0.00136	-0.05532	0.0015	-0.05721	0.00335	-0.05666	0.00387	-0.05519	0.00136	0.0888	0.02036	0.12603
-0.05532	0.0015	-0.05721	0.00338	-0.05666	0.00387	-0.05519	0.00136	-0.05532	0.0015	-0.05721	0.00338	-0.05666	0.00387	-0.05519	0.00136	0.08894	0.01882	0.12618
-0.05532	0.0015	-0.05721	0.00338	-0.05666	0.00384	-0.05519	0.00136	-0.05532	0.0015	-0.05721	0.00338	-0.05666	0.00384	-0.05519	0.00136	0.08909	0.01867	0.12639
-0.05532	0.0015	-0.05721	0.00338	-0.05666	0.0038	-0.05519	0.0014	-0.05532	0.0015	-0.05721	0.00338	-0.05666	0.0038	-0.05519	0.0014	0.08918	0.01777	0.1266
-0.05532	0.0015	-0.05721	0.00338	-0.05666	0.0038	-0.05519	0.0014	-0.05532	0.0015	-0.05721	0.00338	-0.05666	0.0038	-0.05519	0.0014	0.08929	0.02018	0.12682
-0.05532	0.0015	-0.05721	0.00338	-0.05666	0.00377	-0.05519	0.0014	-0.05532	0.0015	-0.05721	0.00338	-0.05666	0.00377	-0.05519	0.0014	0.08946	0.01709	0.12705
-0.05532	0.00154	-0.05721	0.00338	-0.05666	0.00377	-0.05519	0.00143	-0.05532	0.00154	-0.05721	0.00338	-0.05666	0.00377	-0.05519	0.00143	0.08958	0.01793	0.1273
-0.05532	0.00154	-0.05721	0.00338	-0.05666	0.00373	-0.05519	0.00143	-0.05532	0.00154	-0.05721	0.00338	-0.05666	0.00373	-0.05519	0.00143	0.08972	0.01841	0.1275
-0.05532	0.00154	-0.05721	0.00338	-0.05666	0.0037	-0.05519	0.00143	-0.05532	0.00154	-0.05721	0.00338	-0.05666	0.0037	-0.05519	0.00143	0.08988	0.01635	0.12773
-0.05532	0.00154	-0.05721	0.00338	-0.05666	0.0037	-0.05519	0.00147	-0.05532	0.00154	-0.05721	0.00338	-0.05666	0.0037	-0.05519	0.00147	0.08997	0.01971	0.12793
-0.05532	0.00157	-0.05721	0.00338	-0.05666	0.00366	-0.05519	0.00147	-0.05532	0.00157	-0.05721	0.00338	-0.05666	0.00366	-0.05519	0.00147	0.09006	0.0184	0.12808
-0.05532	0.00157	-0.05721	0.00335	-0.05666	0.00363	-0.05519	0.0015	-0.05532	0.00157	-0.05721	0.00335	-0.05666	0.00363	-0.05519	0.0015	0.09021	0.01592	0.1283
-0.05532	0.00157	-0.05721	0.00335	-0.05666	0.00363	-0.05519	0.0015	-0.05532	0.00157	-0.05721	0.00335	-0.05666	0.00363	-0.05519	0.0015	0.09029	0.01779	0.12849
-0.05532	0.0016	-0.05721	0.00335	-0.05666	0.00359	-0.05519	0.00154	-0.05532	0.0016	-0.05721	0.00335	-0.05666	0.00359	-0.05519	0.00154	0.0904	0.01911	0.12875
-0.05532	0.0016	-0.05721	0.00335	-0.05666	0.00359	-0.05519	0.00154	-0.05532	0.0016	-0.05721	0.00335	-0.05666	0.00359	-0.05519	0.00154	0.09057	0.0168	0.12902
-0.05532	0.00164	-0.05721	0.00335	-0.05666	0.00356	-0.05519	0.00154	-0.05532	0.00164	-0.05721	0.00335	-0.05666	0.00356	-0.05519	0.00154	0.09073	0.01685	0.12923
-0.05532	0.00164	-0.05721	0.00331	-0.05666	0.00352	-0.05519	0.00157	-0.05532	0.00164	-0.05721	0.00331	-0.05666	0.00352	-0.05519	0.00157	0.09086	0.01867	0.12946
-0.05532	0.00164	-0.05721	0.00331	-0.05666	0.00352	-0.05519	0.00157	-0.05532	0.00164	-0.05721	0.00331	-0.05666	0.00352	-0.05519	0.00157	0.09106	0.01732	0.12963
-0.05532	0.00167	-0.05721	0.00331	-0.05666	0.00349	-0.05519	0.0016	-0.05532	0.00167	-0.05721	0.00331	-0.05666	0.00349	-0.05519	0.0016	0.09115	0.01766	0.12986
-0.05532	0.00167	-0.05721	0.00328	-0.05666	0.00349	-0.05519	0.0016	-0.05532	0.00167	-0.05721	0.00328	-0.05666	0.00349	-0.05519	0.0016	0.09125	0.01779	0.13005
-0.05532	0.00171	-0.05721	0.00328	-0.05666	0.00345	-0.05519	0.00164	-0.05532	0.00171	-0.05721	0.00328	-0.05666	0.00345	-0.05519	0.00164	0.09134	0.0185	0.1303
-0.05532	0.00171	-0.05721	0.00328	-0.05666	0.00345	-0.05519	0.00164	-0.05532	0.00171	-0.05721	0.00328	-0.05666	0.00345	-0.05519	0.00164	0.09149	0.01719	0.13048
-0.05532	0.00174	-0.05721	0.00328	-0.05666	0.00342	-0.05519	0.00164	-0.05532	0.00174	-0.05721	0.00328	-0.05666	0.00342	-0.05519	0.00164	0.09164	0.01538	0.13068
-0.05531	0.00174	-0.05721	0.00324	-0.05666	0.00342	-0.05519	0.00167	-0.05531	0.00174	-0.05721	0.00324	-0.05666	0.00342	-0.05519	0.00167	0.09178	0.01622	0.13087
-0.05531	0.00178	-0.0572	0.00324	-0.05666	0.00342	-0.05519	0.00167	-0.05531	0.00178	-0.0572	0.00324	-0.05666	0.00342	-0.05519	0.00167	0.09197	0.01541	0.13112
-0.05531	0.00178	-0.0572	0.00324	-0.05666	0.00338	-0.05519	0.00171	-0.05531	0.00178	-0.0572	0.00324	-0.05666	0.00338	-0.05519	0.00171	0.09212	0.0171	0.13128
-0.05531	0.00181	-0.0572	0.00324	-0.05666	0.00338	-0.05519	0.00171	-0.05531	0.00181	-0.0572	0.00324	-0.05666	0.00338	-0.05519	0.00171	0.0923	0.01424	0.13149
-0.05531	0.00181	-0.0572	0.00324	-0.05666	0.00338	-0.05519	0.00171	-0.05531	0.00181	-0.0572	0.00324	-0.05666	0.00338	-0.05519	0.00171	0.09245	0.01795	0.13177
-0.05531	0.00185	-0.0572	0.00321	-0.05666	0.00338	-0.05519	0.00174	-0.05531	0.00185	-0.0572	0.00321	-0.05666	0.00338	-0.05519	0.00174	0.0926	0.01707	0.13198
-0.05531	0.00188	-0.0572	0.00321	-0.05666	0.00338	-0.05519	0.00174	-0.05531	0.00188	-0.0572	0.00321	-0.05666	0.00338	-0.05519	0.00174	0.09273	0.01399	0.13219
-0.05531	0.00188	-0.0572	0.00321	-0.05666	0.00338	-0.05519	0.00174	-0.05531	0.00188	-0.0572	0.00321	-0.05666	0.00338	-0.05519	0.00174	0.0929	0.01551	0.1324
-0.05531	0.00192	-0.0572	0.00321	-0.05666	0.00338	-0.05519	0.00174	-0.05531	0.00192	-0.0572	0.00321	-0.05666	0.00338	-0.05519	0.00174	0.09304	0.01416	0.13259
-0.05531	0.00192	-0.0572	0.00321	-0.05666	0.00342	-0.05519	0.00178	-0.05531	0.00192	-0.0572	0.00321	-0.05666	0.00342	-0.05519	0.00178	0.09315	0.01409	0.13275
-0.05531	0.00195	-0.0572	0.00317	-0.05666	0.00342	-0.05519	0.00178	-0.05531	0.00195	-0.0572	0.00317	-0.05666	0.00342	-0.05519	0.00178	0.09324	0.01641	0.13296
-0.05531	0.00195	-0.0572	0.00317	-0.05666	0.00342	-0.05519	0.00178	-0.05531	0.00195	-0.0572	0.00317	-0.05666	0.00342	-0.05519	0.00178	0.09336	0.01233	0.13315
-0.05531	0.00199	-0.0572	0.00317	-0.05666	0.00345	-0.05519	0.00178	-0.05531	0.00199	-0.0572	0.00317	-0.05666	0.00345	-0.05519	0.00178	0.09348	0.01734	0.13334
-0.05531	0.00199	-0.0572	0.00317	-0.05666	0.00345	-0.05519	0.00178	-0.05531	0.00199	-0.0572	0.00317	-0.05666	0.00345	-0.05519	0.00178	0.09363	0.01182	0.13355
-0.05531	0.00202	-0.0572	0.00317	-0.05666	0.00349	-0.05519	0.00181	-0.05531	0.00202	-0.0572	0.00317	-0.05666	0.00349	-0.05519	0.00181	0.09374	0.01317	0.13376
-0.05531	0.00202	-0.0572	0.00317	-0.05666	0.00349	-0.05519	0.00181	-0.05531	0.00202	-0.0572	0.00317	-0.05666	0.00349	-0.05519	0.00181	0.09386	0.01416	0.13392
-0.05531	0.00206	-0.0572	0.00317	-0.05666	0.00352	-0.05519	0.00181	-0.05531	0.00206	-0.0572	0.00317	-0.05666	0.00352	-0.05519	0.00181	0.09398	0.01416	0.1341
-0.05531	0.00206	-0.0572	0.00317	-0.05666	0.00352	-0.05519	0.00181	-0.05531	0.00206	-0.0572	0.00317	-0.05666	0.00352	-0.05519	0.00181	0.09412	0.01345	0.13429
-0.05531	0.00209	-0.0572	0.00314	-0.05666	0.00356	-0.05518	0.00181	-0.05531	0.00209	-0.0572	0.00314	-0.05666	0.00356	-0.05518	0.00181	0.09424	0.0133	0.13449
-0.05531	0.00209	-0.0572	0.00314	-0.05666	0.00359	-0.05518	0.00185	-0.05531	0.00209	-0.0572	0.00314	-0.05666	0.00359	-0.05518	0.00185	0.0944	0.01329	0.13474
-0.05531	0.00213	-0.0572	0.00314	-0.05666	0.00363	-0.05518	0.00185	-0.05531	0.00213	-0.0572	0.00314	-0.05666	0.00363	-0.05518	0.00185	0.09457	0.01196	0.13497
-0.05531	0.00213	-0.0572	0.00314	-0.05665	0.00366	-0.05518	0.00185	-0.05531	0.00213	-0.0572	0.00314	-0.05665	0.00366	-0.05518	0.00185	0.09474	0.01264	0.13516
-0.05531	0.00216	-0.0572	0.00314	-0.05665	0.0037	-0.05518	0.00185	-0.05531	0.00216	-0.0572	0.00314	-0.05665	0.0037	-0.05518	0.00185	0.09485	0.0143	0.13527
-0.05531	0.00216	-0.0572	0.00314	-0.05665	0.0037	-0.05518	0.00185	-0.05531	0.00216	-0.0572	0.00314	-0.05665	0.0037	-0.05518	0.00185	0.09498	0.01292	0.13544
-0.05531	0.00216	-0.0572	0.00311	-0.05665	0.00373	-0.05518	0.00188	-0.05531	0.00216	-0.0572	0.00311	-0.05665	0.00373	-0.05518	0.00188	0.09509	0.01268	0.13557
-0.05531	0.0022	-0.0572	0.00311	-0.05665	0.00377	-0.05518	0.00188	-0.05531	0.0022	-0.0572	0.00311	-0.05665	0.00377	-0.05518	0.00188	0.0952	0.01266	0.13576
-0.05531	0.0022	-0.0572	0.00311	-0.05665	0.0038	-0.05518	0.00188	-0.05531	0.0022	-0.0572	0.00311	-0.05665	0.0038	-0.05518	0.00188	0.09535	0.01239	0.13599
-0.05531	0.00223	-0.0572	0.00307	-0.05665	0.00384	-0.05518	0.00188	-0.05531	0.00223	-0.0572	0.00307	-0.05665	0.00384	-0.05518	0.00188	0.09547	0.01223	0.1362
-0.05531	0.00223	-0.0572	0.00307	-0.05665	0.00387	-0.05518	0.00192	-0.05531	0.00223	-0.0572	0.00307	-0.05665	0.00387	-0.05518	0.00192	0.09564	0.01444	0.13634
-0.05531	0.00223	-0.0572	0.00307	-0.05665	0.00394	-0.05518	0.00192	-0.05531	0.00223	-0.0572	0.00307	-0.05665	0.00394	-0.05518	0.00192	0.09576	0.01347	0.13653
-0.05531	0.00227	-0.0572	0.00304	-0.05665	0.00398	-0.05518	0.00192	-0.05531	0.00227	-0.0572	0.00304	-0.05665	0.00398	-0.05518	0.00192	0.09594	0.01101	0.13675
-0.05531	0.00227	-0.0572	0.00304	-0.05665	0.00401	-0.05518	0.00192	-0.05531	0.00227	-0.0572	0.00304	-0.05665	0.00401	-0.05518	0.00192	0.09606	0.01168	0.13693
-0.05531	0.0023	-0.0572	0.003	-0.05665	0.00405	-0.05518	0.00195	-0.05531	0.0023	-0.0572	0.003	-0.05665	0.00405	-0.05518	0.00195	0.09621	0.01252	0.13718
-0.05531	0.0023	-0.0572	0.003	-0.05665	0.00408	-0.05518	0.00195	-0.05531	0.0023	-0.0572	0.003	-0.05665	0.00408	-0.05518	0.00195	0.09631	0.01009	0.13733
-0.05531	0.0023	-0.0572	0.00297	-0.05665	0.00412	-0.05518	0.00199	-0.05531	0.0023	-0.0572	0.00297	-0.05665	0.00412	-0.05518	0.00199	0.09647	0.00997	0.13754
-0.05531	0.00234	-0.0572	0.00297	-0.05665	0.00415	-0.05518	0.00199	-0.05531	0.00234	-0.0572	0.00297	-0.05665	0.00415	-0.05518	0.00199	0.09664	0.01249	0.13772
-0.05531	0.00234	-0.0572	0.00293	-0.05665	0.00419	-0.05518	0.00199	-0.05531	0.00234	-0.0572	0.00293	-0.05665	0.00419	-0.05518	0.00199	0.09676	0.01145	0.13795
-0.05531	0.00234	-0.0572	0.00293	-0.05665	0.00422	-0.05518	0.00202	-0.05531	0.00234	-0.0572	0.00293	-0.05665	0.00422	-0.05518	0.00202	0.0969	0.00916	0.13813
-0.05531	0.00237	-0.0572	0.0029	-0.05665	0.00426	-0.05518	0.00202	-0.05531	0.00237	-0.0572	0.0029	-0.05665	0.00426	-0.05518	0.00202	0.09703	0.00827	0.13832
-0.05531	0.00237	-0.0572	0.00286	-0.05665	0.00429	-0.05518	0.00202	-0.05531	0.00237	-0.0572	0.00286	-0.05665	0.00429	-0.05518	0.00202	0.09718	0.01287	0.13854
-0.05531	0.00241	-0.0572	0.00286	-0.05665	0.00433	-0.05518	0.00206	-0.05531	0.00241	-0.0572	0.00286	-0.05665	0.00433	-0.05518	0.00206	0.09728	0.00895	0.1388
-0.05531	0.00241	-0.0572	0.00283	-0.05665	0.00436	-0.05518	0.00206	-0.05531	0.00241	-0.0572	0.00283	-0.05665	0.00436	-0.05518	0.00206	0.09741	0.01011	0.13906
-0.05531	0.00241	-0.0572	0.00279	-0.05665	0.0044	-0.05518	0.00206	-0.05531	0.00241	-0.0572	0.00279	-0.05665	0.0044	-0.05518	0.00206	0.09756	0.01298	0.13923
-0.05531	0.00244	-0.0572	0.00279	-0.05665	0.00443	-0.05518	0.00209	-0.05531	0.00244	-0.0572	0.00279	-0.05665	0.00443	-0.05518	0.00209	0.09771	0.00962	0.13935
-0.05531	0.00244	-0.0572	0.00276	-0.05665	0.00447	-0.05518	0.00209	-0.05531	0.00244	-0.0572	0.00276	-0.05665	0.00447	-0.05518	0.00209	0.09784	0.01149	0.13955
-0.05531	0.00244	-0.0572	0.00276	-0.05665	0.0045	-0.05518	0.00209	-0.05531	0.00244	-0.0572	0.00276	-0.05665	0.0045	-0.05518	0.00209	0.09792	0.00597	0.13973
-0.05531	0.00248	-0.0572	0.00272	-0.05665	0.00454	-0.05518	0.00209	-0.05531	0.00248	-0.0572	0.00272	-0.05665	0.00454	-0.05518	0.00209	0.09805	0.00981	0.13992
-0.05531	0.00248	-0.0572	0.00269	-0.05665	0.00454	-0.05518	0.00213	-0.05531	0.00248	-0.0572	0.00269	-0.05665	0.00454	-0.05518	0.00213	0.0982	0.00682	0.1401
-0.05531	0.00248	-0.0572	0.00269	-0.05665	0.00457	-0.05518	0.00213	-0.05531	0.00248	-0.0572	0.00269	-0.05665	0.00457	-0.05518	0.00213	0.09836	0.00732	0.14028
-0.05531	0.00251	-0.0572	0.00265	-0.05665	0.00461	-0.05518	0.00213	-0.05531	0.00251	-0.0572	0.00265	-0.05665	0.00461	-0.05518	0.00213	0.09853	0.00901	0.14046
-0.0553	0.00251	-0.0572	0.00265	-0.05665	0.00464	-0.05518	0.00213	-0.0553	0.00251	-0.0572	0.00265	-0.05665	0.00464	-0.05518	0.00213	0.09862	0.00804	0.14058
-0.0553	0.00251	-0.05719	0.00262	-0.05665	0.00468	-0.05518	0.00213	-0.0553	0.00251	-0.05719	0.00262	-0.05665	0.00468	-0.05518	0.00213	0.09878	0.00784	0.14083
-0.0553	0.00251	-0.05719	0.00262	-0.05665	0.00468	-0.05518	0.00213	-0.0553	0.00251	-0.05719	0.00262	-0.05665	0.00468	-0.05518	0.00213	0.09893	0.00834	0.141
-0.0553	0.00255	-0.05719	0.00258	-0.05665	0.00471	-0.05518	0.00209	-0.0553	0.00255	-0.05719	0.00258	-0.05665	0.00471	-0.05518	0.00209	0.09907	0.00835	0.14122
-0.0553	0.00255	-0.05719	0.00258	-0.05665	0.00474	-0.05518	0.00209	-0.0553	0.00255	-0.05719	0.00258	-0.05665	0.00474	-0.05518	0.00209	0.0992	0.00718	0.14139
-0.0553	0.00255	-0.05719	0.00258	-0.05665	0.00478	-0.05518	0.00209	-0.0553	0.00255	-0.05719	0.00258	-0.05665	0.00478	-0.05518	0.00209	0.09936	0.00488	0.14156
-0.0553	0.00255	-0.05719	0.00255	-0.05665	0.00478	-0.05518	0.00209	-0.0553	0.00255	-0.05719	0.00255	-0.05665	0.00478	-0.05518	0.00209	0.09946	0.00817	0.14169
-0.0553	0.00255	-0.05719	0.00255	-0.05665	0.00481	-0.05518	0.00206	-0.0553	0.00255	-0.05719	0.00255	-0.05665	0.00481	-0.05518	0.00206	0.09956	0.00494	0.14188
-0.0553	0.00255	-0.05719	0.00255	-0.05665	0.00481	-0.05518	0.00206	-0.0553	0.00255	-0.05719	0.00255	-0.05665	0.00481	-0.05518	0.00206	0.09973	0.00611	0.14209
-0.0553	0.00255	-0.05719	0.00255	-0.05665	0.00485	-0.05518	0.00206	-0.0553	0.00255	-0.05719	0.00255	-0.05665	0.00485	-0.05518	0.00206	0.09986	0.00639	0.14232
-0.0553	0.00255	-0.05719	0.00255	-0.05665	0.00485	-0.05518	0.00202	-0.0553	0.00255	-0.05719	0.00255	-0.05665	0.00485	-0.05518	0.00202	0.1	0.00473	0.14251
-0.0553	0.00255	-0.05719	0.00251	-0.05665	0.00488	-0.05518	0.00202	-0.0553	0.00255	-0.05719	0.00251	-0.05665	0.00488	-0.05518	0.00202	0.10008	0.00655
-0.0553	0.00255	-0.05719	0.00251	-0.05665	0.00488	-0.05518	0.00199	-0.0553	0.00255	-0.05719	0.00251	-0.05665	0.00488	-0.05518	0.00199	0.10023	0.00593
-0.0553	0.00255	-0.05719	0.00251	-0.05665	0.00492	-0.05518	0.00195	-0.0553	0.00255	-0.05719	0.00251	-0.05665	0.00492	-0.05518	0.00195	0.10036	0.0041
-0.0553	0.00255	-0.05719	0.00251	-0.05665	0.00492	-0.05518	0.00195	-0.0553	0.00255	-0.05719	0.00251	-0.05665	0.00492	-0.05518	0.00195	0.10046	0.00567
-0.0553	0.00255	-0.05719	0.00251	-0.05665	0.00492	-0.05518	0.00192	-0.0553	0.00255	-0.05719	0.00251	-0.05665	0.00492	-0.05518	0.00192	0.1006	0.00632
-0.0553	0.00251	-0.05719	0.00251	-0.05665	0.00492	-0.05518	0.00188	-0.0553	0.00251	-0.05719	0.00251	-0.05665	0.00492	-0.05518	0.00188	0.10071	0.00702
-0.0553	0.00251	-0.05719	0.00251	-0.05665	0.00492	-0.05518	0.00188	-0.0553	0.00251	-0.05719	0.00251	-0.05665	0.00492	-0.05518	0.00188	0.10086	0.00357
-0.0553	0.00251	-0.05719	0.00255	-0.05665	0.00495	-0.05517	0.00185	-0.0553	0.00251	-0.05719	0.00255	-0.05665	0.00495	-0.05517	0.00185	0.10105	0.00601
-0.0553	0.00251	-0.05719	0.00255	-0.05665	0.00495	-0.05517	0.00181	-0.0553	0.00251	-0.05719	0.00255	-0.05665	0.00495	-0.05517	0.00181	0.10123	0.00489
-0.0553	0.00248	-0.05719	0.00255	-0.05665	0.00495	-0.05517	0.00181	-0.0553	0.00248	-0.05719	0.00255	-0.05665	0.00495	-0.05517	0.00181	0.10136	0.00518
-0.0553	0.00248	-0.05719	0.00255	-0.05664	0.00495	-0.05517	0.00178	-0.0553	0.00248	-0.05719	0.00255	-0.05664	0.00495	-0.05517	0.00178	0.1015	0.000948754
-0.0553	0.00244	-0.05719	0.00255	-0.05664	0.00495	-0.05517	0.00174	-0.0553	0.00244	-0.05719	0.00255	-0.05664	0.00495	-0.05517	0.00174	0.10164	0.00519
-0.0553	0.00244	-0.05719	0.00255	-0.05664	0.00492	-0.05517	0.00174	-0.0553	0.00244	-0.05719	0.00255	-0.05664	0.00492	-0.05517	0.00174	0.10181	0.00323
-0.0553	0.00244	-0.05719	0.00255	-0.05664	0.00492	-0.05517	0.00171	-0.0553	0.00244	-0.05719	0.00255	-0.05664	0.00492	-0.05517	0.00171	0.10197	0.00294
-0.0553	0.00241	-0.05719	0.00258	-0.05664	0.00492	-0.05517	0.00171	-0.0553	0.00241	-0.05719	0.00258	-0.05664	0.00492	-0.05517	0.00171	0.1021	0.00349
-0.0553	0.00241	-0.05719	0.00258	-0.05664	0.00492	-0.05517	0.00167	-0.0553	0.00241	-0.05719	0.00258	-0.05664	0.00492	-0.05517	0.00167	0.10227	0.0018
-0.0553	0.00237	-0.05719	0.00258	-0.05664	0.00488	-0.05517	0.00164	-0.0553	0.00237	-0.05719	0.00258	-0.05664	0.00488	-0.05517	0.00164	0.10245	0.00372
-0.0553	0.00237	-0.05719	0.00258	-0.05664	0.00488	-0.05517	0.00164	-0.0553	0.00237	-0.05719	0.00258	-0.05664	0.00488	-0.05517	0.00164	0.10265	0.00261
-0.0553	0.00234	-0.05719	0.00258	-0.05664	0.00488	-0.05517	0.00164	-0.0553	0.00234	-0.05719	0.00258	-0.05664	0.00488	-0.05517	0.00164	0.10287	0.00253
-0.0553	0.00234	-0.05719	0.00258	-0.05664	0.00485	-0.05517	0.0016	-0.0553	0.00234	-0.05719	0.00258	-0.05664	0.00485	-0.05517	0.0016	0.103	0.00194
-0.0553	0.0023	-0.05719	0.00258	-0.05664	0.00485	-0.05517	0.0016	-0.0553	0.0023	-0.05719	0.00258	-0.05664	0.00485	-0.05517	0.0016	0.10319	0.00237
-0.0553	0.0023	-0.05719	0.00258	-0.05664	0.00481	-0.05517	0.0016	-0.0553	0.0023	-0.05719	0.00258	-0.05664	0.00481	-0.05517	0.0016	0.10336	0.00239
-0.0553	0.00227	-0.05719	0.00258	-0.05664	0.00481	-0.05517	0.0016	-0.0553	0.00227	-0.05719	0.00258	-0.05664	0.00481	-0.05517	0.0016	0.10352	0.00207
-0.0553	0.00223	-0.05719	0.00258	-0.05664	0.00478	-0.05517	0.0016	-0.0553	0.00223	-0.05719	0.00258	-0.05664	0.00478	-0.05517	0.0016	0.1036	0.00394
-0.0553	0.00223	-0.05719	0.00258	-0.05664	0.00474	-0.05517	0.0016	-0.0553	0.00223	-0.05719	0.00258	-0.05664	0.00474	-0.05517	0.0016	0.10367	0.00191
-0.0553	0.0022	-0.05719	0.00258	-0.05664	0.00474	-0.05517	0.0016	-0.0553	0.0022	-0.05719	0.00258	-0.05664	0.00474	-0.05517	0.0016	0.10376	-0.000889908
-0.0553	0.0022	-0.05719	0.00258	-0.05664	0.00471	-0.05517	0.0016	-0.0553	0.0022	-0.05719	0.00258	-0.05664	0.00471	-0.05517	0.0016	0.10389	0.00168
-0.0553	0.00216	-0.05719	0.00258	-0.05664	0.00468	-0.05517	0.0016	-0.0553	0.00216	-0.05719	0.00258	-0.05664	0.00468	-0.05517	0.0016	0.10403	-0.00419
-0.0553	0.00216	-0.05719	0.00258	-0.05664	0.00468	-0.05517	0.0016	-0.0553	0.00216	-0.05719	0.00258	-0.05664	0.00468	-0.05517	0.0016	0.10413	0.00113
-0.0553	0.00213	-0.05719	0.00255	-0.05664	0.00464	-0.05517	0.0016	-0.0553	0.00213	-0.05719	0.00255	-0.05664	0.00464	-0.05517	0.0016	0.10428	0.00165
-0.0553	0.00213	-0.05719	0.00255	-0.05664	0.00464	-0.05517	0.00164	-0.0553	0.00213	-0.05719	0.00255	-0.05664	0.00464	-0.05517	0.00164	0.10446	0.00324
-0.0553	0.00209	-0.05719	0.00255	-0.05664	0.00461	-0.05517	0.00164	-0.0553	0.00209	-0.05719	0.00255	-0.05664	0.00461	-0.05517	0.00164	0.10461	0.0013
-0.0553	0.00206	-0.05719	0.00255	-0.05664	0.00457	-0.05517	0.00164	-0.0553	0.00206	-0.05719	0.00255	-0.05664	0.00457	-0.05517	0.00164	0.10471	-0.00259
-0.0553	0.00206	-0.05719	0.00255	-0.05664	0.00457	-0.05517	0.00167	-0.0553	0.00206	-0.05719	0.00255	-0.05664	0.00457	-0.05517	0.00167	0.10484	-0.000904324
-0.0553	0.00202	-0.05719	0.00255	-0.05664	0.00454	-0.05517	0.00167	-0.0553	0.00202	-0.05719	0.00255	-0.05664	0.00454	-0.05517	0.00167	0.10496	0.000341488
-0.0553	0.00202	-0.05719	0.00255	-0.05664	0.00454	-0.05517	0.00171	-0.0553	0.00202	-0.05719	0.00255	-0.05664	0.00454	-0.05517	0.00171	0.10507	-0.00438
-0.0553	0.00199	-0.05719	0.00251	-0.05664	0.0045	-0.05517	0.00174	-0.0553	0.00199	-0.05719	0.00251	-0.05664	0.0045	-0.05517	0.00174	0.10516	0.000934095
-0.0553	0.00199	-0.05719	0.00251	-0.05664	0.0045	-0.05517	0.00174	-0.0553	0.00199	-0.05719	0.00251	-0.05664	0.0045	-0.05517	0.00174	0.10532	-0.000247093
-0.0553	0.00195	-0.05719	0.00251	-0.05664	0.00447	-0.05517	0.00178	-0.0553	0.00195	-0.05719	0.00251	-0.05664	0.00447	-0.05517	0.00178	0.10543	0.000746246
-0.05529	0.00195	-0.05719	0.00251	-0.05664	0.00447	-0.05517	0.00178	-0.05529	0.00195	-0.05719	0.00251	-0.05664	0.00447	-0.05517	0.00178	0.10557	-0.00138
-0.05529	0.00192	-0.05718	0.00251	-0.05664	0.00443	-0.05517	0.00181	-0.05529	0.00192	-0.05718	0.00251	-0.05664	0.00443	-0.05517	0.00181	0.10571	-0.000557503
-0.05529	0.00188	-0.05718	0.00251	-0.05664	0.00443	-0.05517	0.00185	-0.05529	0.00188	-0.05718	0.00251	-0.05664	0.00443	-0.05517	0.00185	0.10588	-0.000756034
-0.05529	0.00188	-0.05718	0.00251	-0.05664	0.00443	-0.05517	0.00185	-0.05529	0.00188	-0.05718	0.00251	-0.05664	0.00443	-0.05517	0.00185	0.10601	0.000300936
-0.05529	0.00185	-0.05718	0.00248	-0.05664	0.00443	-0.05517	0.00188	-0.05529	0.00185	-0.05718	0.00248	-0.05664	0.00443	-0.05517	0.00188	0.10615	-0.000106957
-0.05529	0.00185	-0.05718	0.00248	-0.05664	0.0044	-0.05517	0.00188	-0.05529	0.00185	-0.05718	0.00248	-0.05664	0.0044	-0.05517	0.00188	0.10624	-0.00304
-0.05529	0.00181	-0.05718	0.00248	-0.05664	0.0044	-0.05517	0.00192	-0.05529	0.00181	-0.05718	0.00248	-0.05664	0.0044	-0.05517	0.00192	0.1064	-0.00194
-0.05529	0.00178	-0.05718	0.00248	-0.05664	0.0044	-0.05517	0.00195	-0.05529	0.00178	-0.05718	0.00248	-0.05664	0.0044	-0.05517	0.00195	0.10651	0.000342508
-0.05529	0.00178	-0.05718	0.00248	-0.05664	0.0044	-0.05517	0.00195	-0.05529	0.00178	-0.05718	0.00248	-0.05664	0.0044	-0.05517	0.00195	0.10664	0.00251
-0.05529	0.00174	-0.05718	0.00248	-0.05664	0.0044	-0.05517	0.00199	-0.05529	0.00174	-0.05718	0.00248	-0.05664	0.0044	-0.05517	0.00199	0.10676	-0.00253
-0.05529	0.00174	-0.05718	0.00248	-0.05664	0.0044	-0.05517	0.00199	-0.05529	0.00174	-0.05718	0.00248	-0.05664	0.0044	-0.05517	0.00199	0.1069	-0.00184
-0.05529	0.00171	-0.05718	0.00248	-0.05664	0.0044	-0.05517	0.00202	-0.05529	0.00171	-0.05718	0.00248	-0.05664	0.0044	-0.05517	0.00202	0.10704	-0.00136
-0.05529	0.00167	-0.05718	0.00248	-0.05664	0.0044	-0.05517	0.00202	-0.05529	0.00167	-0.05718	0.00248	-0.05664	0.0044	-0.05517	0.00202	0.10715	-0.00423
-0.05529	0.00167	-0.05718	0.00248	-0.05664	0.0044	-0.05517	0.00206	-0.05529	0.00167	-0.05718	0.00248	-0.05664	0.0044	-0.05517	0.00206	0.10729	-0.00341
-0.05529	0.00164	-0.05718	0.00251	-0.05664	0.0044	-0.05517	0.00206	-0.05529	0.00164	-0.05718	0.00251	-0.05664	0.0044	-0.05517	0.00206	0.1074	-0.00439
-0.05529	0.0016	-0.05718	0.00251	-0.05664	0.0044	-0.05517	0.00206	-0.05529	0.0016	-0.05718	0.00251	-0.05664	0.0044	-0.05517	0.00206	0.10754	-0.00447
-0.05529	0.0016	-0.05718	0.00251	-0.05664	0.0044	-0.05517	0.00209	-0.05529	0.0016	-0.05718	0.00251	-0.05664	0.0044	-0.05517	0.00209	0.10773	-0.00452
-0.05529	0.00157	-0.05718	0.00251	-0.05664	0.0044	-0.05517	0.00209	-0.05529	0.00157	-0.05718	0.00251	-0.05664	0.0044	-0.05517	0.00209	0.10787	-0.00233
-0.05529	0.00154	-0.05718	0.00251	-0.05664	0.00443	-0.05516	0.00209	-0.05529	0.00154	-0.05718	0.00251	-0.05664	0.00443	-0.05516	0.00209	0.108	-0.00416
-0.05529	0.00154	-0.05718	0.00251	-0.05664	0.00443	-0.05516	0.00209	-0.05529	0.00154	-0.05718	0.00251	-0.05664	0.00443	-0.05516	0.00209	0.10816	-0.0048
-0.05529	0.0015	-0.05718	0.00251	-0.05664	0.00443	-0.05516	0.00213	-0.05529	0.0015	-0.05718	0.00251	-0.05664	0.00443	-0.05516	0.00213	0.1083	-0.00259
-0.05529	0.00147	-0.05718	0.00255	-0.05663	0.00443	-0.05516	0.00213	-0.05529	0.00147	-0.05718	0.00255	-0.05663	0.00443	-0.05516	0.00213	0.10846	-0.00523
-0.05529	0.00143	-0.05718	0.00255	-0.05663	0.00443	-0.05516	0.00213	-0.05529	0.00143	-0.05718	0.00255	-0.05663	0.00443	-0.05516	0.00213	0.10859	-0.00357
-0.05529	0.00143	-0.05718	0.00255	-0.05663	0.00443	-0.05516	0.00213	-0.05529	0.00143	-0.05718	0.00255	-0.05663	0.00443	-0.05516	0.00213	0.10873	-0.00602
-0.05529	0.0014	-0.05718	0.00255	-0.05663	0.00447	-0.05516	0.00213	-0.05529	0.0014	-0.05718	0.00255	-0.05663	0.00447	-0.05516	0.00213	0.10888	-0.00262
-0.05529	0.00136	-0.05718	0.00255	-0.05663	0.00447	-0.05516	0.00213	-0.05529	0.00136	-0.05718	0.00255	-0.05663	0.00447	-0.05516	0.00213	0.10901	-0.0043
-0.05529	0.00136	-0.05718	0.00255	-0.05663	0.00447	-0.05516	0.00213	-0.05529	0.00136	-0.05718	0.00255	-0.05663	0.00447	-0.05516	0.00213	0.10913	-0.00564
-0.05529	0.00133	-0.05718	0.00258	-0.05663	0.00447	-0.05516	0.00213	-0.05529	0.00133	-0.05718	0.00258	-0.05663	0.00447	-0.05516	0.00213	0.10927	-0.00789
-0.05529	0.00129	-0.05718	0.00258	-0.05663	0.00447	-0.05516	0.00216	-0.05529	0.00129	-0.05718	0.00258	-0.05663	0.00447	-0.05516	0.00216	0.10938	-0.00308
-0.05529	0.00129	-0.05718	0.00258	-0.05663	0.00447	-0.05516	0.00216	-0.05529	0.00129	-0.05718	0.00258	-0.05663	0.00447	-0.05516	0.00216	0.10953	-0.00637
-0.05529	0.00126	-0.05718	0.00258	-0.05663	0.00447	-0.05516	0.00213	-0.05529	0.00126	-0.05718	0.00258	-0.05663	0.00447	-0.05516	0.00213	0.10963	-0.00679
-0.05529	0.00126	-0.05718	0.00258	-0.05663	0.00447	-0.05516	0.00213	-0.05529	0.00126	-0.05718	0.00258	-0.05663	0.00447	-0.05516	0.00213	0.10981	-0.00722
-0.05529	0.00122	-0.05718	0.00258	-0.05663	0.00447	-0.05516	0.00213	-0.05529	0.00122	-0.05718	0.00258	-0.05663	0.00447	-0.05516	0.00213	0.10993	-0.00588
-0.05529	0.00119	-0.05718	0.00258	-0.05663	0.00447	-0.05516	0.00213	-0.05529	0.00119	-0.05718	0.00258	-0.05663	0.00447	-0.05516	0.00213	0.11006	-0.00678
-0.05529	0.00119	-0.05718	0.00258	-0.05663	0.00447	-0.05516	0.00213	-0.05529	0.00119	-0.05718	0.00258	-0.05663	0.00447	-0.05516	0.00213	0.11023	-0.00698
-0.05529	0.00115	-0.05718	0.00258	-0.05663	0.00447	-0.05516	0.00213	-0.05529	0.00115	-0.05718	0.00258	-0.05663	0.00447	-0.05516	0.00213	0.11036	-0.0069
-0.05529	0.00115	-0.05718	0.00258	-0.05663	0.00447	-0.05516	0.00213	-0.05529	0.00115	-0.05718	0.00258	-0.05663	0.00447	-0.05516	0.00213	0.1105	-0.00654
-0.05529	0.00112	-0.05718	0.00258	-0.05663	0.00443	-0.05516	0.00213	-0.05529	0.00112	-0.05718	0.00258	-0.05663	0.00443	-0.05516	0.00213	0.11059	-0.0066
-0.05529	0.00112	-0.05718	0.00258	-0.05663	0.00443	-0.05516	0.00213	-0.05529	0.00112	-0.05718	0.00258	-0.05663	0.00443	-0.05516	0.00213	0.11078	-0.0061
-0.05529	0.00108	-0.05718	0.00258	-0.05663	0.00443	-0.05516	0.00209	-0.05529	0.00108	-0.05718	0.00258	-0.05663	0.00443	-0.05516	0.00209	0.1109	-0.00884
-0.05529	0.00108	-0.05718	0.00258	-0.05663	0.00443	-0.05516	0.00209	-0.05529	0.00108	-0.05718	0.00258	-0.05663	0.00443	-0.05516	0.00209	0.11107	-0.0065
-0.05529	0.00108	-0.05718	0.00258	-0.05663	0.00443	-0.05516	0.00209	-0.05529	0.00108	-0.05718	0.00258	-0.05663	0.00443	-0.05516	0.00209	0.11123	-0.0083
-0.05529	0.00105	-0.05718	0.00258	-0.05663	0.0044	-0.05516	0.00209	-0.05529	0.00105	-0.05718	0.00258	-0.05663	0.0044	-0.05516	0.00209	0.11135	-0.00794
-0.05529	0.00105	-0.05718	0.00258	-0.05663	0.0044	-0.05516	0.00206	-0.05529	0.00105	-0.05718	0.00258	-0.05663	0.0044	-0.05516	0.00206	0.11149	-0.00639
-0.05529	0.00101	-0.05718	0.00258	-0.05663	0.0044	-0.05516	0.00206	-0.05529	0.00101	-0.05718	0.00258	-0.05663	0.0044	-0.05516	0.00206	0.11159	-0.00834
-0.05529	0.00101	-0.05718	0.00258	-0.05663	0.00436	-0.05516	0.00202	-0.05529	0.00101	-0.05718	0.00258	-0.05663	0.00436	-0.05516	0.00202	0.11176	-0.00993
-0.05529	0.00101	-0.05718	0.00258	-0.05663	0.00436	-0.05516	0.00202	-0.05529	0.00101	-0.05718	0.00258	-0.05663	0.00436	-0.05516	0.00202	0.11192	-0.0065
-0.05529	0.000976903	-0.05718	0.00262	-0.05663	0.00436	-0.05516	0.00199	-0.05529	0.000976903	-0.05718	0.00262	-0.05663	0.00436	-0.05516	0.00199	0.11208	-0.0074
-0.05529	0.000976903	-0.05718	0.00262	-0.05663	0.00433	-0.05516	0.00199	-0.05529	0.000976903	-0.05718	0.00262	-0.05663	0.00433	-0.05516	0.00199	0.11225	-0.00789
-0.05529	0.000976903	-0.05718	0.00262	-0.05663	0.00433	-0.05516	0.00195	-0.05529	0.000976903	-0.05718	0.00262	-0.05663	0.00433	-0.05516	0.00195	0.1124	-0.00749
-0.05528	0.000976903	-0.05718	0.00262	-0.05663	0.00429	-0.05516	0.00195	-0.05528	0.000976903	-0.05718	0.00262	-0.05663	0.00429	-0.05516	0.00195	0.11259	-0.00806
-0.05528	0.000942014	-0.05717	0.00262	-0.05663	0.00429	-0.05516	0.00192	-0.05528	0.000942014	-0.05717	0.00262	-0.05663	0.00429	-0.05516	0.00192	0.11274	-0.00918
-0.05528	0.000942014	-0.05717	0.00262	-0.05663	0.00429	-0.05516	0.00188	-0.05528	0.000942014	-0.05717	0.00262	-0.05663	0.00429	-0.05516	0.00188	0.11287	-0.00612
-0.05528	0.000942014	-0.05717	0.00262	-0.05663	0.00426	-0.05516	0.00188	-0.05528	0.000942014	-0.05717	0.00262	-0.05663	0.00426	-0.05516	0.00188	0.113	-0.00774
-0.05528	0.000942014	-0.05717	0.00262	-0.05663	0.00426	-0.05516	0.00185	-0.05528	0.000942014	-0.05717	0.00262	-0.05663	0.00426	-0.05516	0.00185	0.11316	-0.01159
-0.05528	0.000907124	-0.05717	0.00262	-0.05663	0.00422	-0.05516	0.00181	-0.05528	0.000907124	-0.05717	0.00262	-0.05663	0.00422	-0.05516	0.00181	0.11337	-0.00958
-0.05528	0.000907124	-0.05717	0.00265	-0.05663	0.00422	-0.05516	0.00181	-0.05528	0.000907124	-0.05717	0.00265	-0.05663	0.00422	-0.05516	0.00181	0.11356	-0.01057
-0.05528	0.000907124	-0.05717	0.00265	-0.05663	0.00419	-0.05516	0.00178	-0.05528	0.000907124	-0.05717	0.00265	-0.05663	0.00419	-0.05516	0.00178	0.11373	-0.01051
-0.05528	0.000907124	-0.05717	0.00265	-0.05663	0.00419	-0.05516	0.00174	-0.05528	0.000907124	-0.05717	0.00265	-0.05663	0.00419	-0.05516	0.00174	0.11393	-0.0085
-0.05528	0.000872235	-0.05717	0.00265	-0.05663	0.00415	-0.05516	0.00171	-0.05528	0.000872235	-0.05717	0.00265	-0.05663	0.00415	-0.05516	0.00171	0.11405	-0.00922
-0.05528	0.000872235	-0.05717	0.00269	-0.05663	0.00415	-0.05516	0.00167	-0.05528	0.000872235	-0.05717	0.00269	-0.05663	0.00415	-0.05516	0.00167	0.11422	-0.01012
-0.05528	0.000872235	-0.05717	0.00269	-0.05663	0.00412	-0.05516	0.00164	-0.05528	0.000872235	-0.05717	0.00269	-0.05663	0.00412	-0.05516	0.00164	0.11433	-0.0102
-0.05528	0.000872235	-0.05717	0.00269	-0.05663	0.00412	-0.05516	0.0016	-0.05528	0.000872235	-0.05717	0.00269	-0.05663	0.00412	-0.05516	0.0016	0.11448	-0.01049
-0.05528	0.000872235	-0.05717	0.00272	-0.05663	0.00408	-0.05516	0.0016	-0.05528	0.000872235	-0.05717	0.00272	-0.05663	0.00408	-0.05516	0.0016	0.11462	-0.01078
-0.05528	0.000872235	-0.05717	0.00272	-0.05663	0.00408	-0.05516	0.00157	-0.05528	0.000872235	-0.05717	0.00272	-0.05663	0.00408	-0.05516	0.00157	0.11482	-0.01321
-0.05528	0.000837346	-0.05717	0.00276	-0.05663	0.00405	-0.05516	0.00154	-0.05528	0.000837346	-0.05717	0.00276	-0.05663	0.00405	-0.05516	0.00154	0.11499	-0.01027
-0.05528	0.000837346	-0.05717	0.00276	-0.05663	0.00401	-0.05516	0.0015	-0.05528	0.000837346	-0.05717	0.00276	-0.05663	0.00401	-0.05516	0.0015	0.11512	-0.01088
-0.05528	0.000837346	-0.05717	0.00276	-0.05663	0.00401	-0.05516	0.00147	-0.05528	0.000837346	-0.05717	0.00276	-0.05663	0.00401	-0.05516	0.00147	0.11529	-0.01031
-0.05528	0.000837346	-0.05717	0.00279	-0.05663	0.00398	-0.05515	0.00143	-0.05528	0.000837346	-0.05717	0.00279	-0.05663	0.00398	-0.05515	0.00143	0.11542	-0.01002
-0.05528	0.000837346	-0.05717	0.00279	-0.05663	0.00394	-0.05515	0.0014	-0.05528	0.000837346	-0.05717	0.00279	-0.05663	0.00394	-0.05515	0.0014	0.11555	-0.01176
-0.05528	0.000837346	-0.05717	0.00283	-0.05663	0.00394	-0.05515	0.0014	-0.05528	0.000837346	-0.05717	0.00283	-0.05663	0.00394	-0.05515	0.0014	0.1157	-0.01114
-0.05528	0.000837346	-0.05717	0.00283	-0.05662	0.00391	-0.05515	0.00136	-0.05528	0.000837346	-0.05717	0.00283	-0.05662	0.00391	-0.05515	0.00136	0.11581	-0.01129
-0.05528	0.000837346	-0.05717	0.00283	-0.05662	0.00387	-0.05515	0.00133	-0.05528	0.000837346	-0.05717	0.00283	-0.05662	0.00387	-0.05515	0.00133	0.11595	-0.01416
-0.05528	0.000837346	-0.05717	0.00286	-0.05662	0.00384	-0.05515	0.00133	-0.05528	0.000837346	-0.05717	0.00286	-0.05662	0.00384	-0.05515	0.00133	0.11613	-0.0125
-0.05528	0.000837346	-0.05717	0.00286	-0.05662	0.0038	-0.05515	0.00129	-0.05528	0.000837346	-0.05717	0.00286	-0.05662	0.0038	-0.05515	0.00129	0.11628	-0.01296
-0.05528	0.000837346	-0.05717	0.0029	-0.05662	0.00377	-0.05515	0.00126	-0.05528	0.000837346	-0.05717	0.0029	-0.05662	0.00377	-0.05515	0.00126	0.11645	-0.01238
-0.05528	0.000837346	-0.05717	0.0029	-0.05662	0.00373	-0.05515	0.00126	-0.05528	0.000837346	-0.05717	0.0029	-0.05662	0.00373	-0.05515	0.00126	0.11662	-0.01267
-0.05528	0.000872235	-0.05717	0.00293	-0.05662	0.0037	-0.05515	0.00122	-0.05528	0.000872235	-0.05717	0.00293	-0.05662	0.0037	-0.05515	0.00122	0.11677	-0.01289
-0.05528	0.000872235	-0.05717	0.00293	-0.05662	0.00366	-0.05515	0.00122	-0.05528	0.000872235	-0.05717	0.00293	-0.05662	0.00366	-0.05515	0.00122	0.1169	-0.01327
-0.05528	0.000872235	-0.05717	0.00293	-0.05662	0.00363	-0.05515	0.00122	-0.05528	0.000872235	-0.05717	0.00293	-0.05662	0.00363	-0.05515	0.00122	0.11703	-0.01396
-0.05528	0.000872235	-0.05717	0.00297	-0.05662	0.00359	-0.05515	0.00122	-0.05528	0.000872235	-0.05717	0.00297	-0.05662	0.00359	-0.05515	0.00122	0.11723	-0.01436
-0.05528	0.000907124	-0.05717	0.00297	-0.05662	0.00356	-0.05515	0.00119	-0.05528	0.000907124	-0.05717	0.00297	-0.05662	0.00356	-0.05515	0.00119	0.11736	-0.01267
-0.05528	0.000907124	-0.05717	0.003	-0.05662	0.00352	-0.05515	0.00119	-0.05528	0.000907124	-0.05717	0.003	-0.05662	0.00352	-0.05515	0.00119	0.1175	-0.01232
-0.05528	0.000907124	-0.05717	0.003	-0.05662	0.00349	-0.05515	0.00119	-0.05528	0.000907124	-0.05717	0.003	-0.05662	0.00349	-0.05515	0.00119	0.11765	-0.01091
-0.05528	0.000942014	-0.05717	0.003	-0.05662	0.00342	-0.05515	0.00119	-0.05528	0.000942014	-0.05717	0.003	-0.05662	0.00342	-0.05515	0.00119	0.11779	-0.01439
-0.05528	0.000942014	-0.05717	0.00304	-0.05662	0.00338	-0.05515	0.00119	-0.05528	0.000942014	-0.05717	0.00304	-0.05662	0.00338	-0.05515	0.00119	0.11793	-0.01619
-0.05528	0.000942014	-0.05717	0.00304	-0.05662	0.00335	-0.05515	0.00119	-0.05528	0.000942014	-0.05717	0.00304	-0.05662	0.00335	-0.05515	0.00119	0.11809	-0.01332
-0.05528	0.000976903	-0.05717	0.00307	-0.05662	0.00331	-0.05515	0.00119	-0.05528	0.000976903	-0.05717	0.00307	-0.05662	0.00331	-0.05515	0.00119	0.11827	-0.0161
-0.05528	0.000976903	-0.05717	0.00307	-0.05662	0.00324	-0.05515	0.00122	-0.05528	0.000976903	-0.05717	0.00307	-0.05662	0.00324	-0.05515	0.00122	0.11844	-0.01224
-0.05528	0.00101	-0.05717	0.00307	-0.05662	0.00321	-0.05515	0.00122	-0.05528	0.00101	-0.05717	0.00307	-0.05662	0.00321	-0.05515	0.00122	0.11856	-0.01475
-0.05528	0.00101	-0.05717	0.00311	-0.05662	0.00314	-0.05515	0.00122	-0.05528	0.00101	-0.05717	0.00311	-0.05662	0.00314	-0.05515	0.00122	0.11871	-0.01544
-0.05528	0.00105	-0.05717	0.00311	-0.05662	0.00311	-0.05515	0.00126	-0.05528	0.00105	-0.05717	0.00311	-0.05662	0.00311	-0.05515	0.00126	0.11882	-0.01618
-0.05528	0.00105	-0.05717	0.00314	-0.05662	0.00307	-0.05515	0.00126	-0.05528	0.00105	-0.05717	0.00314	-0.05662	0.00307	-0.05515	0.00126	0.11895	-0.01437
-0.05528	0.00108	-0.05717	0.00314	-0.05662	0.003	-0.05515	0.00126	-0.05528	0.00108	-0.05717	0.00314	-0.05662	0.003	-0.05515	0.00126	0.11916	-0.01617
-0.05528	0.00108	-0.05717	0.00317	-0.05662	0.00297	-0.05515	0.00129	-0.05528	0.00108	-0.05717	0.00317	-0.05662	0.00297	-0.05515	0.00129	0.11933	-0.01811
-0.05528	0.00112	-0.05717	0.00317	-0.05662	0.0029	-0.05515	0.00129	-0.05528	0.00112	-0.05717	0.00317	-0.05662	0.0029	-0.05515	0.00129	0.11948	-0.01546
-0.05528	0.00112	-0.05717	0.00321	-0.05662	0.00286	-0.05515	0.00133	-0.05528	0.00112	-0.05717	0.00321	-0.05662	0.00286	-0.05515	0.00133	0.11965	-0.01687
-0.05528	0.00115	-0.05717	0.00321	-0.05662	0.00279	-0.05515	0.00133	-0.05528	0.00115	-0.05717	0.00321	-0.05662	0.00279	-0.05515	0.00133	0.11978	-0.01632
-0.05528	0.00115	-0.05717	0.00324	-0.05662	0.00276	-0.05515	0.00136	-0.05528	0.00115	-0.05717	0.00324	-0.05662	0.00276	-0.05515	0.00136	0.11991	-0.01912
-0.05528	0.00119	-0.05717	0.00324	-0.05662	0.00269	-0.05515	0.0014	-0.05528	0.00119	-0.05717	0.00324	-0.05662	0.00269	-0.05515	0.0014	0.12002	-0.01746
-0.05527	0.00119	-0.05717	0.00328	-0.05662	0.00265	-0.05515	0.0014	-0.05527	0.00119	-0.05717	0.00328	-0.05662	0.00265	-0.05515	0.0014	0.12021	-0.01691
-0.05527	0.00122	-0.05716	0.00331	-0.05662	0.00258	-0.05515	0.00143	-0.05527	0.00122	-0.05716	0.00331	-0.05662	0.00258	-0.05515	0.00143	0.12032	-0.01915
-0.05527	0.00122	-0.05716	0.00331	-0.05662	0.00255	-0.05515	0.00143	-0.05527	0.00122	-0.05716	0.00331	-0.05662	0.00255	-0.05515	0.00143	0.12045	-0.02014
-0.05527	0.00122	-0.05716	0.00335	-0.05662	0.00248	-0.05515	0.00147	-0.05527	0.00122	-0.05716	0.00335	-0.05662	0.00248	-0.05515	0.00147	0.12053	-0.01917
-0.05527	0.00126	-0.05716	0.00338	-0.05662	0.00244	-0.05515	0.00147	-0.05527	0.00126	-0.05716	0.00338	-0.05662	0.00244	-0.05515	0.00147	0.12064	-0.01779
-0.05527	0.00126	-0.05716	0.00338	-0.05662	0.00237	-0.05515	0.0015	-0.05527	0.00126	-0.05716	0.00338	-0.05662	0.00237	-0.05515	0.0015	0.12074	-0.01716
-0.05527	0.00126	-0.05716	0.00342	-0.05662	0.00234	-0.05515	0.00154	-0.05527	0.00126	-0.05716	0.00342	-0.05662	0.00234	-0.05515	0.00154	0.12089	-0.01816
-0.05527	0.00126	-0.05716	0.00345	-0.05662	0.0023	-0.05515	0.00154	-0.05527	0.00126	-0.05716	0.00345	-0.05662	0.0023	-0.05515	0.00154	0.12102	-0.01901
-0.05527	0.00129	-0.05716	0.00349	-0.05662	0.00223	-0.05515	0.00157	-0.05527	0.00129	-0.05716	0.00349	-0.05662	0.00223	-0.05515	0.00157	0.1212	-0.01965
-0.05527	0.00129	-0.05716	0.00349	-0.05662	0.0022	-0.05515	0.00157	-0.05527	0.00129	-0.05716	0.00349	-0.05662	0.0022	-0.05515	0.00157	0.12135	-0.01742
-0.05527	0.00129	-0.05716	0.00352	-0.05662	0.00216	-0.05515	0.0016	-0.05527	0.00129	-0.05716	0.00352	-0.05662	0.00216	-0.05515	0.0016	0.12155	-0.01946
-0.05527	0.00129	-0.05716	0.00356	-0.05662	0.00209	-0.05515	0.0016	-0.05527	0.00129	-0.05716	0.00356	-0.05662	0.00209	-0.05515	0.0016	0.12171	-0.01849
-0.05527	0.00129	-0.05716	0.00359	-0.05662	0.00206	-0.05515	0.00164	-0.05527	0.00129	-0.05716	0.00359	-0.05662	0.00206	-0.05515	0.00164	0.12184	-0.01948
-0.05527	0.00129	-0.05716	0.00359	-0.05662	0.00202	-0.05515	0.00164	-0.05527	0.00129	-0.05716	0.00359	-0.05662	0.00202	-0.05515	0.00164	0.12196	-0.0198
-0.05527	0.00129	-0.05716	0.00363	-0.05662	0.00199	-0.05515	0.00167	-0.05527	0.00129	-0.05716	0.00363	-0.05662	0.00199	-0.05515	0.00167	0.12214	-0.01923
-0.05527	0.00129	-0.05716	0.00366	-0.05662	0.00192	-0.05515	0.00167	-0.05527	0.00129	-0.05716	0.00366	-0.05662	0.00192	-0.05515	0.00167	0.1223	-0.01902
-0.05527	0.00129	-0.05716	0.0037	-0.05662	0.00188	-0.05515	0.00167	-0.05527	0.00129	-0.05716	0.0037	-0.05662	0.00188	-0.05515	0.00167	0.12245	-0.02248
-0.05527	0.00129	-0.05716	0.0037	-0.05662	0.00185	-0.05515	0.00171	-0.05527	0.00129	-0.05716	0.0037	-0.05662	0.00185	-0.05515	0.00171	0.12258	-0.01766
-0.05527	0.00133	-0.05716	0.00373	-0.05662	0.00181	-0.05514	0.00171	-0.05527	0.00133	-0.05716	0.00373	-0.05662	0.00181	-0.05514	0.00171	0.12273	-0.02128
-0.05527	0.00133	-0.05716	0.00377	-0.05662	0.00178	-0.05514	0.00174	-0.05527	0.00133	-0.05716	0.00377	-0.05662	0.00178	-0.05514	0.00174	0.12285	-0.02235
-0.05527	0.00133	-0.05716	0.00377	-0.05662	0.00174	-0.05514	0.00174	-0.05527	0.00133	-0.05716	0.00377	-0.05662	0.00174	-0.05514	0.00174	0.12294	-0.02382
-0.05527	0.00133	-0.05716	0.0038	-0.05661	0.00171	-0.05514	0.00174	-0.05527	0.00133	-0.05716	0.0038	-0.05661	0.00171	-0.05514	0.00174	0.12306	-0.01971
-0.05527	0.00133	-0.05716	0.0038	-0.05661	0.00171	-0.05514	0.00178	-0.05527	0.00133	-0.05716	0.0038	-0.05661	0.00171	-0.05514	0.00178	0.12319	-0.02217
-0.05527	0.00133	-0.05716	0.00384	-0.05661	0.00167	-0.05514	0.00178	-0.05527	0.00133	-0.05716	0.00384	-0.05661	0.00167	-0.05514	0.00178	0.1233	-0.02043
-0.05527	0.00133	-0.05716	0.00384	-0.05661	0.00164	-0.05514	0.00181	-0.05527	0.00133	-0.05716	0.00384	-0.05661	0.00164	-0.05514	0.00181	0.12346	-0.02316
-0.05527	0.00133	-0.05716	0.00384	-0.05661	0.0016	-0.05514	0.00181	-0.05527	0.00133	-0.05716	0.00384	-0.05661	0.0016	-0.05514	0.00181	0.12359	-0.02122
-0.05527	0.00133	-0.05716	0.00387	-0.05661	0.0016	-0.05514	0.00181	-0.05527	0.00133	-0.05716	0.00387	-0.05661	0.0016	-0.05514	0.00181	0.12371	-0.02419
-0.05527	0.00133	-0.05716	0.00387	-0.05661	0.00157	-0.05514	0.00185	-0.05527	0.00133	-0.05716	0.00387	-0.05661	0.00157	-0.05514	0.00185	0.12384	-0.02153
-0.05527	0.00133	-0.05716	0.00387	-0.05661	0.00157	-0.05514	0.00185	-0.05527	0.00133	-0.05716	0.00387	-0.05661	0.00157	-0.05514	0.00185	0.12395	-0.02314
-0.05527	0.00133	-0.05716	0.00387	-0.05661	0.00154	-0.05514	0.00185	-0.05527	0.00133	-0.05716	0.00387	-0.05661	0.00154	-0.05514	0.00185	0.12412	-0.02098
-0.05527	0.00133	-0.05716	0.00387	-0.05661	0.00154	-0.05514	0.00188	-0.05527	0.00133	-0.05716	0.00387	-0.05661	0.00154	-0.05514	0.00188	0.12428	-0.02213
-0.05527	0.00133	-0.05716	0.00387	-0.05661	0.00154	-0.05514	0.00188	-0.05527	0.00133	-0.05716	0.00387	-0.05661	0.00154	-0.05514	0.00188	0.12446	-0.02337
-0.05527	0.00136	-0.05716	0.00387	-0.05661	0.0015	-0.05514	0.00188	-0.05527	0.00136	-0.05716	0.00387	-0.05661	0.0015	-0.05514	0.00188	0.12457	-0.02702
-0.05527	0.00136	-0.05716	0.00387	-0.05661	0.0015	-0.05514	0.00192	-0.05527	0.00136	-0.05716	0.00387	-0.05661	0.0015	-0.05514	0.00192	0.12468	-0.02284
-0.05527	0.00136	-0.05716	0.00384	-0.05661	0.0015	-0.05514	0.00192	-0.05527	0.00136	-0.05716	0.00384	-0.05661	0.0015	-0.05514	0.00192	0.12481	-0.02236
-0.05527	0.0014	-0.05716	0.00384	-0.05661	0.0015	-0.05514	0.00192	-0.05527	0.0014	-0.05716	0.00384	-0.05661	0.0015	-0.05514	0.00192	0.12491	-0.0237
-0.05527	0.0014	-0.05716	0.00384	-0.05661	0.0015	-0.05514	0.00192	-0.05527	0.0014	-0.05716	0.00384	-0.05661	0.0015	-0.05514	0.00192	0.12499	-0.02315
-0.05527	0.0014	-0.05716	0.0038	-0.05661	0.0015	-0.05514	0.00195	-0.05527	0.0014	-0.05716	0.0038	-0.05661	0.0015	-0.05514	0.00195	0.12507	-0.02108
-0.05527	0.00143	-0.05716	0.00377	-0.05661	0.00154	-0.05514	0.00195	-0.05527	0.00143	-0.05716	0.00377	-0.05661	0.00154	-0.05514	0.00195	0.12521	-0.02198
-0.05527	0.00143	-0.05716	0.00377	-0.05661	0.00154	-0.05514	0.00195	-0.05527	0.00143	-0.05716	0.00377	-0.05661	0.00154	-0.05514	0.00195	0.12534	-0.02485
-0.05527	0.00147	-0.05716	0.00373	-0.05661	0.00154	-0.05514	0.00195	-0.05527	0.00147	-0.05716	0.00373	-0.05661	0.00154	-0.05514	0.00195	0.12548	-0.02349
-0.05527	0.0015	-0.05716	0.0037	-0.05661	0.00157	-0.05514	0.00199	-0.05527	0.0015	-0.05716	0.0037	-0.05661	0.00157	-0.05514	0.00199	0.12559	-0.02355
-0.05527	0.0015	-0.05716	0.0037	-0.05661	0.00157	-0.05514	0.00199	-0.05527	0.0015	-0.05716	0.0037	-0.05661	0.00157	-0.05514	0.00199	0.12572	-0.02319
-0.05527	0.00154	-0.05716	0.00366	-0.05661	0.0016	-0.05514	0.00199	-0.05527	0.00154	-0.05716	0.00366	-0.05661	0.0016	-0.05514	0.00199	0.12589	-0.02311
-0.05527	0.00154	-0.05716	0.00363	-0.05661	0.00164	-0.05514	0.00199	-0.05527	0.00154	-0.05716	0.00363	-0.05661	0.00164	-0.05514	0.00199	0.126	-0.02645
-0.05527	0.00157	-0.05716	0.00359	-0.05661	0.00167	-0.05514	0.00199	-0.05527	0.00157	-0.05716	0.00359	-0.05661	0.00167	-0.05514	0.00199	0.12613	-0.02401
-0.05527	0.0016	-0.05716	0.00356	-0.05661	0.00167	-0.05514	0.00199	-0.05527	0.0016	-0.05716	0.00356	-0.05661	0.00167	-0.05514	0.00199	0.12626	-0.02528
-0.05527	0.0016	-0.05716	0.00352	-0.05661	0.00171	-0.05514	0.00199	-0.05527	0.0016	-0.05716	0.00352	-0.05661	0.00171	-0.05514	0.00199	0.12639	-0.02459
-0.05527	0.00164	-0.05716	0.00349	-0.05661	0.00174	-0.05514	0.00199	-0.05527	0.00164	-0.05716	0.00349	-0.05661	0.00174	-0.05514	0.00199	0.12656	-0.02648
-0.05527	0.00167	-0.05716	0.00345	-0.05661	0.00178	-0.05514	0.00199	-0.05527	0.00167	-0.05716	0.00345	-0.05661	0.00178	-0.05514	0.00199	0.12668	-0.02493
-0.05526	0.00171	-0.05716	0.00342	-0.05661	0.00185	-0.05514	0.00199	-0.05526	0.00171	-0.05716	0.00342	-0.05661	0.00185	-0.05514	0.00199	0.12684	-0.02574
-0.05526	0.00171	-0.05715	0.00338	-0.05661	0.00188	-0.05514	0.00199	-0.05526	0.00171	-0.05715	0.00338	-0.05661	0.00188	-0.05514	0.00199	0.12696	-0.02945
-0.05526	0.00174	-0.05715	0.00335	-0.05661	0.00192	-0.05514	0.00199	-0.05526	0.00174	-0.05715	0.00335	-0.05661	0.00192	-0.05514	0.00199	0.12714	-0.0265
-0.05526	0.00178	-0.05715	0.00331	-0.05661	0.00195	-0.05514	0.00199	-0.05526	0.00178	-0.05715	0.00331	-0.05661	0.00195	-0.05514	0.00199	0.12727	-0.02482
-0.05526	0.00181	-0.05715	0.00328	-0.05661	0.00202	-0.05514	0.00199	-0.05526	0.00181	-0.05715	0.00328	-0.05661	0.00202	-0.05514	0.00199	0.12741	-0.0269
-0.05526	0.00181	-0.05715	0.00324	-0.05661	0.00206	-0.05514	0.00195	-0.05526	0.00181	-0.05715	0.00324	-0.05661	0.00206	-0.05514	0.00195	0.12754	-0.02481
-0.05526	0.00185	-0.05715	0.00317	-0.05661	0.00213	-0.05514	0.00195	-0.05526	0.00185	-0.05715	0.00317	-0.05661	0.00213	-0.05514	0.00195	0.12763	-0.02699
-0.05526	0.00188	-0.05715	0.00314	-0.05661	0.00216	-0.05514	0.00195	-0.05526	0.00188	-0.05715	0.00314	-0.05661	0.00216	-0.05514	0.00195	0.12781	-0.02757
-0.05526	0.00188	-0.05715	0.00311	-0.05661	0.00223	-0.05514	0.00195	-0.05526	0.00188	-0.05715	0.00311	-0.05661	0.00223	-0.05514	0.00195	0.12791	-0.02826
-0.05526	0.00192	-0.05715	0.00307	-0.05661	0.00227	-0.05514	0.00192	-0.05526	0.00192	-0.05715	0.00307	-0.05661	0.00227	-0.05514	0.00192	0.12802	-0.02695
-0.05526	0.00195	-0.05715	0.00304	-0.05661	0.00234	-0.05514	0.00192	-0.05526	0.00195	-0.05715	0.00304	-0.05661	0.00234	-0.05514	0.00192	0.12817	-0.02733
-0.05526	0.00195	-0.05715	0.003	-0.05661	0.00237	-0.05514	0.00192	-0.05526	0.00195	-0.05715	0.003	-0.05661	0.00237	-0.05514	0.00192	0.12831	-0.02823
-0.05526	0.00199	-0.05715	0.00297	-0.05661	0.00244	-0.05514	0.00188	-0.05526	0.00199	-0.05715	0.00297	-0.05661	0.00244	-0.05514	0.00188	0.12844	-0.02573
-0.05526	0.00202	-0.05715	0.00293	-0.05661	0.00251	-0.05514	0.00188	-0.05526	0.00202	-0.05715	0.00293	-0.05661	0.00251	-0.05514	0.00188	0.12858	-0.02827
-0.05526	0.00202	-0.05715	0.00286	-0.05661	0.00255	-0.05514	0.00188	-0.05526	0.00202	-0.05715	0.00286	-0.05661	0.00255	-0.05514	0.00188	0.12872	-0.02889
-0.05526	0.00206	-0.05715	0.00283	-0.05661	0.00262	-0.05514	0.00185	-0.05526	0.00206	-0.05715	0.00283	-0.05661	0.00262	-0.05514	0.00185	0.12887	-0.02511
-0.05526	0.00206	-0.05715	0.00279	-0.05661	0.00269	-0.05514	0.00185	-0.05526	0.00206	-0.05715	0.00279	-0.05661	0.00269	-0.05514	0.00185	0.12901	-0.02821
-0.05526	0.00209	-0.05715	0.00276	-0.05661	0.00272	-0.05514	0.00185	-0.05526	0.00209	-0.05715	0.00276	-0.05661	0.00272	-0.05514	0.00185	0.12913	-0.03003
-0.05526	0.00209	-0.05715	0.00272	-0.05661	0.00279	-0.05513	0.00181	-0.05526	0.00209	-0.05715	0.00272	-0.05661	0.00279	-0.05513	0.00181	0.12924	-0.02899
-0.05526	0.00209	-0.05715	0.00269	-0.05661	0.00283	-0.05513	0.00181	-0.05526	0.00209	-0.05715	0.00269	-0.05661	0.00283	-0.05513	0.00181	0.12937	-0.02691
-0.05526	0.00213	-0.05715	0.00265	-0.05661	0.0029	-0.05513	0.00181	-0.05526	0.00213	-0.05715	0.00265	-0.05661	0.0029	-0.05513	0.00181	0.1295	-0.02911
-0.05526	0.00213	-0.05715	0.00262	-0.0566	0.00293	-0.05513	0.00181	-0.05526	0.00213	-0.05715	0.00262	-0.0566	0.00293	-0.05513	0.00181	0.12964	-0.02833
-0.05526	0.00213	-0.05715	0.00262	-0.0566	0.003	-0.05513	0.00178	-0.05526	0.00213	-0.05715	0.00262	-0.0566	0.003	-0.05513	0.00178	0.12984	-0.0286
-0.05526	0.00216	-0.05715	0.00258	-0.0566	0.00304	-0.05513	0.00178	-0.05526	0.00216	-0.05715	0.00258	-0.0566	0.00304	-0.05513	0.00178	0.12997	-0.02907
-0.05526	0.00216	-0.05715	0.00255	-0.0566	0.00311	-0.05513	0.00178	-0.05526	0.00216	-0.05715	0.00255	-0.0566	0.00311	-0.05513	0.00178	0.13012	-0.02962
-0.05526	0.00216	-0.05715	0.00251	-0.0566	0.00314	-0.05513	0.00178	-0.05526	0.00216	-0.05715	0.00251	-0.0566	0.00314	-0.05513	0.00178	0.13024	-0.02891
-0.05526	0.00216	-0.05715	0.00248	-0.0566	0.00321	-0.05513	0.00178	-0.05526	0.00216	-0.05715	0.00248	-0.0566	0.00321	-0.05513	0.00178	0.13041	-0.03181
-0.05526	0.0022	-0.05715	0.00244	-0.0566	0.00324	-0.05513	0.00178	-0.05526	0.0022	-0.05715	0.00244	-0.0566	0.00324	-0.05513	0.00178	0.13056	-0.02708
-0.05526	0.0022	-0.05715	0.00244	-0.0566	0.00328	-0.05513	0.00178	-0.05526	0.0022	-0.05715	0.00244	-0.0566	0.00328	-0.05513	0.00178	0.13072	-0.02967
-0.05526	0.0022	-0.05715	0.00241	-0.0566	0.00335	-0.05513	0.00178	-0.05526	0.0022	-0.05715	0.00241	-0.0566	0.00335	-0.05513	0.00178	0.13091	-0.03212
-0.05526	0.0022	-0.05715	0.00237	-0.0566	0.00338	-0.05513	0.00178	-0.05526	0.0022	-0.05715	0.00237	-0.0566	0.00338	-0.05513	0.00178	0.13105	-0.03073
-0.05526	0.0022	-0.05715	0.00237	-0.0566	0.00342	-0.05513	0.00178	-0.05526	0.0022	-0.05715	0.00237	-0.0566	0.00342	-0.05513	0.00178	0.13118	-0.02851
-0.05526	0.0022	-0.05715	0.00234	-0.0566	0.00345	-0.05513	0.00178	-0.05526	0.0022	-0.05715	0.00234	-0.0566	0.00345	-0.05513	0.00178	0.1313	-0.03089
-0.05526	0.0022	-0.05715	0.00234	-0.0566	0.00349	-0.05513	0.00178	-0.05526	0.0022	-0.05715	0.00234	-0.0566	0.00349	-0.05513	0.00178	0.1314	-0.02937
-0.05526	0.0022	-0.05715	0.0023	-0.0566	0.00356	-0.05513	0.00178	-0.05526	0.0022	-0.05715	0.0023	-0.0566	0.00356	-0.05513	0.00178	0.13159	-0.03042
-0.05526	0.0022	-0.05715	0.0023	-0.0566	0.00359	-0.05513	0.00178	-0.05526	0.0022	-0.05715	0.0023	-0.0566	0.00359	-0.05513	0.00178	0.13172	-0.03344
-0.05526	0.0022	-0.05715	0.00227	-0.0566	0.00363	-0.05513	0.00178	-0.05526	0.0022	-0.05715	0.00227	-0.0566	0.00363	-0.05513	0.00178	0.13191	-0.03233
-0.05526	0.0022	-0.05715	0.00227	-0.0566	0.00366	-0.05513	0.00181	-0.05526	0.0022	-0.05715	0.00227	-0.0566	0.00366	-0.05513	0.00181	0.13208	-0.03053
-0.05526	0.0022	-0.05715	0.00227	-0.0566	0.0037	-0.05513	0.00181	-0.05526	0.0022	-0.05715	0.00227	-0.0566	0.0037	-0.05513	0.00181	0.13225	-0.03268
-0.05526	0.0022	-0.05715	0.00227	-0.0566	0.00373	-0.05513	0.00181	-0.05526	0.0022	-0.05715	0.00227	-0.0566	0.00373	-0.05513	0.00181	0.1324	-0.03083
-0.05526	0.0022	-0.05715	0.00223	-0.0566	0.00377	-0.05513	0.00181	-0.05526	0.0022	-0.05715	0.00223	-0.0566	0.00377	-0.05513	0.00181	0.13255	-0.03217
-0.05526	0.0022	-0.05715	0.00223	-0.0566	0.0038	-0.05513	0.00185	-0.05526	0.0022	-0.05715	0.00223	-0.0566	0.0038	-0.05513	0.00185	0.13268	-0.03153
-0.05526	0.0022	-0.05715	0.00223	-0.0566	0.00384	-0.05513	0.00185	-0.05526	0.0022	-0.05715	0.00223	-0.0566	0.00384	-0.05513	0.00185	0.13278	-0.03431
-0.05526	0.0022	-0.05715	0.00223	-0.0566	0.00387	-0.05513	0.00185	-0.05526	0.0022	-0.05715	0.00223	-0.0566	0.00387	-0.05513	0.00185	0.13292	-0.03206
-0.05526	0.00216	-0.05715	0.00227	-0.0566	0.00391	-0.05513	0.00188	-0.05526	0.00216	-0.05715	0.00227	-0.0566	0.00391	-0.05513	0.00188	0.13307	-0.03249
-0.05526	0.00216	-0.05715	0.00227	-0.0566	0.00394	-0.05513	0.00188	-0.05526	0.00216	-0.05715	0.00227	-0.0566	0.00394	-0.05513	0.00188	0.13324	-0.03313
-0.05526	0.00216	-0.05715	0.00227	-0.0566	0.00394	-0.05513	0.00188	-0.05526	0.00216	-0.05715	0.00227	-0.0566	0.00394	-0.05513	0.00188	0.13337	-0.03294
-0.05526	0.00216	-0.05715	0.00227	-0.0566	0.00398	-0.05513	0.00188	-0.05526	0.00216	-0.05715	0.00227	-0.0566	0.00398	-0.05513	0.00188	0.13349	-0.03105
-0.05526	0.00213	-0.05715	0.0023	-0.0566	0.00401	-0.05513	0.00192	-0.05526	0.00213	-0.05715	0.0023	-0.0566	0.00401	-0.05513	0.00192	0.13363	-0.0325
-0.05526	0.00213	-0.05715	0.0023	-0.0566	0.00405	-0.05513	0.00192	-0.05526	0.00213	-0.05715	0.0023	-0.0566	0.00405	-0.05513	0.00192	0.1338	-0.03312
-0.05525	0.00213	-0.05715	0.0023	-0.0566	0.00408	-0.05513	0.00192	-0.05525	0.00213	-0.05715	0.0023	-0.0566	0.00408	-0.05513	0.00192	0.13397	-0.0315
-0.05525	0.00213	-0.05714	0.00234	-0.0566	0.00412	-0.05513	0.00192	-0.05525	0.00213	-0.05714	0.00234	-0.0566	0.00412	-0.05513	0.00192	0.13407	-0.03298
-0.05525	0.00209	-0.05714	0.00237	-0.0566	0.00415	-0.05513	0.00192	-0.05525	0.00209	-0.05714	0.00237	-0.0566	0.00415	-0.05513	0.00192	0.13418	-0.0323
-0.05525	0.00209	-0.05714	0.00237	-0.0566	0.00419	-0.05513	0.00195	-0.05525	0.00209	-0.05714	0.00237	-0.0566	0.00419	-0.05513	0.00195	0.13433	-0.03182
-0.05525	0.00206	-0.05714	0.00241	-0.0566	0.00419	-0.05513	0.00195	-0.05525	0.00206	-0.05714	0.00241	-0.0566	0.00419	-0.05513	0.00195	0.13444	-0.03432
-0.05525	0.00206	-0.05714	0.00241	-0.0566	0.00422	-0.05513	0.00195	-0.05525	0.00206	-0.05714	0.00241	-0.0566	0.00422	-0.05513	0.00195	0.13454	-0.03114
-0.05525	0.00202	-0.05714	0.00244	-0.0566	0.00426	-0.05513	0.00195	-0.05525	0.00202	-0.05714	0.00244	-0.0566	0.00426	-0.05513	0.00195	0.13469	-0.03458
-0.05525	0.00202	-0.05714	0.00248	-0.0566	0.00429	-0.05513	0.00195	-0.05525	0.00202	-0.05714	0.00248	-0.0566	0.00429	-0.05513	0.00195	0.13479	-0.03479
-0.05525	0.00202	-0.05714	0.00251	-0.0566	0.00433	-0.05513	0.00195	-0.05525	0.00202	-0.05714	0.00251	-0.0566	0.00433	-0.05513	0.00195	0.13496	-0.03498
-0.05525	0.00199	-0.05714	0.00251	-0.0566	0.00433	-0.05513	0.00195	-0.05525	0.00199	-0.05714	0.00251	-0.0566	0.00433	-0.05513	0.00195	0.13511	-0.03448
-0.05525	0.00199	-0.05714	0.00255	-0.0566	0.00436	-0.05513	0.00195	-0.05525	0.00199	-0.05714	0.00255	-0.0566	0.00436	-0.05513	0.00195	0.13523	-0.03524
-0.05525	0.00195	-0.05714	0.00258	-0.0566	0.0044	-0.05513	0.00195	-0.05525	0.00195	-0.05714	0.00258	-0.0566	0.0044	-0.05513	0.00195	0.13538	-0.03376
-0.05525	0.00195	-0.05714	0.00262	-0.0566	0.00443	-0.05513	0.00195	-0.05525	0.00195	-0.05714	0.00262	-0.0566	0.00443	-0.05513	0.00195	0.13554	-0.0341
-0.05525	0.00192	-0.05714	0.00262	-0.0566	0.00443	-0.05513	0.00195	-0.05525	0.00192	-0.05714	0.00262	-0.0566	0.00443	-0.05513	0.00195	0.13566	-0.03555
-0.05525	0.00192	-0.05714	0.00265	-0.0566	0.00447	-0.05513	0.00195	-0.05525	0.00192	-0.05714	0.00265	-0.0566	0.00447	-0.05513	0.00195	0.13583	-0.0357
-0.05525	0.00188	-0.05714	0.00269	-0.0566	0.0045	-0.05513	0.00195	-0.05525	0.00188	-0.05714	0.00269	-0.0566	0.0045	-0.05513	0.00195	0.13597	-0.03414
-0.05525	0.00188	-0.05714	0.00269	-0.0566	0.0045	-0.05513	0.00195	-0.05525	0.00188	-0.05714	0.00269	-0.0566	0.0045	-0.05513	0.00195	0.13612	-0.03335
-0.05525	0.00185	-0.05714	0.00272	-0.0566	0.00454	-0.05513	0.00195	-0.05525	0.00185	-0.05714	0.00272	-0.0566	0.00454	-0.05513	0.00195	0.13626	-0.03127
-0.05525	0.00185	-0.05714	0.00272	-0.0566	0.00457	-0.05512	0.00195	-0.05525	0.00185	-0.05714	0.00272	-0.0566	0.00457	-0.05512	0.00195	0.13636	-0.03533
-0.05525	0.00181	-0.05714	0.00276	-0.0566	0.00457	-0.05512	0.00195	-0.05525	0.00181	-0.05714	0.00276	-0.0566	0.00457	-0.05512	0.00195	0.13648	-0.03471
-0.05525	0.00181	-0.05714	0.00276	-0.0566	0.00461	-0.05512	0.00195	-0.05525	0.00181	-0.05714	0.00276	-0.0566	0.00461	-0.05512	0.00195	0.13658	-0.03381
-0.05525	0.00178	-0.05714	0.00279	-0.05659	0.00461	-0.05512	0.00195	-0.05525	0.00178	-0.05714	0.00279	-0.05659	0.00461	-0.05512	0.00195	0.13675	-0.03303
-0.05525	0.00178	-0.05714	0.00279	-0.05659	0.00464	-0.05512	0.00195	-0.05525	0.00178	-0.05714	0.00279	-0.05659	0.00464	-0.05512	0.00195	0.13688	-0.03634
-0.05525	0.00174	-0.05714	0.00283	-0.05659	0.00464	-0.05512	0.00195	-0.05525	0.00174	-0.05714	0.00283	-0.05659	0.00464	-0.05512	0.00195	0.13703	-0.03538
-0.05525	0.00174	-0.05714	0.00283	-0.05659	0.00464	-0.05512	0.00195	-0.05525	0.00174	-0.05714	0.00283	-0.05659	0.00464	-0.05512	0.00195	0.13717	-0.03327
-0.05525	0.00171	-0.05714	0.00283	-0.05659	0.00468	-0.05512	0.00195	-0.05525	0.00171	-0.05714	0.00283	-0.05659	0.00468	-0.05512	0.00195	0.13726	-0.03596
-0.05525	0.00171	-0.05714	0.00283	-0.05659	0.00468	-0.05512	0.00195	-0.05525	0.00171	-0.05714	0.00283	-0.05659	0.00468	-0.05512	0.00195	0.13738	-0.03626
-0.05525	0.00171	-0.05714	0.00283	-0.05659	0.00468	-0.05512	0.00195	-0.05525	0.00171	-0.05714	0.00283	-0.05659	0.00468	-0.05512	0.00195	0.1375	-0.03394
-0.05525	0.00167	-0.05714	0.00283	-0.05659	0.00471	-0.05512	0.00195	-0.05525	0.00167	-0.05714	0.00283	-0.05659	0.00471	-0.05512	0.00195	0.13764	-0.03282
-0.05525	0.00167	-0.05714	0.00283	-0.05659	0.00471	-0.05512	0.00199	-0.05525	0.00167	-0.05714	0.00283	-0.05659	0.00471	-0.05512	0.00199	0.13777	-0.03609
-0.05525	0.00167	-0.05714	0.00283	-0.05659	0.00471	-0.05512	0.00199	-0.05525	0.00167	-0.05714	0.00283	-0.05659	0.00471	-0.05512	0.00199	0.13795	-0.03552
-0.05525	0.00164	-0.05714	0.00283	-0.05659	0.00474	-0.05512	0.00199	-0.05525	0.00164	-0.05714	0.00283	-0.05659	0.00474	-0.05512	0.00199	0.13814	-0.0349
-0.05525	0.00164	-0.05714	0.00283	-0.05659	0.00474	-0.05512	0.00199	-0.05525	0.00164	-0.05714	0.00283	-0.05659	0.00474	-0.05512	0.00199	0.13824	-0.03787
-0.05525	0.00164	-0.05714	0.00283	-0.05659	0.00474	-0.05512	0.00202	-0.05525	0.00164	-0.05714	0.00283	-0.05659	0.00474	-0.05512	0.00202	0.13838	-0.03569
-0.05525	0.00164	-0.05714	0.00279	-0.05659	0.00474	-0.05512	0.00202	-0.05525	0.00164	-0.05714	0.00279	-0.05659	0.00474	-0.05512	0.00202	0.13854	-0.03547
-0.05525	0.00164	-0.05714	0.00279	-0.05659	0.00474	-0.05512	0.00202	-0.05525	0.00164	-0.05714	0.00279	-0.05659	0.00474	-0.05512	0.00202	0.13866	-0.03428
-0.05525	0.0016	-0.05714	0.00279	-0.05659	0.00474	-0.05512	0.00206	-0.05525	0.0016	-0.05714	0.00279	-0.05659	0.00474	-0.05512	0.00206	0.13879	-0.03747
-0.05525	0.0016	-0.05714	0.00279	-0.05659	0.00478	-0.05512	0.00206	-0.05525	0.0016	-0.05714	0.00279	-0.05659	0.00478	-0.05512	0.00206	0.13895	-0.03621
-0.05525	0.0016	-0.05714	0.00276	-0.05659	0.00478	-0.05512	0.00209	-0.05525	0.0016	-0.05714	0.00276	-0.05659	0.00478	-0.05512	0.00209	0.13911	-0.03592
-0.05525	0.0016	-0.05714	0.00276	-0.05659	0.00478	-0.05512	0.00209	-0.05525	0.0016	-0.05714	0.00276	-0.05659	0.00478	-0.05512	0.00209	0.13923	-0.03638
-0.05525	0.0016	-0.05714	0.00272	-0.05659	0.00478	-0.05512	0.00213	-0.05525	0.0016	-0.05714	0.00272	-0.05659	0.00478	-0.05512	0.00213	0.13933	-0.0359
-0.05525	0.0016	-0.05714	0.00272	-0.05659	0.00478	-0.05512	0.00213	-0.05525	0.0016	-0.05714	0.00272	-0.05659	0.00478	-0.05512	0.00213	0.13946	-0.03564
-0.05525	0.0016	-0.05714	0.00272	-0.05659	0.00478	-0.05512	0.00216	-0.05525	0.0016	-0.05714	0.00272	-0.05659	0.00478	-0.05512	0.00216	0.13958	-0.03697
-0.05525	0.0016	-0.05714	0.00269	-0.05659	0.00478	-0.05512	0.00216	-0.05525	0.0016	-0.05714	0.00269	-0.05659	0.00478	-0.05512	0.00216	0.13971	-0.03663
-0.05525	0.0016	-0.05714	0.00269	-0.05659	0.00481	-0.05512	0.0022	-0.05525	0.0016	-0.05714	0.00269	-0.05659	0.00481	-0.05512	0.0022	0.13982	-0.03467
-0.05525	0.0016	-0.05714	0.00265	-0.05659	0.00481	-0.05512	0.0022	-0.05525	0.0016	-0.05714	0.00265	-0.05659	0.00481	-0.05512	0.0022	0.13993	-0.03794
-0.05525	0.0016	-0.05714	0.00265	-0.05659	0.00481	-0.05512	0.00223	-0.05525	0.0016	-0.05714	0.00265	-0.05659	0.00481	-0.05512	0.00223	0.14006	-0.03842
-0.05525	0.00157	-0.05714	0.00265	-0.05659	0.00481	-0.05512	0.00223	-0.05525	0.00157	-0.05714	0.00265	-0.05659	0.00481	-0.05512	0.00223	0.14019	-0.03652
-0.05525	0.00157	-0.05714	0.00262	-0.05659	0.00485	-0.05512	0.00227	-0.05525	0.00157	-0.05714	0.00262	-0.05659	0.00485	-0.05512	0.00227	0.14034	-0.03585
-0.05525	0.00157	-0.05714	0.00262	-0.05659	0.00485	-0.05512	0.00227	-0.05525	0.00157	-0.05714	0.00262	-0.05659	0.00485	-0.05512	0.00227	0.1405	-0.03783
-0.05524	0.00157	-0.05714	0.00262	-0.05659	0.00485	-0.05512	0.0023	-0.05524	0.00157	-0.05714	0.00262	-0.05659	0.00485	-0.05512	0.0023	0.1406	-0.03775
-0.05524	0.00157	-0.05713	0.00262	-0.05659	0.00485	-0.05512	0.0023	-0.05524	0.00157	-0.05713	0.00262	-0.05659	0.00485	-0.05512	0.0023	0.14073	-0.03567
-0.05524	0.00157	-0.05713	0.00262	-0.05659	0.00488	-0.05512	0.00234	-0.05524	0.00157	-0.05713	0.00262	-0.05659	0.00488	-0.05512	0.00234	0.14086	-0.03703
-0.05524	0.00157	-0.05713	0.00258	-0.05659	0.00488	-0.05512	0.00234	-0.05524	0.00157	-0.05713	0.00258	-0.05659	0.00488	-0.05512	0.00234	0.14098	-0.03869
-0.05524	0.00157	-0.05713	0.00258	-0.05659	0.00488	-0.05512	0.00234	-0.05524	0.00157	-0.05713	0.00258	-0.05659	0.00488	-0.05512	0.00234	0.14108	-0.03408
-0.05524	0.00157	-0.05713	0.00258	-0.05659	0.00492	-0.05512	0.00237	-0.05524	0.00157	-0.05713	0.00258	-0.05659	0.00492	-0.05512	0.00237	0.14121	-0.03714
-0.05524	0.00157	-0.05713	0.00258	-0.05659	0.00492	-0.05512	0.00237	-0.05524	0.00157	-0.05713	0.00258	-0.05659	0.00492	-0.05512	0.00237	0.14141	-0.03852
-0.05524	0.00154	-0.05713	0.00258	-0.05659	0.00495	-0.05512	0.00241	-0.05524	0.00154	-0.05713	0.00258	-0.05659	0.00495	-0.05512	0.00241	0.1416	-0.04081
-0.05524	0.00154	-0.05713	0.00258	-0.05659	0.00495	-0.05512	0.00241	-0.05524	0.00154	-0.05713	0.00258	-0.05659	0.00495	-0.05512	0.00241	0.14168	-0.03742
-0.05524	0.00154	-0.05713	0.00258	-0.05659	0.00499	-0.05512	0.00244	-0.05524	0.00154	-0.05713	0.00258	-0.05659	0.00499	-0.05512	0.00244	0.14184	-0.03722
-0.05524	0.00154	-0.05713	0.00258	-0.05659	0.00499	-0.05512	0.00244	-0.05524	0.00154	-0.05713	0.00258	-0.05659	0.00499	-0.05512	0.00244	0.14195	-0.0375
-0.05524	0.00154	-0.05713	0.00258	-0.05659	0.00499	-0.05512	0.00248	-0.05524	0.00154	-0.05713	0.00258	-0.05659	0.00499	-0.05512	0.00248	0.1421	-0.03952
-0.05524	0.0015	-0.05713	0.00262	-0.05659	0.00502	-0.05512	0.00248	-0.05524	0.0015	-0.05713	0.00262	-0.05659	0.00502	-0.05512	0.00248	0.14223	-0.03551
-0.05524	0.0015	-0.05713	0.00262	-0.05659	0.00502	-0.05512	0.00251	-0.05524	0.0015	-0.05713	0.00262	-0.05659	0.00502	-0.05512	0.00251	0.14237	-0.04082
-0.05524	0.0015	-0.05713	0.00262	-0.05659	0.00506	-0.05512	0.00251	-0.05524	0.0015	-0.05713	0.00262	-0.05659	0.00506	-0.05512	0.00251	0.14248	-0.03704
-0.05524	0.0015	-0.05713	0.00262	-0.05659	0.00506	-0.05512	0.00255	-0.05524	0.0015	-0.05713	0.00262	-0.05659	0.00506	-0.05512	0.00255	0.14258	-0.0408
-0.05524	0.00147	-0.05713	0.00262	-0.05659	0.00509	-0.05512	0.00255	-0.05524	0.00147	-0.05713	0.00262	-0.05659	0.00509	-0.05512	0.00255	0.1427	-0.03673
-0.05524	0.00147	-0.05713	0.00265	-0.05659	0.00509	-0.05512	0.00258	-0.05524	0.00147	-0.05713	0.00265	-0.05659	0.00509	-0.05512	0.00258	0.1428	-0.03576
-0.05524	0.00147	-0.05713	0.00265	-0.05659	0.00513	-0.05511	0.00258	-0.05524	0.00147	-0.05713	0.00265	-0.05659	0.00513	-0.05511	0.00258	0.1429	-0.03854
-0.05524	0.00143	-0.05713	0.00265	-0.05659	0.00513	-0.05511	0.00262	-0.05524	0.00143	-0.05713	0.00265	-0.05659	0.00513	-0.05511	0.00262	0.143	-0.03621
-0.05524	0.00143	-0.05713	0.00265	-0.05659	0.00516	-0.05511	0.00265	-0.05524	0.00143	-0.05713	0.00265	-0.05659	0.00516	-0.05511	0.00265	0.14309	-0.03873
-0.05524	0.00143	-0.05713	0.00269	-0.05658	0.00516	-0.05511	0.00265	-0.05524	0.00143	-0.05713	0.00269	-0.05658	0.00516	-0.05511	0.00265	0.14322	-0.04132
-0.05524	0.0014	-0.05713	0.00269	-0.05658	0.00516	-0.05511	0.00269	-0.05524	0.0014	-0.05713	0.00269	-0.05658	0.00516	-0.05511	0.00269	0.14337	-0.03926
-0.05524	0.0014	-0.05713	0.00269	-0.05658	0.0052	-0.05511	0.00272	-0.05524	0.0014	-0.05713	0.00269	-0.05658	0.0052	-0.05511	0.00272	0.14351	-0.04121
-0.05524	0.0014	-0.05713	0.00269	-0.05658	0.0052	-0.05511	0.00272	-0.05524	0.0014	-0.05713	0.00269	-0.05658	0.0052	-0.05511	0.00272	0.14364	-0.03813
-0.05524	0.00136	-0.05713	0.00272	-0.05658	0.00523	-0.05511	0.00276	-0.05524	0.00136	-0.05713	0.00272	-0.05658	0.00523	-0.05511	0.00276	0.14378	-0.04105
-0.05524	0.00136	-0.05713	0.00272	-0.05658	0.00523	-0.05511	0.00279	-0.05524	0.00136	-0.05713	0.00272	-0.05658	0.00523	-0.05511	0.00279	0.14391	-0.03769
-0.05524	0.00136	-0.05713	0.00272	-0.05658	0.00523	-0.05511	0.00283	-0.05524	0.00136	-0.05713	0.00272	-0.05658	0.00523	-0.05511	0.00283	0.14406	-0.03816
-0.05524	0.00133	-0.05713	0.00276	-0.05658	0.00527	-0.05511	0.00286	-0.05524	0.00133	-0.05713	0.00276	-0.05658	0.00527	-0.05511	0.00286	0.14417	-0.03836
-0.05524	0.00133	-0.05713	0.00276	-0.05658	0.00527	-0.05511	0.00286	-0.05524	0.00133	-0.05713	0.00276	-0.05658	0.00527	-0.05511	0.00286	0.14429	-0.04175
-0.05524	0.00133	-0.05713	0.00276	-0.05658	0.00527	-0.05511	0.0029	-0.05524	0.00133	-0.05713	0.00276	-0.05658	0.00527	-0.05511	0.0029	0.1444	-0.04141
-0.05524	0.00129	-0.05713	0.00276	-0.05658	0.00527	-0.05511	0.00293	-0.05524	0.00129	-0.05713	0.00276	-0.05658	0.00527	-0.05511	0.00293
-0.05524	0.00129	-0.05713	0.00279	-0.05658	0.0053	-0.05511	0.00297	-0.05524	0.00129	-0.05713	0.00279	-0.05658	0.0053	-0.05511	0.00297
-0.05524	0.00129	-0.05713	0.00279	-0.05658	0.0053	-0.05511	0.003	-0.05524	0.00129	-0.05713	0.00279	-0.05658	0.0053	-0.05511	0.003
-0.05524	0.00129	-0.05713	0.00279	-0.05658	0.0053	-0.05511	0.00304	-0.05524	0.00129	-0.05713	0.00279	-0.05658	0.0053	-0.05511	0.00304
-0.05524	0.00129	-0.05713	0.00283	-0.05658	0.0053	-0.05511	0.00307	-0.05524	0.00129	-0.05713	0.00283	-0.05658	0.0053	-0.05511	0.00307
-0.05524	0.00126	-0.05713	0.00283	-0.05658	0.0053	-0.05511	0.00307	-0.05524	0.00126	-0.05713	0.00283	-0.05658	0.0053	-0.05511	0.00307
-0.05524	0.00126	-0.05713	0.00283	-0.05658	0.0053	-0.05511	0.00311	-0.05524	0.00126	-0.05713	0.00283	-0.05658	0.0053	-0.05511	0.00311
-0.05524	0.00126	-0.05713	0.00286	-0.05658	0.00534	-0.05511	0.00314	-0.05524	0.00126	-0.05713	0.00286	-0.05658	0.00534	-0.05511	0.00314
-0.05524	0.00126	-0.05713	0.00286	-0.05658	0.00534	-0.05511	0.00317	-0.05524	0.00126	-0.05713	0.00286	-0.05658	0.00534	-0.05511	0.00317
-0.05524	0.00126	-0.05713	0.00286	-0.05658	0.00534	-0.05511	0.00321	-0.05524	0.00126	-0.05713	0.00286	-0.05658	0.00534	-0.05511	0.00321
-0.05524	0.00126	-0.05713	0.0029	-0.05658	0.00534	-0.05511	0.00321	-0.05524	0.00126	-0.05713	0.0029	-0.05658	0.00534	-0.05511	0.00321
-0.05524	0.00126	-0.05713	0.0029	-0.05658	0.00534	-0.05511	0.00324	-0.05524	0.00126	-0.05713	0.0029	-0.05658	0.00534	-0.05511	0.00324
-0.05524	0.00122	-0.05713	0.00293	-0.05658	0.00534	-0.05511	0.00328	-0.05524	0.00122	-0.05713	0.00293	-0.05658	0.00534	-0.05511	0.00328
-0.05524	0.00122	-0.05713	0.00293	-0.05658	0.00534	-0.05511	0.00331	-0.05524	0.00122	-0.05713	0.00293	-0.05658	0.00534	-0.05511	0.00331
-0.05524	0.00122	-0.05713	0.00297	-0.05658	0.00534	-0.05511	0.00331	-0.05524	0.00122	-0.05713	0.00297	-0.05658	0.00534	-0.05511	0.00331
-0.05524	0.00122	-0.05713	0.00297	-0.05658	0.00534	-0.05511	0.00335	-0.05524	0.00122	-0.05713	0.00297	-0.05658	0.00534	-0.05511	0.00335
-0.05524	0.00122	-0.05713	0.003	-0.05658	0.00534	-0.05511	0.00335	-0.05524	0.00122	-0.05713	0.003	-0.05658	0.00534	-0.05511	0.00335
-0.05524	0.00122	-0.05713	0.003	-0.05658	0.00534	-0.05511	0.00338	-0.05524	0.00122	-0.05713	0.003	-0.05658	0.00534	-0.05511	0.00338
-0.05524	0.00122	-0.05713	0.00304	-0.05658	0.00534	-0.05511	0.00338	-0.05524	0.00122	-0.05713	0.00304	-0.05658	0.00534	-0.05511	0.00338
-0.05523	0.00122	-0.05713	0.00307	-0.05658	0.00534	-0.05511	0.00342	-0.05523	0.00122	-0.05713	0.00307	-0.05658	0.00534	-0.05511	0.00342
-0.05523	0.00122	-0.05712	0.00307	-0.05658	0.00534	-0.05511	0.00342	-0.05523	0.00122	-0.05712	0.00307	-0.05658	0.00534	-0.05511	0.00342
-0.05523	0.00122	-0.05712	0.00311	-0.05658	0.00534	-0.05511	0.00342	-0.05523	0.00122	-0.05712	0.00311	-0.05658	0.00534	-0.05511	0.00342
-0.05523	0.00122	-0.05712	0.00311	-0.05658	0.00534	-0.05511	0.00342	-0.05523	0.00122	-0.05712	0.00311	-0.05658	0.00534	-0.05511	0.00342
-0.05523	0.00122	-0.05712	0.00314	-0.05658	0.00534	-0.05511	0.00342	-0.05523	0.00122	-0.05712	0.00314	-0.05658	0.00534	-0.05511	0.00342
-0.05523	0.00122	-0.05712	0.00317	-0.05658	0.00534	-0.05511	0.00345	-0.05523	0.00122	-0.05712	0.00317	-0.05658	0.00534	-0.05511	0.00345
-0.05523	0.00126	-0.05712	0.00317	-0.05658	0.0053	-0.05511	0.00345	-0.05523	0.00126	-0.05712	0.00317	-0.05658	0.0053	-0.05511	0.00345
-0.05523	0.00126	-0.05712	0.00321	-0.05658	0.0053	-0.05511	0.00345	-0.05523	0.00126	-0.05712	0.00321	-0.05658	0.0053	-0.05511	0.00345
-0.05523	0.00126	-0.05712	0.00324	-0.05658	0.0053	-0.05511	0.00345	-0.05523	0.00126	-0.05712	0.00324	-0.05658	0.0053	-0.05511	0.00345
-0.05523	0.00126	-0.05712	0.00324	-0.05658	0.0053	-0.05511	0.00345	-0.05523	0.00126	-0.05712	0.00324	-0.05658	0.0053	-0.05511	0.00345
-0.05523	0.00126	-0.05712	0.00328	-0.05658	0.0053	-0.05511	0.00345	-0.05523	0.00126	-0.05712	0.00328	-0.05658	0.0053	-0.05511	0.00345
-0.05523	0.00126	-0.05712	0.00328	-0.05658	0.00527	-0.05511	0.00342	-0.05523	0.00126	-0.05712	0.00328	-0.05658	0.00527	-0.05511	0.00342
-0.05523	0.00126	-0.05712	0.00331	-0.05658	0.00527	-0.05511	0.00342	-0.05523	0.00126	-0.05712	0.00331	-0.05658	0.00527	-0.05511	0.00342
-0.05523	0.00126	-0.05712	0.00331	-0.05658	0.00527	-0.05511	0.00342	-0.05523	0.00126	-0.05712	0.00331	-0.05658	0.00527	-0.05511	0.00342
-0.05523	0.00126	-0.05712	0.00331	-0.05658	0.00523	-0.05511	0.00342	-0.05523	0.00126	-0.05712	0.00331	-0.05658	0.00523	-0.05511	0.00342
-0.05523	0.00126	-0.05712	0.00335	-0.05658	0.00523	-0.05511	0.00342	-0.05523	0.00126	-0.05712	0.00335	-0.05658	0.00523	-0.05511	0.00342
-0.05523	0.00126	-0.05712	0.00335	-0.05658	0.00523	-0.05511	0.00338	-0.05523	0.00126	-0.05712	0.00335	-0.05658	0.00523	-0.05511	0.00338
-0.05523	0.00126	-0.05712	0.00335	-0.05658	0.0052	-0.05511	0.00338	-0.05523	0.00126	-0.05712	0.00335	-0.05658	0.0052	-0.05511	0.00338
-0.05523	0.00126	-0.05712	0.00335	-0.05658	0.0052	-0.0551	0.00338	-0.05523	0.00126	-0.05712	0.00335	-0.05658	0.0052	-0.0551	0.00338
-0.05523	0.00126	-0.05712	0.00335	-0.05658	0.00516	-0.0551	0.00338	-0.05523	0.00126	-0.05712	0.00335	-0.05658	0.00516	-0.0551	0.00338
-0.05523	0.00126	-0.05712	0.00338	-0.05658	0.00516	-0.0551	0.00335	-0.05523	0.00126	-0.05712	0.00338	-0.05658	0.00516	-0.0551	0.00335
-0.05523	0.00126	-0.05712	0.00335	-0.05657	0.00513	-0.0551	0.00335	-0.05523	0.00126	-0.05712	0.00335	-0.05657	0.00513	-0.0551	0.00335
-0.05523	0.00126	-0.05712	0.00335	-0.05657	0.00509	-0.0551	0.00335	-0.05523	0.00126	-0.05712	0.00335	-0.05657	0.00509	-0.0551	0.00335
-0.05523	0.00126	-0.05712	0.00335	-0.05657	0.00509	-0.0551	0.00335	-0.05523	0.00126	-0.05712	0.00335	-0.05657	0.00509	-0.0551	0.00335
-0.05523	0.00126	-0.05712	0.00335	-0.05657	0.00506	-0.0551	0.00331	-0.05523	0.00126	-0.05712	0.00335	-0.05657	0.00506	-0.0551	0.00331
-0.05523	0.00129	-0.05712	0.00335	-0.05657	0.00502	-0.0551	0.00331	-0.05523	0.00129	-0.05712	0.00335	-0.05657	0.00502	-0.0551	0.00331
-0.05523	0.00129	-0.05712	0.00331	-0.05657	0.00502	-0.0551	0.00331	-0.05523	0.00129	-0.05712	0.00331	-0.05657	0.00502	-0.0551	0.00331
-0.05523	0.00129	-0.05712	0.00331	-0.05657	0.00499	-0.0551	0.00331	-0.05523	0.00129	-0.05712	0.00331	-0.05657	0.00499	-0.0551	0.00331
-0.05523	0.00129	-0.05712	0.00328	-0.05657	0.00495	-0.0551	0.00331	-0.05523	0.00129	-0.05712	0.00328	-0.05657	0.00495	-0.0551	0.00331
-0.05523	0.00129	-0.05712	0.00324	-0.05657	0.00492	-0.0551	0.00328	-0.05523	0.00129	-0.05712	0.00324	-0.05657	0.00492	-0.0551	0.00328
-0.05523	0.00129	-0.05712	0.00324	-0.05657	0.00488	-0.0551	0.00328	-0.05523	0.00129	-0.05712	0.00324	-0.05657	0.00488	-0.0551	0.00328
-0.05523	0.00129	-0.05712	0.00321	-0.05657	0.00485	-0.0551	0.00328	-0.05523	0.00129	-0.05712	0.00321	-0.05657	0.00485	-0.0551	0.00328
-0.05523	0.00129	-0.05712	0.00317	-0.05657	0.00481	-0.0551	0.00328	-0.05523	0.00129	-0.05712	0.00317	-0.05657	0.00481	-0.0551	0.00328
-0.05523	0.00129	-0.05712	0.00314	-0.05657	0.00478	-0.0551	0.00328	-0.05523	0.00129	-0.05712	0.00314	-0.05657	0.00478	-0.0551	0.00328
-0.05523	0.00129	-0.05712	0.00314	-0.05657	0.00474	-0.0551	0.00328	-0.05523	0.00129	-0.05712	0.00314	-0.05657	0.00474	-0.0551	0.00328
-0.05523	0.00129	-0.05712	0.00311	-0.05657	0.00471	-0.0551	0.00328	-0.05523	0.00129	-0.05712	0.00311	-0.05657	0.00471	-0.0551	0.00328
-0.05523	0.00129	-0.05712	0.00307	-0.05657	0.00468	-0.0551	0.00324	-0.05523	0.00129	-0.05712	0.00307	-0.05657	0.00468	-0.0551	0.00324
-0.05523	0.00129	-0.05712	0.00304	-0.05657	0.00464	-0.0551	0.00324	-0.05523	0.00129	-0.05712	0.00304	-0.05657	0.00464	-0.0551	0.00324
-0.05523	0.00129	-0.05712	0.003	-0.05657	0.00461	-0.0551	0.00324	-0.05523	0.00129	-0.05712	0.003	-0.05657	0.00461	-0.0551	0.00324
-0.05523	0.00129	-0.05712	0.00297	-0.05657	0.00457	-0.0551	0.00324	-0.05523	0.00129	-0.05712	0.00297	-0.05657	0.00457	-0.0551	0.00324
-0.05523	0.00129	-0.05712	0.00293	-0.05657	0.00454	-0.0551	0.00324	-0.05523	0.00129	-0.05712	0.00293	-0.05657	0.00454	-0.0551	0.00324
-0.05523	0.00129	-0.05712	0.0029	-0.05657	0.0045	-0.0551	0.00324	-0.05523	0.00129	-0.05712	0.0029	-0.05657	0.0045	-0.0551	0.00324
-0.05523	0.00129	-0.05712	0.00286	-0.05657	0.00443	-0.0551	0.00321	-0.05523	0.00129	-0.05712	0.00286	-0.05657	0.00443	-0.0551	0.00321
-0.05523	0.00129	-0.05712	0.00283	-0.05657	0.0044	-0.0551	0.00321	-0.05523	0.00129	-0.05712	0.00283	-0.05657	0.0044	-0.0551	0.00321
-0.05523	0.00129	-0.05712	0.00279	-0.05657	0.00436	-0.0551	0.00321	-0.05523	0.00129	-0.05712	0.00279	-0.05657	0.00436	-0.0551	0.00321
-0.05523	0.00129	-0.05712	0.00276	-0.05657	0.00433	-0.0551	0.00321	-0.05523	0.00129	-0.05712	0.00276	-0.05657	0.00433	-0.0551	0.00321
-0.05523	0.00129	-0.05712	0.00272	-0.05657	0.00426	-0.0551	0.00317	-0.05523	0.00129	-0.05712	0.00272	-0.05657	0.00426	-0.0551	0.00317
-0.05523	0.00129	-0.05712	0.00269	-0.05657	0.00422	-0.0551	0.00317	-0.05523	0.00129	-0.05712	0.00269	-0.05657	0.00422	-0.0551	0.00317
-0.05523	0.00129	-0.05712	0.00265	-0.05657	0.00419	-0.0551	0.00317	-0.05523	0.00129	-0.05712	0.00265	-0.05657	0.00419	-0.0551	0.00317
-0.05523	0.00129	-0.05712	0.00262	-0.05657	0.00415	-0.0551	0.00314	-0.05523	0.00129	-0.05712	0.00262	-0.05657	0.00415	-0.0551	0.00314
-0.05522	0.00129	-0.05712	0.00258	-0.05657	0.00408	-0.0551	0.00314	-0.05522	0.00129	-0.05712	0.00258	-0.05657	0.00408	-0.0551	0.00314
-0.05522	0.00129	-0.05711	0.00255	-0.05657	0.00405	-0.0551	0.00314	-0.05522	0.00129	-0.05711	0.00255	-0.05657	0.00405	-0.0551	0.00314
-0.05522	0.00129	-0.05711	0.00255	-0.05657	0.00401	-0.0551	0.00311	-0.05522	0.00129	-0.05711	0.00255	-0.05657	0.00401	-0.0551	0.00311
-0.05522	0.00129	-0.05711	0.00251	-0.05657	0.00394	-0.0551	0.00311	-0.05522	0.00129	-0.05711	0.00251	-0.05657	0.00394	-0.0551	0.00311
-0.05522	0.00129	-0.05711	0.00248	-0.05657	0.00391	-0.0551	0.00307	-0.05522	0.00129	-0.05711	0.00248	-0.05657	0.00391	-0.0551	0.00307
-0.05522	0.00126	-0.05711	0.00248	-0.05657	0.00384	-0.0551	0.00307	-0.05522	0.00126	-0.05711	0.00248	-0.05657	0.00384	-0.0551	0.00307
-0.05522	0.00126	-0.05711	0.00244	-0.05657	0.0038	-0.0551	0.00304	-0.05522	0.00126	-0.05711	0.00244	-0.05657	0.0038	-0.0551	0.00304
-0.05522	0.00126	-0.05711	0.00241	-0.05657	0.00377	-0.0551	0.003	-0.05522	0.00126	-0.05711	0.00241	-0.05657	0.00377	-0.0551	0.003
-0.05522	0.00126	-0.05711	0.00241	-0.05657	0.0037	-0.0551	0.003	-0.05522	0.00126	-0.05711	0.00241	-0.05657	0.0037	-0.0551	0.003
-0.05522	0.00126	-0.05711	0.00237	-0.05657	0.00366	-0.0551	0.00297	-0.05522	0.00126	-0.05711	0.00237	-0.05657	0.00366	-0.0551	0.00297
-0.05522	0.00126	-0.05711	0.00237	-0.05657	0.00359	-0.0551	0.00293	-0.05522	0.00126	-0.05711	0.00237	-0.05657	0.00359	-0.0551	0.00293
-0.05522	0.00126	-0.05711	0.00234	-0.05657	0.00356	-0.0551	0.00293	-0.05522	0.00126	-0.05711	0.00234	-0.05657	0.00356	-0.0551	0.00293
-0.05522	0.00126	-0.05711	0.00234	-0.05657	0.00352	-0.0551	0.0029	-0.05522	0.00126	-0.05711	0.00234	-0.05657	0.00352	-0.0551	0.0029
-0.05522	0.00126	-0.05711	0.00234	-0.05657	0.00345	-0.0551	0.00286	-0.05522	0.00126	-0.05711	0.00234	-0.05657	0.00345	-0.0551	0.00286
-0.05522	0.00126	-0.05711	0.0023	-0.05657	0.00342	-0.0551	0.00286	-0.05522	0.00126	-0.05711	0.0023	-0.05657	0.00342	-0.0551	0.00286
-0.05522	0.00126	-0.05711	0.0023	-0.05657	0.00335	-0.0551	0.00283	-0.05522	0.00126	-0.05711	0.0023	-0.05657	0.00335	-0.0551	0.00283
-0.05522	0.00126	-0.05711	0.0023	-0.05657	0.00331	-0.0551	0.00279	-0.05522	0.00126	-0.05711	0.0023	-0.05657	0.00331	-0.0551	0.00279
-0.05522	0.00126	-0.05711	0.00227	-0.05657	0.00324	-0.0551	0.00276	-0.05522	0.00126	-0.05711	0.00227	-0.05657	0.00324	-0.0551	0.00276
-0.05522	0.00129	-0.05711	0.00227	-0.05657	0.00321	-0.05509	0.00276	-0.05522	0.00129	-0.05711	0.00227	-0.05657	0.00321	-0.05509	0.00276
-0.05522	0.00129	-0.05711	0.00227	-0.05657	0.00314	-0.05509	0.00272	-0.05522	0.00129	-0.05711	0.00227	-0.05657	0.00314	-0.05509	0.00272
-0.05522	0.00129	-0.05711	0.00227	-0.05657	0.00311	-0.05509	0.00269	-0.05522	0.00129	-0.05711	0.00227	-0.05657	0.00311	-0.05509	0.00269
-0.05522	0.00129	-0.05711	0.00223	-0.05656	0.00304	-0.05509	0.00269	-0.05522	0.00129	-0.05711	0.00223	-0.05656	0.00304	-0.05509	0.00269
-0.05522	0.00133	-0.05711	0.00223	-0.05656	0.003	-0.05509	0.00265	-0.05522	0.00133	-0.05711	0.00223	-0.05656	0.003	-0.05509	0.00265
-0.05522	0.00133	-0.05711	0.00223	-0.05656	0.00297	-0.05509	0.00262	-0.05522	0.00133	-0.05711	0.00223	-0.05656	0.00297	-0.05509	0.00262
-0.05522	0.00136	-0.05711	0.00223	-0.05656	0.0029	-0.05509	0.00262	-0.05522	0.00136	-0.05711	0.00223	-0.05656	0.0029	-0.05509	0.00262
-0.05522	0.00136	-0.05711	0.0022	-0.05656	0.00286	-0.05509	0.00258	-0.05522	0.00136	-0.05711	0.0022	-0.05656	0.00286	-0.05509	0.00258
-0.05522	0.0014	-0.05711	0.0022	-0.05656	0.00279	-0.05509	0.00255	-0.05522	0.0014	-0.05711	0.0022	-0.05656	0.00279	-0.05509	0.00255
-0.05522	0.0014	-0.05711	0.0022	-0.05656	0.00276	-0.05509	0.00255	-0.05522	0.0014	-0.05711	0.0022	-0.05656	0.00276	-0.05509	0.00255
-0.05522	0.00143	-0.05711	0.0022	-0.05656	0.00272	-0.05509	0.00251	-0.05522	0.00143	-0.05711	0.0022	-0.05656	0.00272	-0.05509	0.00251
-0.05522	0.00147	-0.05711	0.00216	-0.05656	0.00269	-0.05509	0.00251	-0.05522	0.00147	-0.05711	0.00216	-0.05656	0.00269	-0.05509	0.00251
-0.05522	0.0015	-0.05711	0.00216	-0.05656	0.00262	-0.05509	0.00248	-0.05522	0.0015	-0.05711	0.00216	-0.05656	0.00262	-0.05509	0.00248
-0.05522	0.00154	-0.05711	0.00216	-0.05656	0.00258	-0.05509	0.00244	-0.05522	0.00154	-0.05711	0.00216	-0.05656	0.00258	-0.05509	0.00244
-0.05522	0.00154	-0.05711	0.00216	-0.05656	0.00255	-0.05509	0.00244	-0.05522	0.00154	-0.05711	0.00216	-0.05656	0.00255	-0.05509	0.00244
-0.05522	0.00157	-0.05711	0.00216	-0.05656	0.00251	-0.05509	0.00241	-0.05522	0.00157	-0.05711	0.00216	-0.05656	0.00251	-0.05509	0.00241
-0.05522	0.0016	-0.05711	0.00216	-0.05656	0.00248	-0.05509	0.00241	-0.05522	0.0016	-0.05711	0.00216	-0.05656	0.00248	-0.05509	0.00241
-0.05522	0.00164	-0.05711	0.00216	-0.05656	0.00244	-0.05509	0.00241	-0.05522	0.00164	-0.05711	0.00216	-0.05656	0.00244	-0.05509	0.00241
-0.05522	0.00167	-0.05711	0.00213	-0.05656	0.00241	-0.05509	0.00237	-0.05522	0.00167	-0.05711	0.00213	-0.05656	0.00241	-0.05509	0.00237
-0.05522	0.00171	-0.05711	0.00213	-0.05656	0.00237	-0.05509	0.00237	-0.05522	0.00171	-0.05711	0.00213	-0.05656	0.00237	-0.05509	0.00237
-0.05522	0.00178	-0.05711	0.00213	-0.05656	0.00234	-0.05509	0.00234	-0.05522	0.00178	-0.05711	0.00213	-0.05656	0.00234	-0.05509	0.00234
-0.05522	0.00181	-0.05711	0.00216	-0.05656	0.00234	-0.05509	0.00234	-0.05522	0.00181	-0.05711	0.00216	-0.05656	0.00234	-0.05509	0.00234
-0.05522	0.00185	-0.05711	0.00216	-0.05656	0.0023	-0.05509	0.0023	-0.05522	0.00185	-0.05711	0.00216	-0.05656	0.0023	-0.05509	0.0023
-0.05522	0.00188	-0.05711	0.00216	-0.05656	0.00227	-0.05509	0.0023	-0.05522	0.00188	-0.05711	0.00216	-0.05656	0.00227	-0.05509	0.0023
-0.05522	0.00192	-0.05711	0.00216	-0.05656	0.00227	-0.05509	0.0023	-0.05522	0.00192	-0.05711	0.00216	-0.05656	0.00227	-0.05509	0.0023
-0.05522	0.00195	-0.05711	0.00216	-0.05656	0.00223	-0.05509	0.00227	-0.05522	0.00195	-0.05711	0.00216	-0.05656	0.00223	-0.05509	0.00227
-0.05522	0.00202	-0.05711	0.00216	-0.05656	0.0022	-0.05509	0.00227	-0.05522	0.00202	-0.05711	0.00216	-0.05656	0.0022	-0.05509	0.00227
-0.05522	0.00206	-0.05711	0.0022	-0.05656	0.0022	-0.05509	0.00223	-0.05522	0.00206	-0.05711	0.0022	-0.05656	0.0022	-0.05509	0.00223
-0.05522	0.00209	-0.05711	0.0022	-0.05656	0.0022	-0.05509	0.00223	-0.05522	0.00209	-0.05711	0.0022	-0.05656	0.0022	-0.05509	0.00223
-0.05522	0.00213	-0.05711	0.0022	-0.05656	0.00216	-0.05509	0.0022	-0.05522	0.00213	-0.05711	0.0022	-0.05656	0.00216	-0.05509	0.0022
-0.05522	0.00216	-0.05711	0.00223	-0.05656	0.00216	-0.05509	0.0022	-0.05522	0.00216	-0.05711	0.00223	-0.05656	0.00216	-0.05509	0.0022
-0.05522	0.0022	-0.05711	0.00223	-0.05656	0.00216	-0.05509	0.0022	-0.05522	0.0022	-0.05711	0.00223	-0.05656	0.00216	-0.05509	0.0022
-0.05521	0.00227	-0.05711	0.00227	-0.05656	0.00213	-0.05509	0.00216	-0.05521	0.00227	-0.05711	0.00227	-0.05656	0.00213	-0.05509	0.00216
-0.05521	0.0023	-0.0571	0.0023	-0.05656	0.00213	-0.05509	0.00216	-0.05521	0.0023	-0.0571	0.0023	-0.05656	0.00213	-0.05509	0.00216
-0.05521	0.00234	-0.0571	0.0023	-0.05656	0.00213	-0.05509	0.00213	-0.05521	0.00234	-0.0571	0.0023	-0.05656	0.00213	-0.05509	0.00213
-0.05521	0.00237	-0.0571	0.00234	-0.05656	0.00213	-0.05509	0.00213	-0.05521	0.00237	-0.0571	0.00234	-0.05656	0.00213	-0.05509	0.00213
-0.05521	0.00241	-0.0571	0.00237	-0.05656	0.00213	-0.05509	0.00209	-0.05521	0.00241	-0.0571	0.00237	-0.05656	0.00213	-0.05509	0.00209
-0.05521	0.00244	-0.0571	0.00237	-0.05656	0.00213	-0.05509	0.00209	-0.05521	0.00244	-0.0571	0.00237	-0.05656	0.00213	-0.05509	0.00209
-0.05521	0.00248	-0.0571	0.00241	-0.05656	0.00213	-0.05509	0.00206	-0.05521	0.00248	-0.0571	0.00241	-0.05656	0.00213	-0.05509	0.00206
-0.05521	0.00251	-0.0571	0.00244	-0.05656	0.00213	-0.05509	0.00206	-0.05521	0.00251	-0.0571	0.00244	-0.05656	0.00213	-0.05509	0.00206
-0.05521	0.00251	-0.0571	0.00248	-0.05656	0.00209	-0.05509	0.00202	-0.05521	0.00251	-0.0571	0.00248	-0.05656	0.00209	-0.05509	0.00202
-0.05521	0.00255	-0.0571	0.00248	-0.05656	0.00209	-0.05509	0.00202	-0.05521	0.00255	-0.0571	0.00248	-0.05656	0.00209	-0.05509	0.00202
-0.05521	0.00258	-0.0571	0.00251	-0.05656	0.00209	-0.05509	0.00199	-0.05521	0.00258	-0.0571	0.00251	-0.05656	0.00209	-0.05509	0.00199
-0.05521	0.00262	-0.0571	0.00255	-0.05656	0.00209	-0.05509	0.00199	-0.05521	0.00262	-0.0571	0.00255	-0.05656	0.00209	-0.05509	0.00199
-0.05521	0.00262	-0.0571	0.00258	-0.05656	0.00209	-0.05509	0.00195	-0.05521	0.00262	-0.0571	0.00258	-0.05656	0.00209	-0.05509	0.00195
-0.05521	0.00265	-0.0571	0.00258	-0.05656	0.00209	-0.05509	0.00195	-0.05521	0.00265	-0.0571	0.00258	-0.05656	0.00209	-0.05509	0.00195
-0.05521	0.00269	-0.0571	0.00262	-0.05656	0.00209	-0.05509	0.00192	-0.05521	0.00269	-0.0571	0.00262	-0.05656	0.00209	-0.05509	0.00192
-0.05521	0.00269	-0.0571	0.00265	-0.05656	0.00209	-0.05509	0.00192	-0.05521	0.00269	-0.0571	0.00265	-0.05656	0.00209	-0.05509	0.00192
-0.05521	0.00272	-0.0571	0.00269	-0.05656	0.00209	-0.05509	0.00192	-0.05521	0.00272	-0.0571	0.00269	-0.05656	0.00209	-0.05509	0.00192
-0.05521	0.00272	-0.0571	0.00269	-0.05656	0.00209	-0.05509	0.00188	-0.05521	0.00272	-0.0571	0.00269	-0.05656	0.00209	-0.05509	0.00188
-0.05521	0.00276	-0.0571	0.00272	-0.05656	0.00209	-0.05508	0.00188	-0.05521	0.00276	-0.0571	0.00272	-0.05656	0.00209	-0.05508	0.00188
-0.05521	0.00276	-0.0571	0.00276	-0.05656	0.00209	-0.05508	0.00188	-0.05521	0.00276	-0.0571	0.00276	-0.05656	0.00209	-0.05508	0.00188
-0.05521	0.00276	-0.0571	0.00276	-0.05656	0.00206	-0.05508	0.00185	-0.05521	0.00276	-0.0571	0.00276	-0.05656	0.00206	-0.05508	0.00185
-0.05521	0.00279	-0.0571	0.00279	-0.05655	0.00206	-0.05508	0.00185	-0.05521	0.00279	-0.0571	0.00279	-0.05655	0.00206	-0.05508	0.00185
-0.05521	0.00279	-0.0571	0.00279	-0.05655	0.00206	-0.05508	0.00185	-0.05521	0.00279	-0.0571	0.00279	-0.05655	0.00206	-0.05508	0.00185
-0.05521	0.00283	-0.0571	0.00279	-0.05655	0.00206	-0.05508	0.00185	-0.05521	0.00283	-0.0571	0.00279	-0.05655	0.00206	-0.05508	0.00185
-0.05521	0.00283	-0.0571	0.00283	-0.05655	0.00206	-0.05508	0.00185	-0.05521	0.00283	-0.0571	0.00283	-0.05655	0.00206	-0.05508	0.00185
-0.05521	0.00283	-0.0571	0.00283	-0.05655	0.00202	-0.05508	0.00185	-0.05521	0.00283	-0.0571	0.00283	-0.05655	0.00202	-0.05508	0.00185
-0.05521	0.00283	-0.0571	0.00283	-0.05655	0.00202	-0.05508	0.00181	-0.05521	0.00283	-0.0571	0.00283	-0.05655	0.00202	-0.05508	0.00181
-0.05521	0.00286	-0.0571	0.00283	-0.05655	0.00202	-0.05508	0.00181	-0.05521	0.00286	-0.0571	0.00283	-0.05655	0.00202	-0.05508	0.00181
-0.05521	0.00286	-0.0571	0.00286	-0.05655	0.00202	-0.05508	0.00181	-0.05521	0.00286	-0.0571	0.00286	-0.05655	0.00202	-0.05508	0.00181
-0.05521	0.00286	-0.0571	0.00286	-0.05655	0.00199	-0.05508	0.00181	-0.05521	0.00286	-0.0571	0.00286	-0.05655	0.00199	-0.05508	0.00181
-0.05521	0.00286	-0.0571	0.00286	-0.05655	0.00199	-0.05508	0.00181	-0.05521	0.00286	-0.0571	0.00286	-0.05655	0.00199	-0.05508	0.00181
-0.05521	0.0029	-0.0571	0.00286	-0.05655	0.00199	-0.05508	0.00181	-0.05521	0.0029	-0.0571	0.00286	-0.05655	0.00199	-0.05508	0.00181
-0.05521	0.0029	-0.0571	0.00286	-0.05655	0.00199	-0.05508	0.00185	-0.05521	0.0029	-0.0571	0.00286	-0.05655	0.00199	-0.05508	0.00185
-0.05521	0.0029	-0.0571	0.00286	-0.05655	0.00195	-0.05508	0.00185	-0.05521	0.0029	-0.0571	0.00286	-0.05655	0.00195	-0.05508	0.00185
-0.05521	0.0029	-0.0571	0.00283	-0.05655	0.00195	-0.05508	0.00185	-0.05521	0.0029	-0.0571	0.00283	-0.05655	0.00195	-0.05508	0.00185
-0.05521	0.00293	-0.0571	0.00283	-0.05655	0.00195	-0.05508	0.00185	-0.05521	0.00293	-0.0571	0.00283	-0.05655	0.00195	-0.05508	0.00185
-0.05521	0.00293	-0.0571	0.00283	-0.05655	0.00195	-0.05508	0.00185	-0.05521	0.00293	-0.0571	0.00283	-0.05655	0.00195	-0.05508	0.00185
-0.05521	0.00293	-0.0571	0.00283	-0.05655	0.00195	-0.05508	0.00185	-0.05521	0.00293	-0.0571	0.00283	-0.05655	0.00195	-0.05508	0.00185
-0.05521	0.00293	-0.0571	0.00283	-0.05655	0.00195	-0.05508	0.00185	-0.05521	0.00293	-0.0571	0.00283	-0.05655	0.00195	-0.05508	0.00185
-0.05521	0.00297	-0.0571	0.00279	-0.05655	0.00195	-0.05508	0.00188	-0.05521	0.00297	-0.0571	0.00279	-0.05655	0.00195	-0.05508	0.00188
-0.05521	0.00297	-0.0571	0.00279	-0.05655	0.00195	-0.05508	0.00188	-0.05521	0.00297	-0.0571	0.00279	-0.05655	0.00195	-0.05508	0.00188
-0.05521	0.00297	-0.0571	0.00279	-0.05655	0.00195	-0.05508	0.00188	-0.05521	0.00297	-0.0571	0.00279	-0.05655	0.00195	-0.05508	0.00188
-0.05521	0.00297	-0.0571	0.00279	-0.05655	0.00195	-0.05508	0.00188	-0.05521	0.00297	-0.0571	0.00279	-0.05655	0.00195	-0.05508	0.00188
-0.05521	0.003	-0.0571	0.00279	-0.05655	0.00195	-0.05508	0.00188	-0.05521	0.003	-0.0571	0.00279	-0.05655	0.00195	-0.05508	0.00188
-0.05521	0.003	-0.0571	0.00276	-0.05655	0.00195	-0.05508	0.00188	-0.05521	0.003	-0.0571	0.00276	-0.05655	0.00195	-0.05508	0.00188
-0.05521	0.003	-0.0571	0.00276	-0.05655	0.00195	-0.05508	0.00192	-0.05521	0.003	-0.0571	0.00276	-0.05655	0.00195	-0.05508	0.00192
-0.05521	0.00304	-0.0571	0.00276	-0.05655	0.00195	-0.05508	0.00192	-0.05521	0.00304	-0.0571	0.00276	-0.05655	0.00195	-0.05508	0.00192
-0.05521	0.00304	-0.0571	0.00276	-0.05655	0.00199	-0.05508	0.00192	-0.05521	0.00304	-0.0571	0.00276	-0.05655	0.00199	-0.05508	0.00192
-0.05521	0.00304	-0.0571	0.00276	-0.05655	0.00199	-0.05508	0.00192	-0.05521	0.00304	-0.0571	0.00276	-0.05655	0.00199	-0.05508	0.00192
-0.05521	0.00307	-0.0571	0.00276	-0.05655	0.00199	-0.05508	0.00192	-0.05521	0.00307	-0.0571	0.00276	-0.05655	0.00199	-0.05508	0.00192
-0.0552	0.00307	-0.0571	0.00272	-0.05655	0.00202	-0.05508	0.00192	-0.0552	0.00307	-0.0571	0.00272	-0.05655	0.00202	-0.05508	0.00192
-0.0552	0.00307	-0.05709	0.00272	-0.05655	0.00202	-0.05508	0.00192	-0.0552	0.00307	-0.05709	0.00272	-0.05655	0.00202	-0.05508	0.00192
-0.0552	0.00311	-0.05709	0.00272	-0.05655	0.00206	-0.05508	0.00192	-0.0552	0.00311	-0.05709	0.00272	-0.05655	0.00206	-0.05508	0.00192
-0.0552	0.00311	-0.05709	0.00272	-0.05655	0.00206	-0.05508	0.00192	-0.0552	0.00311	-0.05709	0.00272	-0.05655	0.00206	-0.05508	0.00192
-0.0552	0.00311	-0.05709	0.00272	-0.05655	0.00209	-0.05508	0.00192	-0.0552	0.00311	-0.05709	0.00272	-0.05655	0.00209	-0.05508	0.00192
-0.0552	0.00314	-0.05709	0.00272	-0.05655	0.00209	-0.05508	0.00192	-0.0552	0.00314	-0.05709	0.00272	-0.05655	0.00209	-0.05508	0.00192
-0.0552	0.00314	-0.05709	0.00272	-0.05655	0.00213	-0.05508	0.00192	-0.0552	0.00314	-0.05709	0.00272	-0.05655	0.00213	-0.05508	0.00192
-0.0552	0.00314	-0.05709	0.00272	-0.05655	0.00216	-0.05508	0.00192	-0.0552	0.00314	-0.05709	0.00272	-0.05655	0.00216	-0.05508	0.00192
-0.0552	0.00317	-0.05709	0.00276	-0.05655	0.00216	-0.05508	0.00192	-0.0552	0.00317	-0.05709	0.00276	-0.05655	0.00216	-0.05508	0.00192
-0.0552	0.00317	-0.05709	0.00276	-0.05655	0.0022	-0.05508	0.00192	-0.0552	0.00317	-0.05709	0.00276	-0.05655	0.0022	-0.05508	0.00192
[truncated: 63,533 more rows]

## Sheet: fig6(BOOK11)
	P1	P2
0.2	0.0504	0.4454
0.4	0.0989	0.4899
0.6	0.116	0.5817
0.8	0.1322	0.6849
1	0.1489	0.7513
1.2	0.1633	0.8243
1.4	0.1784	0.8962
1.6	0.1892	0.9905
1.8	0.2171	1.0736

## Sheet: fig7(BOOK3)
--	8711.19	--	8711.19	--	8711.19
--	1.39558	--	1.39558	--	1.39558
--	--	--	--	--	--
--	--	--	--	--	--
--	--	--	--	--	--
-0.0556	0.00251	-0.05141	0.00586	-0.00997	0.00401
-0.0556	0.00251	-0.05141	0.00586	-0.00997	0.00401
-0.0556	0.00251	-0.05141	0.00586	-0.00997	0.0041
-0.0556	0.00251	-0.05141	0.00586	-0.00997	0.0041
-0.0556	0.00248	-0.05141	0.00583	-0.00997	0.0041
-0.0556	0.00248	-0.05141	0.00583	-0.00997	0.0041
-0.0556	0.00248	-0.05141	0.00583	-0.00997	0.00419
-0.0556	0.00244	-0.05141	0.00583	-0.00997	0.00419
-0.0556	0.00244	-0.05141	0.00583	-0.00997	0.00419
-0.0556	0.00244	-0.05141	0.00579	-0.00997	0.00419
-0.0556	0.00241	-0.05141	0.00579	-0.00997	0.00419
-0.0556	0.00241	-0.05141	0.00579	-0.00997	0.00427
-0.0556	0.00241	-0.05141	0.00579	-0.00997	0.00427
-0.0556	0.00237	-0.05141	0.00579	-0.00997	0.00427
-0.0556	0.00237	-0.05141	0.00579	-0.00997	0.00427
-0.0556	0.00234	-0.05141	0.00579	-0.00997	0.00436
-0.0556	0.00234	-0.05141	0.00579	-0.00997	0.00436
-0.0556	0.0023	-0.05141	0.00579	-0.00997	0.00436
-0.0556	0.0023	-0.05141	0.00579	-0.00997	0.00436
-0.0556	0.00227	-0.05141	0.00579	-0.00997	0.00445
-0.0556	0.00227	-0.05141	0.00579	-0.00997	0.00445
-0.0556	0.00223	-0.05141	0.00579	-0.00997	0.00445
-0.0556	0.0022	-0.05141	0.00579	-0.00997	0.00454
-0.0556	0.0022	-0.05141	0.00579	-0.00997	0.00454
-0.0556	0.00216	-0.05141	0.00579	-0.00997	0.00454
-0.0556	0.00213	-0.05141	0.00579	-0.00997	0.00454
-0.0556	0.00213	-0.05141	0.00579	-0.00997	0.00462
-0.0556	0.00209	-0.05141	0.00579	-0.00997	0.00462
-0.0556	0.00206	-0.05141	0.00579	-0.00997	0.00462
-0.0556	0.00202	-0.05141	0.00579	-0.00997	0.00471
-0.0556	0.00202	-0.0514	0.00579	-0.00997	0.00471
-0.0556	0.00199	-0.0514	0.00579	-0.00997	0.0048
-0.0556	0.00195	-0.0514	0.00579	-0.00997	0.0048
-0.0556	0.00192	-0.0514	0.00579	-0.00997	0.0048
-0.05559	0.00192	-0.0514	0.00579	-0.00997	0.00488
-0.05559	0.00188	-0.0514	0.00579	-0.00997	0.00488
-0.05559	0.00185	-0.0514	0.00579	-0.00997	0.00497
-0.05559	0.00181	-0.0514	0.00579	-0.00996	0.00497
-0.05559	0.00181	-0.0514	0.00579	-0.00996	0.00506
-0.05559	0.00178	-0.0514	0.00576	-0.00996	0.00506
-0.05559	0.00174	-0.0514	0.00576	-0.00996	0.00515
-0.05559	0.00174	-0.0514	0.00576	-0.00996	0.00515
-0.05559	0.00171	-0.0514	0.00572	-0.00996	0.00523
-0.05559	0.00167	-0.0514	0.00572	-0.00996	0.00523
-0.05559	0.00167	-0.0514	0.00572	-0.00996	0.00532
-0.05559	0.00164	-0.0514	0.00569	-0.00996	0.00532
-0.05559	0.0016	-0.0514	0.00569	-0.00996	0.00541
-0.05559	0.0016	-0.0514	0.00569	-0.00996	0.00541
-0.05559	0.00157	-0.0514	0.00565	-0.00996	0.0055
-0.05559	0.00157	-0.0514	0.00565	-0.00996	0.0055
-0.05559	0.00154	-0.0514	0.00562	-0.00996	0.00558
-0.05559	0.00154	-0.0514	0.00558	-0.00996	0.00558
-0.05559	0.0015	-0.0514	0.00558	-0.00996	0.00567
-0.05559	0.0015	-0.0514	0.00555	-0.00996	0.00567
-0.05559	0.00147	-0.0514	0.00551	-0.00996	0.00576
-0.05559	0.00147	-0.0514	0.00551	-0.00996	0.00584
-0.05559	0.00147	-0.0514	0.00548	-0.00996	0.00584
-0.05559	0.00143	-0.0514	0.00544	-0.00996	0.00593
-0.05559	0.00143	-0.0514	0.00544	-0.00996	0.00593
-0.05559	0.0014	-0.0514	0.00541	-0.00996	0.00602
-0.05559	0.0014	-0.0514	0.00537	-0.00996	0.00602
-0.05559	0.0014	-0.0514	0.00534	-0.00996	0.00611
-0.05559	0.00136	-0.0514	0.00534	-0.00996	0.00619
-0.05559	0.00136	-0.0514	0.0053	-0.00996	0.00619
-0.05559	0.00136	-0.0514	0.00527	-0.00996	0.00628
-0.05559	0.00133	-0.0514	0.00523	-0.00996	0.00628
-0.05559	0.00133	-0.0514	0.00523	-0.00996	0.00628
-0.05559	0.00133	-0.0514	0.0052	-0.00996	0.00637
-0.05559	0.00129	-0.0514	0.00516	-0.00996	0.00637
-0.05559	0.00129	-0.0514	0.00513	-0.00996	0.00645
-0.05559	0.00129	-0.0514	0.00509	-0.00996	0.00645
-0.05559	0.00126	-0.0514	0.00509	-0.00996	0.00654
-0.05559	0.00126	-0.0514	0.00506	-0.00996	0.00654
-0.05559	0.00126	-0.0514	0.00502	-0.00996	0.00654
-0.05559	0.00126	-0.0514	0.00499	-0.00996	0.00663
-0.05559	0.00126	-0.0514	0.00499	-0.00996	0.00663
-0.05559	0.00122	-0.0514	0.00495	-0.00996	0.00663
-0.05559	0.00122	-0.0514	0.00492	-0.00996	0.00663
-0.05559	0.00122	-0.0514	0.00492	-0.00996	0.00672
-0.05559	0.00122	-0.0514	0.00488	-0.00996	0.00672
-0.05559	0.00122	-0.05139	0.00485	-0.00996	0.00672
-0.05559	0.00122	-0.05139	0.00485	-0.00996	0.00672
-0.05559	0.00122	-0.05139	0.00481	-0.00996	0.00672
-0.05559	0.00122	-0.05139	0.00478	-0.00996	0.00672
-0.05558	0.00122	-0.05139	0.00478	-0.00996	0.0068
-0.05558	0.00126	-0.05139	0.00474	-0.00996	0.0068
-0.05558	0.00126	-0.05139	0.00474	-0.00996	0.0068
-0.05558	0.00126	-0.05139	0.00471	-0.00995	0.0068
-0.05558	0.00129	-0.05139	0.00471	-0.00995	0.0068
-0.05558	0.00129	-0.05139	0.00468	-0.00995	0.0068
-0.05558	0.00133	-0.05139	0.00468	-0.00995	0.0068
-0.05558	0.00133	-0.05139	0.00464	-0.00995	0.0068
-0.05558	0.00136	-0.05139	0.00464	-0.00995	0.0068
-0.05558	0.00136	-0.05139	0.00464	-0.00995	0.0068
-0.05558	0.0014	-0.05139	0.00461	-0.00995	0.0068
-0.05558	0.00143	-0.05139	0.00461	-0.00995	0.0068
-0.05558	0.00147	-0.05139	0.00461	-0.00995	0.00672
-0.05558	0.00147	-0.05139	0.00457	-0.00995	0.00672
-0.05558	0.0015	-0.05139	0.00457	-0.00995	0.00672
-0.05558	0.00154	-0.05139	0.00457	-0.00995	0.00672
-0.05558	0.00157	-0.05139	0.00457	-0.00995	0.00672
-0.05558	0.0016	-0.05139	0.00454	-0.00995	0.00672
-0.05558	0.00164	-0.05139	0.00454	-0.00995	0.00672
-0.05558	0.00167	-0.05139	0.00454	-0.00995	0.00672
-0.05558	0.00171	-0.05139	0.00454	-0.00995	0.00672
-0.05558	0.00174	-0.05139	0.00454	-0.00995	0.00672
-0.05558	0.00181	-0.05139	0.0045	-0.00995	0.00663
-0.05558	0.00185	-0.05139	0.0045	-0.00995	0.00663
-0.05558	0.00188	-0.05139	0.0045	-0.00995	0.00663
-0.05558	0.00192	-0.05139	0.0045	-0.00995	0.00663
-0.05558	0.00195	-0.05139	0.0045	-0.00995	0.00663
-0.05558	0.00199	-0.05139	0.0045	-0.00995	0.00663
-0.05558	0.00202	-0.05139	0.00447	-0.00995	0.00663
-0.05558	0.00206	-0.05139	0.00447	-0.00995	0.00663
-0.05558	0.00209	-0.05139	0.00447	-0.00995	0.00654
-0.05558	0.00216	-0.05139	0.00447	-0.00995	0.00654
-0.05558	0.0022	-0.05139	0.00447	-0.00995	0.00654
-0.05558	0.00223	-0.05139	0.00443	-0.00995	0.00654
-0.05558	0.00227	-0.05139	0.00443	-0.00995	0.00654
-0.05558	0.0023	-0.05139	0.00443	-0.00995	0.00654
-0.05558	0.0023	-0.05139	0.00443	-0.00995	0.00654
-0.05558	0.00234	-0.05139	0.0044	-0.00995	0.00654
-0.05558	0.00237	-0.05139	0.0044	-0.00995	0.00654
-0.05558	0.00241	-0.05139	0.0044	-0.00995	0.00645
-0.05558	0.00244	-0.05139	0.0044	-0.00995	0.00645
-0.05558	0.00248	-0.05139	0.00436	-0.00995	0.00645
-0.05558	0.00248	-0.05139	0.00436	-0.00995	0.00645
-0.05558	0.00251	-0.05139	0.00433	-0.00995	0.00645
-0.05558	0.00255	-0.05139	0.00433	-0.00995	0.00645
-0.05558	0.00258	-0.05139	0.00429	-0.00995	0.00645
-0.05558	0.00258	-0.05138	0.00429	-0.00995	0.00645
-0.05558	0.00262	-0.05138	0.00429	-0.00995	0.00645
-0.05558	0.00262	-0.05138	0.00426	-0.00995	0.00637
-0.05558	0.00265	-0.05138	0.00422	-0.00995	0.00637
-0.05557	0.00269	-0.05138	0.00422	-0.00995	0.00637
-0.05557	0.00269	-0.05138	0.00419	-0.00995	0.00637
-0.05557	0.00272	-0.05138	0.00419	-0.00995	0.00637
-0.05557	0.00272	-0.05138	0.00415	-0.00994	0.00637
-0.05557	0.00276	-0.05138	0.00415	-0.00994	0.00628
-0.05557	0.00276	-0.05138	0.00412	-0.00994	0.00628
-0.05557	0.00279	-0.05138	0.00408	-0.00994	0.00628
-0.05557	0.00279	-0.05138	0.00408	-0.00994	0.00628
-0.05557	0.00283	-0.05138	0.00405	-0.00994	0.00628
-0.05557	0.00283	-0.05138	0.00401	-0.00994	0.00628
-0.05557	0.00286	-0.05138	0.00401	-0.00994	0.00628
-0.05557	0.00286	-0.05138	0.00398	-0.00994	0.00619
-0.05557	0.0029	-0.05138	0.00394	-0.00994	0.00619
-0.05557	0.0029	-0.05138	0.00391	-0.00994	0.00619
-0.05557	0.00293	-0.05138	0.00391	-0.00994	0.00619
-0.05557	0.00293	-0.05138	0.00387	-0.00994	0.00619
-0.05557	0.00297	-0.05138	0.00384	-0.00994	0.00619
-0.05557	0.00297	-0.05138	0.00384	-0.00994	0.00611
-0.05557	0.003	-0.05138	0.0038	-0.00994	0.00611
-0.05557	0.003	-0.05138	0.0038	-0.00994	0.00611
-0.05557	0.00304	-0.05138	0.00377	-0.00994	0.00611
-0.05557	0.00304	-0.05138	0.00373	-0.00994	0.00611
-0.05557	0.00307	-0.05138	0.00373	-0.00994	0.00611
-0.05557	0.00307	-0.05138	0.0037	-0.00994	0.00611
-0.05557	0.00311	-0.05138	0.0037	-0.00994	0.00602
-0.05557	0.00311	-0.05138	0.00366	-0.00994	0.00602
-0.05557	0.00311	-0.05138	0.00366	-0.00994	0.00602
-0.05557	0.00314	-0.05138	0.00363	-0.00994	0.00602
-0.05557	0.00314	-0.05138	0.00363	-0.00994	0.00602
-0.05557	0.00314	-0.05138	0.00363	-0.00994	0.00602
-0.05557	0.00317	-0.05138	0.00359	-0.00994	0.00602
-0.05557	0.00317	-0.05138	0.00359	-0.00994	0.00602
-0.05557	0.00317	-0.05138	0.00359	-0.00994	0.00602
-0.05557	0.00321	-0.05138	0.00356	-0.00994	0.00602
-0.05557	0.00321	-0.05138	0.00356	-0.00994	0.00602
-0.05557	0.00321	-0.05138	0.00356	-0.00994	0.00602
-0.05557	0.00321	-0.05138	0.00356	-0.00994	0.00602
-0.05557	0.00321	-0.05138	0.00352	-0.00994	0.00602
-0.05557	0.00324	-0.05138	0.00352	-0.00994	0.00602
-0.05557	0.00324	-0.05138	0.00352	-0.00994	0.00602
-0.05557	0.00324	-0.05138	0.00352	-0.00994	0.00602
-0.05557	0.00324	-0.05138	0.00352	-0.00994	0.00602
-0.05557	0.00324	-0.05138	0.00352	-0.00994	0.00602
-0.05557	0.00324	-0.05138	0.00352	-0.00994	0.00602
-0.05557	0.00324	-0.05138	0.00352	-0.00994	0.00602
-0.05557	0.00324	-0.05138	0.00352	-0.00994	0.00602
-0.05557	0.00324	-0.05137	0.00352	-0.00994	0.00602
-0.05557	0.00324	-0.05137	0.00352	-0.00994	0.00602
-0.05557	0.00324	-0.05137	0.00352	-0.00994	0.00602
-0.05557	0.00324	-0.05137	0.00352	-0.00994	0.00602
-0.05556	0.00324	-0.05137	0.00352	-0.00994	0.00602
-0.05556	0.00324	-0.05137	0.00352	-0.00994	0.00593
-0.05556	0.00324	-0.05137	0.00352	-0.00994	0.00593
-0.05556	0.00324	-0.05137	0.00356	-0.00993	0.00593
-0.05556	0.00324	-0.05137	0.00356	-0.00993	0.00593
-0.05556	0.00324	-0.05137	0.00356	-0.00993	0.00593
-0.05556	0.00324	-0.05137	0.00356	-0.00993	0.00593
-0.05556	0.00324	-0.05137	0.00356	-0.00993	0.00593
-0.05556	0.00324	-0.05137	0.00356	-0.00993	0.00593
-0.05556	0.00324	-0.05137	0.00359	-0.00993	0.00593
-0.05556	0.00324	-0.05137	0.00359	-0.00993	0.00593
-0.05556	0.00324	-0.05137	0.00359	-0.00993	0.00593
-0.05556	0.00324	-0.05137	0.00359	-0.00993	0.00584
-0.05556	0.00324	-0.05137	0.00359	-0.00993	0.00584
-0.05556	0.00324	-0.05137	0.00363	-0.00993	0.00584
-0.05556	0.00324	-0.05137	0.00363	-0.00993	0.00584
-0.05556	0.00324	-0.05137	0.00363	-0.00993	0.00584
-0.05556	0.00324	-0.05137	0.00363	-0.00993	0.00576
-0.05556	0.00324	-0.05137	0.00366	-0.00993	0.00576
-0.05556	0.00324	-0.05137	0.00366	-0.00993	0.00576
-0.05556	0.00324	-0.05137	0.00366	-0.00993	0.00576
-0.05556	0.00324	-0.05137	0.00366	-0.00993	0.00567
-0.05556	0.00324	-0.05137	0.0037	-0.00993	0.00567
-0.05556	0.00324	-0.05137	0.0037	-0.00993	0.00567
-0.05556	0.00324	-0.05137	0.0037	-0.00993	0.00567
-0.05556	0.00321	-0.05137	0.0037	-0.00993	0.00558
-0.05556	0.00321	-0.05137	0.00373	-0.00993	0.00558
-0.05556	0.00321	-0.05137	0.00373	-0.00993	0.00558
-0.05556	0.00321	-0.05137	0.00373	-0.00993	0.0055
-0.05556	0.00317	-0.05137	0.00373	-0.00993	0.0055
-0.05556	0.00317	-0.05137	0.00377	-0.00993	0.0055
-0.05556	0.00317	-0.05137	0.00377	-0.00993	0.00541
-0.05556	0.00314	-0.05137	0.00377	-0.00993	0.00541
-0.05556	0.00314	-0.05137	0.00377	-0.00993	0.00541
-0.05556	0.00311	-0.05137	0.0038	-0.00993	0.00541
-0.05556	0.00311	-0.05137	0.0038	-0.00993	0.00532
-0.05556	0.00307	-0.05137	0.0038	-0.00993	0.00532
-0.05556	0.00307	-0.05137	0.0038	-0.00993	0.00532
-0.05556	0.00304	-0.05137	0.00384	-0.00993	0.00523
-0.05556	0.00304	-0.05137	0.00384	-0.00993	0.00523
-0.05556	0.003	-0.05137	0.00384	-0.00993	0.00523
-0.05556	0.00297	-0.05137	0.00387	-0.00993	0.00515
-0.05556	0.00297	-0.05137	0.00387	-0.00993	0.00515
-0.05556	0.00293	-0.05137	0.00387	-0.00993	0.00515
-0.05556	0.0029	-0.05137	0.00387	-0.00993	0.00515
-0.05556	0.0029	-0.05137	0.00391	-0.00993	0.00506
-0.05556	0.00286	-0.05136	0.00391	-0.00993	0.00506
-0.05556	0.00283	-0.05136	0.00391	-0.00993	0.00506
-0.05556	0.00283	-0.05136	0.00391	-0.00993	0.00506
-0.05556	0.00279	-0.05136	0.00394	-0.00993	0.00497
-0.05555	0.00279	-0.05136	0.00394	-0.00993	0.00497
-0.05555	0.00276	-0.05136	0.00394	-0.00993	0.00497
-0.05555	0.00272	-0.05136	0.00394	-0.00993	0.00497
-0.05555	0.00272	-0.05136	0.00398	-0.00992	0.00497
-0.05555	0.00269	-0.05136	0.00398	-0.00992	0.00497
-0.05555	0.00269	-0.05136	0.00398	-0.00992	0.00488
-0.05555	0.00265	-0.05136	0.00398	-0.00992	0.00488
-0.05555	0.00265	-0.05136	0.00401	-0.00992	0.00488
-0.05555	0.00262	-0.05136	0.00401	-0.00992	0.00488
-0.05555	0.00262	-0.05136	0.00401	-0.00992	0.00488
-0.05555	0.00258	-0.05136	0.00405	-0.00992	0.00488
-0.05555	0.00258	-0.05136	0.00405	-0.00992	0.00488
-0.05555	0.00258	-0.05136	0.00405	-0.00992	0.00488
-0.05555	0.00255	-0.05136	0.00405	-0.00992	0.00488
-0.05555	0.00255	-0.05136	0.00408	-0.00992	0.00488
-0.05555	0.00255	-0.05136	0.00408	-0.00992	0.00488
-0.05555	0.00251	-0.05136	0.00408	-0.00992	0.00488
-0.05555	0.00251	-0.05136	0.00408	-0.00992	0.00488
-0.05555	0.00251	-0.05136	0.00412	-0.00992	0.00488
-0.05555	0.00251	-0.05136	0.00412	-0.00992	0.00488
-0.05555	0.00248	-0.05136	0.00412	-0.00992	0.00488
-0.05555	0.00248	-0.05136	0.00412	-0.00992	0.00488
-0.05555	0.00248	-0.05136	0.00415	-0.00992	0.00488
-0.05555	0.00248	-0.05136	0.00415	-0.00992	0.00488
-0.05555	0.00248	-0.05136	0.00415	-0.00992	0.00497
-0.05555	0.00248	-0.05136	0.00415	-0.00992	0.00497
-0.05555	0.00244	-0.05136	0.00415	-0.00992	0.00497
-0.05555	0.00244	-0.05136	0.00415	-0.00992	0.00497
-0.05555	0.00244	-0.05136	0.00415	-0.00992	0.00506
-0.05555	0.00244	-0.05136	0.00419	-0.00992	0.00506
-0.05555	0.00244	-0.05136	0.00419	-0.00992	0.00506
-0.05555	0.00244	-0.05136	0.00419	-0.00992	0.00506
-0.05555	0.00244	-0.05136	0.00419	-0.00992	0.00515
-0.05555	0.00244	-0.05136	0.00419	-0.00992	0.00515
-0.05555	0.00244	-0.05136	0.00419	-0.00992	0.00515
-0.05555	0.00241	-0.05136	0.00419	-0.00992	0.00523
-0.05555	0.00241	-0.05136	0.00419	-0.00992	0.00523
-0.05555	0.00241	-0.05136	0.00419	-0.00992	0.00523
-0.05555	0.00241	-0.05136	0.00419	-0.00992	0.00532
-0.05555	0.00241	-0.05136	0.00419	-0.00992	0.00532
-0.05555	0.00241	-0.05136	0.00419	-0.00992	0.00541
-0.05555	0.00241	-0.05136	0.00419	-0.00992	0.00541
-0.05555	0.00241	-0.05136	0.00419	-0.00992	0.00541
-0.05555	0.00241	-0.05136	0.00415	-0.00992	0.0055
-0.05555	0.00241	-0.05136	0.00415	-0.00992	0.0055
-0.05555	0.00241	-0.05136	0.00415	-0.00992	0.00558
-0.05555	0.00241	-0.05135	0.00415	-0.00992	0.00558
-0.05555	0.00241	-0.05135	0.00415	-0.00992	0.00567
-0.05555	0.00241	-0.05135	0.00412	-0.00992	0.00567
-0.05555	0.00241	-0.05135	0.00412	-0.00992	0.00567
-0.05554	0.00241	-0.05135	0.00412	-0.00992	0.00576
-0.05554	0.00241	-0.05135	0.00412	-0.00992	0.00576
-0.05554	0.00241	-0.05135	0.00408	-0.00992	0.00584
-0.05554	0.00244	-0.05135	0.00408	-0.00991	0.00584
-0.05554	0.00244	-0.05135	0.00408	-0.00991	0.00584
-0.05554	0.00244	-0.05135	0.00408	-0.00991	0.00593
-0.05554	0.00244	-0.05135	0.00405	-0.00991	0.00593
-0.05554	0.00244	-0.05135	0.00405	-0.00991	0.00593
-0.05554	0.00244	-0.05135	0.00405	-0.00991	0.00602
-0.05554	0.00244	-0.05135	0.00401	-0.00991	0.00602
-0.05554	0.00248	-0.05135	0.00401	-0.00991	0.00602
-0.05554	0.00248	-0.05135	0.00401	-0.00991	0.00602
-0.05554	0.00248	-0.05135	0.00398	-0.00991	0.00611
-0.05554	0.00248	-0.05135	0.00398	-0.00991	0.00611
-0.05554	0.00248	-0.05135	0.00398	-0.00991	0.00611
-0.05554	0.00248	-0.05135	0.00398	-0.00991	0.00611
-0.05554	0.00251	-0.05135	0.00394	-0.00991	0.00611
-0.05554	0.00251	-0.05135	0.00394	-0.00991	0.00619
-0.05554	0.00251	-0.05135	0.00391	-0.00991	0.00619
-0.05554	0.00251	-0.05135	0.00391	-0.00991	0.00619
-0.05554	0.00251	-0.05135	0.00391	-0.00991	0.00619
-0.05554	0.00251	-0.05135	0.00387	-0.00991	0.00619
-0.05554	0.00251	-0.05135	0.00387	-0.00991	0.00619
-0.05554	0.00251	-0.05135	0.00387	-0.00991	0.00619
-0.05554	0.00251	-0.05135	0.00384	-0.00991	0.00619
-0.05554	0.00251	-0.05135	0.00384	-0.00991	0.00619
-0.05554	0.00251	-0.05135	0.0038	-0.00991	0.00611
-0.05554	0.00251	-0.05135	0.0038	-0.00991	0.00611
-0.05554	0.00251	-0.05135	0.00377	-0.00991	0.00611
-0.05554	0.00251	-0.05135	0.00377	-0.00991	0.00611
-0.05554	0.00251	-0.05135	0.00373	-0.00991	0.00611
-0.05554	0.00251	-0.05135	0.00373	-0.00991	0.00611
-0.05554	0.00251	-0.05135	0.0037	-0.00991	0.00602
-0.05554	0.00248	-0.05135	0.0037	-0.00991	0.00602
-0.05554	0.00248	-0.05135	0.00366	-0.00991	0.00602
-0.05554	0.00248	-0.05135	0.00363	-0.00991	0.00602
-0.05554	0.00248	-0.05135	0.00363	-0.00991	0.00593
-0.05554	0.00248	-0.05135	0.00359	-0.00991	0.00593
-0.05554	0.00244	-0.05135	0.00356	-0.00991	0.00593
-0.05554	0.00244	-0.05135	0.00352	-0.00991	0.00593
-0.05554	0.00244	-0.05135	0.00352	-0.00991	0.00584
-0.05554	0.00244	-0.05135	0.00349	-0.00991	0.00584
-0.05554	0.00244	-0.05135	0.00345	-0.00991	0.00584
-0.05554	0.00241	-0.05135	0.00342	-0.00991	0.00576
-0.05554	0.00241	-0.05135	0.00338	-0.00991	0.00576
-0.05554	0.00241	-0.05135	0.00335	-0.00991	0.00576
-0.05554	0.00241	-0.05134	0.00331	-0.00991	0.00567
-0.05554	0.00241	-0.05134	0.00328	-0.00991	0.00567
-0.05554	0.00241	-0.05134	0.00324	-0.00991	0.00567
-0.05554	0.00241	-0.05134	0.00321	-0.00991	0.00567
-0.05553	0.00241	-0.05134	0.00314	-0.00991	0.00558
-0.05553	0.00241	-0.05134	0.00311	-0.00991	0.00558
-0.05553	0.00241	-0.05134	0.00307	-0.00991	0.00558
-0.05553	0.00241	-0.05134	0.00304	-0.0099	0.00558
-0.05553	0.00244	-0.05134	0.003	-0.0099	0.0055
-0.05553	0.00244	-0.05134	0.00297	-0.0099	0.0055
-0.05553	0.00244	-0.05134	0.00293	-0.0099	0.0055
-0.05553	0.00248	-0.05134	0.00286	-0.0099	0.0055
-0.05553	0.00248	-0.05134	0.00283	-0.0099	0.0055
-0.05553	0.00248	-0.05134	0.00279	-0.0099	0.0055
-0.05553	0.00251	-0.05134	0.00276	-0.0099	0.0055
-0.05553	0.00251	-0.05134	0.00272	-0.0099	0.00541
-0.05553	0.00255	-0.05134	0.00269	-0.0099	0.00541
-0.05553	0.00255	-0.05134	0.00265	-0.0099	0.00541
-0.05553	0.00258	-0.05134	0.00262	-0.0099	0.00541
-0.05553	0.00258	-0.05134	0.00255	-0.0099	0.00541
-0.05553	0.00262	-0.05134	0.00251	-0.0099	0.00541
-0.05553	0.00262	-0.05134	0.00248	-0.0099	0.00541
-0.05553	0.00265	-0.05134	0.00244	-0.0099	0.00541
-0.05553	0.00265	-0.05134	0.00241	-0.0099	0.00541
-0.05553	0.00269	-0.05134	0.00241	-0.0099	0.00541
-0.05553	0.00269	-0.05134	0.00237	-0.0099	0.00541
-0.05553	0.00269	-0.05134	0.00234	-0.0099	0.00541
-0.05553	0.00272	-0.05134	0.0023	-0.0099	0.0055
-0.05553	0.00272	-0.05134	0.00227	-0.0099	0.0055
-0.05553	0.00276	-0.05134	0.00223	-0.0099	0.0055
-0.05553	0.00276	-0.05134	0.00223	-0.0099	0.0055
-0.05553	0.00276	-0.05134	0.0022	-0.0099	0.0055
-0.05553	0.00276	-0.05134	0.00216	-0.0099	0.0055
-0.05553	0.00276	-0.05134	0.00216	-0.0099	0.0055
-0.05553	0.00276	-0.05134	0.00213	-0.0099	0.0055
-0.05553	0.00279	-0.05134	0.00209	-0.0099	0.0055
-0.05553	0.00276	-0.05134	0.00209	-0.0099	0.0055
-0.05553	0.00276	-0.05134	0.00206	-0.0099	0.00558
-0.05553	0.00276	-0.05134	0.00206	-0.0099	0.00558
-0.05553	0.00276	-0.05134	0.00202	-0.0099	0.00558
-0.05553	0.00276	-0.05134	0.00202	-0.0099	0.00558
-0.05553	0.00276	-0.05134	0.00199	-0.0099	0.00558
-0.05553	0.00272	-0.05134	0.00199	-0.0099	0.00558
-0.05553	0.00272	-0.05134	0.00195	-0.0099	0.00558
-0.05553	0.00272	-0.05134	0.00195	-0.0099	0.00558
-0.05553	0.00269	-0.05134	0.00192	-0.0099	0.00558
-0.05553	0.00269	-0.05134	0.00192	-0.0099	0.00558
-0.05553	0.00265	-0.05134	0.00188	-0.0099	0.00558
-0.05553	0.00265	-0.05134	0.00188	-0.0099	0.00558
-0.05553	0.00262	-0.05134	0.00185	-0.0099	0.00558
-0.05553	0.00258	-0.05133	0.00185	-0.0099	0.00558
-0.05553	0.00258	-0.05133	0.00181	-0.0099	0.00558
-0.05553	0.00255	-0.05133	0.00181	-0.0099	0.00558
-0.05553	0.00255	-0.05133	0.00181	-0.0099	0.00558
-0.05552	0.00251	-0.05133	0.00178	-0.0099	0.00558
-0.05552	0.00248	-0.05133	0.00178	-0.0099	0.00558
-0.05552	0.00248	-0.05133	0.00174	-0.0099	0.00558
-0.05552	0.00244	-0.05133	0.00174	-0.00989	0.00558
-0.05552	0.00241	-0.05133	0.00174	-0.00989	0.00558
-0.05552	0.00241	-0.05133	0.00171	-0.00989	0.00558
-0.05552	0.00237	-0.05133	0.00171	-0.00989	0.00558
-0.05552	0.00237	-0.05133	0.00167	-0.00989	0.00558
-0.05552	0.00234	-0.05133	0.00167	-0.00989	0.00558
-0.05552	0.00234	-0.05133	0.00167	-0.00989	0.00558
-0.05552	0.0023	-0.05133	0.00164	-0.00989	0.00558
-0.05552	0.0023	-0.05133	0.00164	-0.00989	0.00558
-0.05552	0.00227	-0.05133	0.00164	-0.00989	0.00558
-0.05552	0.00227	-0.05133	0.0016	-0.00989	0.00567
-0.05552	0.00223	-0.05133	0.0016	-0.00989	0.00567
-0.05552	0.00223	-0.05133	0.0016	-0.00989	0.00567
-0.05552	0.00223	-0.05133	0.00157	-0.00989	0.00567
-0.05552	0.0022	-0.05133	0.00157	-0.00989	0.00567
-0.05552	0.0022	-0.05133	0.00157	-0.00989	0.00567
-0.05552	0.00216	-0.05133	0.00157	-0.00989	0.00567
-0.05552	0.00216	-0.05133	0.00154	-0.00989	0.00576
-0.05552	0.00216	-0.05133	0.00154	-0.00989	0.00576
-0.05552	0.00216	-0.05133	0.00154	-0.00989	0.00576
-0.05552	0.00213	-0.05133	0.00154	-0.00989	0.00576
-0.05552	0.00213	-0.05133	0.00154	-0.00989	0.00584
-0.05552	0.00213	-0.05133	0.00154	-0.00989	0.00584
-0.05552	0.00213	-0.05133	0.0015	-0.00989	0.00584
-0.05552	0.00209	-0.05133	0.0015	-0.00989	0.00584
-0.05552	0.00209	-0.05133	0.0015	-0.00989	0.00593
-0.05552	0.00209	-0.05133	0.0015	-0.00989	0.00593
-0.05552	0.00209	-0.05133	0.0015	-0.00989	0.00593
-0.05552	0.00206	-0.05133	0.0015	-0.00989	0.00602
-0.05552	0.00206	-0.05133	0.0015	-0.00989	0.00602
-0.05552	0.00206	-0.05133	0.0015	-0.00989	0.00611
-0.05552	0.00206	-0.05133	0.0015	-0.00989	0.00611
-0.05552	0.00202	-0.05133	0.0015	-0.00989	0.00611
-0.05552	0.00202	-0.05133	0.00147	-0.00989	0.00619
-0.05552	0.00202	-0.05133	0.00147	-0.00989	0.00619
-0.05552	0.00202	-0.05133	0.00147	-0.00989	0.00628
-0.05552	0.00199	-0.05133	0.00147	-0.00989	0.00628
-0.05552	0.00199	-0.05133	0.00147	-0.00989	0.00628
-0.05552	0.00199	-0.05133	0.00147	-0.00989	0.00637
-0.05552	0.00199	-0.05133	0.00147	-0.00989	0.00637
-0.05552	0.00195	-0.05133	0.00147	-0.00989	0.00637
-0.05552	0.00195	-0.05133	0.00147	-0.00989	0.00645
-0.05552	0.00195	-0.05133	0.00147	-0.00989	0.00645
-0.05552	0.00195	-0.05132	0.00147	-0.00989	0.00654
-0.05552	0.00192	-0.05132	0.00143	-0.00989	0.00654
-0.05552	0.00192	-0.05132	0.00143	-0.00989	0.00654
-0.05552	0.00192	-0.05132	0.00143	-0.00989	0.00663
-0.05551	0.00192	-0.05132	0.00143	-0.00989	0.00663
-0.05551	0.00192	-0.05132	0.00143	-0.00989	0.00663
-0.05551	0.00188	-0.05132	0.0014	-0.00989	0.00663
-0.05551	0.00188	-0.05132	0.0014	-0.00988	0.00672
-0.05551	0.00188	-0.05132	0.0014	-0.00988	0.00672
-0.05551	0.00188	-0.05132	0.0014	-0.00988	0.00672
-0.05551	0.00188	-0.05132	0.0014	-0.00988	0.00672
-0.05551	0.00188	-0.05132	0.00136	-0.00988	0.0068
-0.05551	0.00185	-0.05132	0.00136	-0.00988	0.0068
-0.05551	0.00185	-0.05132	0.00136	-0.00988	0.0068
-0.05551	0.00185	-0.05132	0.00133	-0.00988	0.0068
-0.05551	0.00185	-0.05132	0.00133	-0.00988	0.0068
-0.05551	0.00185	-0.05132	0.00133	-0.00988	0.0068
-0.05551	0.00185	-0.05132	0.00129	-0.00988	0.0068
-0.05551	0.00185	-0.05132	0.00129	-0.00988	0.0068
-0.05551	0.00185	-0.05132	0.00129	-0.00988	0.0068
-0.05551	0.00185	-0.05132	0.00126	-0.00988	0.0068
-0.05551	0.00181	-0.05132	0.00126	-0.00988	0.0068
-0.05551	0.00181	-0.05132	0.00126	-0.00988	0.0068
-0.05551	0.00181	-0.05132	0.00122	-0.00988	0.0068
-0.05551	0.00181	-0.05132	0.00122	-0.00988	0.0068
-0.05551	0.00181	-0.05132	0.00122	-0.00988	0.0068
-0.05551	0.00181	-0.05132	0.00119	-0.00988	0.0068
-0.05551	0.00181	-0.05132	0.00119	-0.00988	0.0068
-0.05551	0.00181	-0.05132	0.00119	-0.00988	0.0068
-0.05551	0.00181	-0.05132	0.00115	-0.00988	0.0068
-0.05551	0.00178	-0.05132	0.00115	-0.00988	0.0068
-0.05551	0.00178	-0.05132	0.00112	-0.00988	0.0068
-0.05551	0.00178	-0.05132	0.00112	-0.00988	0.0068
-0.05551	0.00178	-0.05132	0.00112	-0.00988	0.0068
-0.05551	0.00178	-0.05132	0.00108	-0.00988	0.00672
-0.05551	0.00178	-0.05132	0.00108	-0.00988	0.00672
-0.05551	0.00174	-0.05132	0.00108	-0.00988	0.00672
-0.05551	0.00174	-0.05132	0.00105	-0.00988	0.00672
-0.05551	0.00174	-0.05132	0.00105	-0.00988	0.00672
-0.05551	0.00174	-0.05132	0.00101	-0.00988	0.00672
-0.05551	0.00171	-0.05132	0.00101	-0.00988	0.00672
-0.05551	0.00171	-0.05132	0.00101	-0.00988	0.00663
-0.05551	0.00171	-0.05132	0.000976903	-0.00988	0.00663
-0.05551	0.00171	-0.05132	0.000976903	-0.00988	0.00663
-0.05551	0.00167	-0.05132	0.000976903	-0.00988	0.00663
-0.05551	0.00167	-0.05132	0.000942014	-0.00988	0.00663
-0.05551	0.00167	-0.05132	0.000942014	-0.00988	0.00663
-0.05551	0.00167	-0.05132	0.000942014	-0.00988	0.00663
-0.05551	0.00164	-0.05132	0.000907124	-0.00988	0.00663
-0.05551	0.00164	-0.05132	0.000907124	-0.00988	0.00663
-0.05551	0.00164	-0.05131	0.000907124	-0.00988	0.00663
-0.05551	0.00164	-0.05131	0.000907124	-0.00988	0.00663
-0.05551	0.00164	-0.05131	0.000872235	-0.00988	0.00663
-0.05551	0.0016	-0.05131	0.000872235	-0.00988	0.00654
-0.0555	0.0016	-0.05131	0.000872235	-0.00988	0.00654
-0.0555	0.0016	-0.05131	0.000837346	-0.00988	0.00654
-0.0555	0.0016	-0.05131	0.000837346	-0.00988	0.00654
-0.0555	0.0016	-0.05131	0.000837346	-0.00987	0.00654
-0.0555	0.0016	-0.05131	0.000837346	-0.00987	0.00654
-0.0555	0.0016	-0.05131	0.000837346	-0.00987	0.00654
-0.0555	0.0016	-0.05131	0.000802456	-0.00987	0.00654
-0.0555	0.0016	-0.05131	0.000802456	-0.00987	0.00654
-0.0555	0.0016	-0.05131	0.000802456	-0.00987	0.00654
-0.0555	0.0016	-0.05131	0.000802456	-0.00987	0.00663
-0.0555	0.0016	-0.05131	0.000802456	-0.00987	0.00663
-0.0555	0.0016	-0.05131	0.000767567	-0.00987	0.00663
-0.0555	0.0016	-0.05131	0.000767567	-0.00987	0.00663
-0.0555	0.0016	-0.05131	0.000767567	-0.00987	0.00663
-0.0555	0.0016	-0.05131	0.000767567	-0.00987	0.00663
-0.0555	0.0016	-0.05131	0.000767567	-0.00987	0.00663
-0.0555	0.0016	-0.05131	0.000767567	-0.00987	0.00663
-0.0555	0.00164	-0.05131	0.000767567	-0.00987	0.00663
-0.0555	0.00164	-0.05131	0.000732677	-0.00987	0.00663
-0.0555	0.00164	-0.05131	0.000732677	-0.00987	0.00663
-0.0555	0.00164	-0.05131	0.000732677	-0.00987	0.00663
-0.0555	0.00167	-0.05131	0.000732677	-0.00987	0.00663
-0.0555	0.00167	-0.05131	0.000732677	-0.00987	0.00663
-0.0555	0.00167	-0.05131	0.000732677	-0.00987	0.00663
-0.0555	0.00167	-0.05131	0.000732677	-0.00987	0.00663
-0.0555	0.00171	-0.05131	0.000732677	-0.00987	0.00663
-0.0555	0.00171	-0.05131	0.000732677	-0.00987	0.00663
-0.0555	0.00171	-0.05131	0.000732677	-0.00987	0.00663
-0.0555	0.00174	-0.05131	0.000732677	-0.00987	0.00663
-0.0555	0.00174	-0.05131	0.000732677	-0.00987	0.00663
-0.0555	0.00178	-0.05131	0.000732677	-0.00987	0.00663
-0.0555	0.00178	-0.05131	0.000732677	-0.00987	0.00663
-0.0555	0.00178	-0.05131	0.000732677	-0.00987	0.00663
-0.0555	0.00181	-0.05131	0.000732677	-0.00987	0.00663
-0.0555	0.00181	-0.05131	0.000767567	-0.00987	0.00663
-0.0555	0.00185	-0.05131	0.000767567	-0.00987	0.00663
-0.0555	0.00185	-0.05131	0.000767567	-0.00987	0.00663
-0.0555	0.00185	-0.05131	0.000767567	-0.00987	0.00663
-0.0555	0.00188	-0.05131	0.000767567	-0.00987	0.00663
-0.0555	0.00188	-0.05131	0.000802456	-0.00987	0.00663
-0.0555	0.00192	-0.05131	0.000802456	-0.00987	0.00663
-0.0555	0.00192	-0.05131	0.000802456	-0.00987	0.00663
-0.0555	0.00195	-0.05131	0.000802456	-0.00987	0.00663
-0.0555	0.00195	-0.05131	0.000837346	-0.00987	0.00663
-0.0555	0.00199	-0.05131	0.000837346	-0.00987	0.00663
-0.0555	0.00199	-0.05131	0.000872235	-0.00987	0.00663
-0.0555	0.00202	-0.0513	0.000872235	-0.00987	0.00663
-0.0555	0.00202	-0.0513	0.000907124	-0.00987	0.00663
-0.0555	0.00206	-0.0513	0.000907124	-0.00987	0.00654
-0.0555	0.00206	-0.0513	0.000942014	-0.00987	0.00654
-0.05549	0.00209	-0.0513	0.000942014	-0.00987	0.00654
-0.05549	0.00209	-0.0513	0.000976903	-0.00987	0.00654
-0.05549	0.00213	-0.0513	0.00101	-0.00987	0.00654
-0.05549	0.00213	-0.0513	0.00101	-0.00986	0.00654
-0.05549	0.00216	-0.0513	0.00105	-0.00986	0.00654
-0.05549	0.00216	-0.0513	0.00108	-0.00986	0.00645
-0.05549	0.0022	-0.0513	0.00112	-0.00986	0.00645
-0.05549	0.0022	-0.0513	0.00115	-0.00986	0.00645
-0.05549	0.00223	-0.0513	0.00115	-0.00986	0.00645
-0.05549	0.00227	-0.0513	0.00119	-0.00986	0.00645
-0.05549	0.00227	-0.0513	0.00122	-0.00986	0.00637
-0.05549	0.0023	-0.0513	0.00126	-0.00986	0.00637
-0.05549	0.0023	-0.0513	0.00129	-0.00986	0.00637
-0.05549	0.00234	-0.0513	0.00133	-0.00986	0.00628
-0.05549	0.00234	-0.0513	0.00136	-0.00986	0.00628
-0.05549	0.00237	-0.0513	0.0014	-0.00986	0.00628
-0.05549	0.00241	-0.0513	0.00143	-0.00986	0.00619
-0.05549	0.00241	-0.0513	0.00147	-0.00986	0.00619
-0.05549	0.00244	-0.0513	0.0015	-0.00986	0.00619
-0.05549	0.00244	-0.0513	0.00154	-0.00986	0.00611
-0.05549	0.00248	-0.0513	0.00157	-0.00986	0.00611
-0.05549	0.00248	-0.0513	0.0016	-0.00986	0.00602
-0.05549	0.00251	-0.0513	0.00164	-0.00986	0.00602
-0.05549	0.00251	-0.0513	0.00164	-0.00986	0.00593
-0.05549	0.00255	-0.0513	0.00167	-0.00986	0.00593
-0.05549	0.00255	-0.0513	0.00171	-0.00986	0.00584
-0.05549	0.00255	-0.0513	0.00174	-0.00986	0.00584
-0.05549	0.00258	-0.0513	0.00178	-0.00986	0.00576
-0.05549	0.00258	-0.0513	0.00178	-0.00986	0.00576
-0.05549	0.00262	-0.0513	0.00181	-0.00986	0.00567
-0.05549	0.00262	-0.0513	0.00185	-0.00986	0.00567
-0.05549	0.00265	-0.0513	0.00185	-0.00986	0.00558
-0.05549	0.00265	-0.0513	0.00188	-0.00986	0.00558
-0.05549	0.00265	-0.0513	0.00188	-0.00986	0.0055
-0.05549	0.00269	-0.0513	0.00192	-0.00986	0.0055
-0.05549	0.00269	-0.0513	0.00192	-0.00986	0.00541
-0.05549	0.00272	-0.0513	0.00192	-0.00986	0.00532
-0.05549	0.00272	-0.0513	0.00195	-0.00986	0.00532
-0.05549	0.00272	-0.0513	0.00195	-0.00986	0.00523
-0.05549	0.00276	-0.0513	0.00195	-0.00986	0.00523
-0.05549	0.00276	-0.0513	0.00195	-0.00986	0.00515
-0.05549	0.00279	-0.0513	0.00195	-0.00986	0.00515
-0.05549	0.00279	-0.0513	0.00195	-0.00986	0.00506
-0.05549	0.00279	-0.0513	0.00195	-0.00986	0.00506
-0.05549	0.00283	-0.0513	0.00195	-0.00986	0.00497
-0.05549	0.00283	-0.0513	0.00195	-0.00986	0.00488
-0.05549	0.00286	-0.05129	0.00192	-0.00986	0.00488
-0.05549	0.00286	-0.05129	0.00192	-0.00986	0.00488
-0.05549	0.0029	-0.05129	0.00188	-0.00986	0.0048
-0.05549	0.0029	-0.05129	0.00188	-0.00986	0.0048
-0.05548	0.00293	-0.05129	0.00185	-0.00986	0.00471
-0.05548	0.00293	-0.05129	0.00185	-0.00986	0.00471
-0.05548	0.00293	-0.05129	0.00181	-0.00986	0.00462
-0.05548	0.00297	-0.05129	0.00181	-0.00985	0.00462
-0.05548	0.00297	-0.05129	0.00178	-0.00985	0.00462
-0.05548	0.003	-0.05129	0.00174	-0.00985	0.00454
-0.05548	0.003	-0.05129	0.00171	-0.00985	0.00454
-0.05548	0.00304	-0.05129	0.00167	-0.00985	0.00454
-0.05548	0.00304	-0.05129	0.00167	-0.00985	0.00454
-0.05548	0.00304	-0.05129	0.00164	-0.00985	0.00445
-0.05548	0.00307	-0.05129	0.0016	-0.00985	0.00445
-0.05548	0.00307	-0.05129	0.00157	-0.00985	0.00445
-0.05548	0.00311	-0.05129	0.00154	-0.00985	0.00445
-0.05548	0.00311	-0.05129	0.0015	-0.00985	0.00445
-0.05548	0.00311	-0.05129	0.00147	-0.00985	0.00436
-0.05548	0.00311	-0.05129	0.00143	-0.00985	0.00436
-0.05548	0.00314	-0.05129	0.0014	-0.00985	0.00436
-0.05548	0.00314	-0.05129	0.00136	-0.00985	0.00436
-0.05548	0.00314	-0.05129	0.00133	-0.00985	0.00436
-0.05548	0.00314	-0.05129	0.00129	-0.00985	0.00436
-0.05548	0.00314	-0.05129	0.00126	-0.00985	0.00436
-0.05548	0.00314	-0.05129	0.00126	-0.00985	0.00436
-0.05548	0.00314	-0.05129	0.00122	-0.00985	0.00436
-0.05548	0.00314	-0.05129	0.00119	-0.00985	0.00436
-0.05548	0.00314	-0.05129	0.00115	-0.00985	0.00436
-0.05548	0.00314	-0.05129	0.00112	-0.00985	0.00445
-0.05548	0.00314	-0.05129	0.00112	-0.00985	0.00445
-0.05548	0.00314	-0.05129	0.00108	-0.00985	0.00445
-0.05548	0.00314	-0.05129	0.00105	-0.00985	0.00445
-0.05548	0.00314	-0.05129	0.00105	-0.00985	0.00445
-0.05548	0.00314	-0.05129	0.00101	-0.00985	0.00445
-0.05548	0.00311	-0.05129	0.00101	-0.00985	0.00454
-0.05548	0.00311	-0.05129	0.000976903	-0.00985	0.00454
-0.05548	0.00311	-0.05129	0.000976903	-0.00985	0.00454
-0.05548	0.00311	-0.05129	0.000942014	-0.00985	0.00454
-0.05548	0.00307	-0.05129	0.000942014	-0.00985	0.00454
-0.05548	0.00307	-0.05129	0.000942014	-0.00985	0.00462
-0.05548	0.00307	-0.05129	0.000907124	-0.00985	0.00462
-0.05548	0.00307	-0.05129	0.000907124	-0.00985	0.00462
-0.05548	0.00304	-0.05129	0.000907124	-0.00985	0.00462
-0.05548	0.00304	-0.05129	0.000907124	-0.00985	0.00471
-0.05548	0.00304	-0.05129	0.000907124	-0.00985	0.00471
-0.05548	0.00304	-0.05129	0.000907124	-0.00985	0.00471
-0.05548	0.00304	-0.05129	0.000907124	-0.00985	0.00471
-0.05548	0.00304	-0.05129	0.000942014	-0.00985	0.0048
-0.05548	0.00304	-0.05129	0.000942014	-0.00985	0.0048
-0.05548	0.00304	-0.05128	0.000942014	-0.00985	0.0048
-0.05548	0.00304	-0.05128	0.000942014	-0.00985	0.0048
-0.05548	0.00304	-0.05128	0.000976903	-0.00985	0.0048
-0.05548	0.00304	-0.05128	0.000976903	-0.00985	0.00488
-0.05547	0.00307	-0.05128	0.000976903	-0.00985	0.00488
-0.05547	0.00307	-0.05128	0.00101	-0.00985	0.00488
-0.05547	0.00307	-0.05128	0.00101	-0.00985	0.00488
-0.05547	0.00311	-0.05128	0.00105	-0.00984	0.00497
-0.05547	0.00311	-0.05128	0.00105	-0.00984	0.00497
-0.05547	0.00314	-0.05128	0.00108	-0.00984	0.00497
-0.05547	0.00314	-0.05128	0.00112	-0.00984	0.00497
-0.05547	0.00317	-0.05128	0.00112	-0.00984	0.00497
-0.05547	0.00321	-0.05128	0.00115	-0.00984	0.00497
-0.05547	0.00321	-0.05128	0.00115	-0.00984	0.00497
-0.05547	0.00324	-0.05128	0.00119	-0.00984	0.00506
-0.05547	0.00328	-0.05128	0.00122	-0.00984	0.00506
-0.05547	0.00331	-0.05128	0.00122	-0.00984	0.00506
-0.05547	0.00335	-0.05128	0.00126	-0.00984	0.00506
-0.05547	0.00338	-0.05128	0.00129	-0.00984	0.00506
-0.05547	0.00342	-0.05128	0.00129	-0.00984	0.00506
-0.05547	0.00345	-0.05128	0.00133	-0.00984	0.00506
-0.05547	0.00349	-0.05128	0.00136	-0.00984	0.00506
-0.05547	0.00352	-0.05128	0.00136	-0.00984	0.00506
-0.05547	0.00356	-0.05128	0.0014	-0.00984	0.00506
-0.05547	0.00359	-0.05128	0.00143	-0.00984	0.00506
-0.05547	0.00363	-0.05128	0.00147	-0.00984	0.00506
-0.05547	0.00366	-0.05128	0.00147	-0.00984	0.00506
-0.05547	0.0037	-0.05128	0.0015	-0.00984	0.00506
-0.05547	0.00373	-0.05128	0.00154	-0.00984	0.00506
-0.05547	0.00377	-0.05128	0.00154	-0.00984	0.00506
-0.05547	0.0038	-0.05128	0.00157	-0.00984	0.00497
-0.05547	0.00384	-0.05128	0.0016	-0.00984	0.00497
-0.05547	0.00387	-0.05128	0.0016	-0.00984	0.00497
-0.05547	0.00391	-0.05128	0.00164	-0.00984	0.00497
-0.05547	0.00394	-0.05128	0.00167	-0.00984	0.00497
-0.05547	0.00398	-0.05128	0.00167	-0.00984	0.00497
-0.05547	0.00401	-0.05128	0.00171	-0.00984	0.00488
-0.05547	0.00405	-0.05128	0.00174	-0.00984	0.00488
-0.05547	0.00405	-0.05128	0.00174	-0.00984	0.00488
-0.05547	0.00408	-0.05128	0.00178	-0.00984	0.00488
-0.05547	0.00412	-0.05128	0.00181	-0.00984	0.0048
-0.05547	0.00415	-0.05128	0.00181	-0.00984	0.0048
-0.05547	0.00415	-0.05128	0.00185	-0.00984	0.0048
-0.05547	0.00419	-0.05128	0.00188	-0.00984	0.00471
-0.05547	0.00419	-0.05128	0.00192	-0.00984	0.00471
-0.05547	0.00422	-0.05128	0.00192	-0.00984	0.00471
-0.05547	0.00426	-0.05128	0.00195	-0.00984	0.00471
-0.05547	0.00426	-0.05128	0.00199	-0.00984	0.00462
-0.05547	0.00429	-0.05128	0.00202	-0.00984	0.00462
-0.05547	0.00429	-0.05128	0.00206	-0.00984	0.00462
-0.05547	0.00433	-0.05127	0.00206	-0.00984	0.00454
-0.05547	0.00433	-0.05127	0.00209	-0.00984	0.00454
-0.05547	0.00436	-0.05127	0.00213	-0.00984	0.00454
-0.05547	0.00436	-0.05127	0.00216	-0.00984	0.00445
-0.05546	0.00436	-0.05127	0.0022	-0.00984	0.00445
-0.05546	0.0044	-0.05127	0.00223	-0.00984	0.00445
-0.05546	0.0044	-0.05127	0.00227	-0.00984	0.00445
-0.05546	0.00443	-0.05127	0.0023	-0.00983	0.00436
-0.05546	0.00443	-0.05127	0.00234	-0.00983	0.00436
-0.05546	0.00443	-0.05127	0.00237	-0.00983	0.00436
-0.05546	0.00447	-0.05127	0.00241	-0.00983	0.00436
-0.05546	0.00447	-0.05127	0.00244	-0.00983	0.00427
-0.05546	0.00447	-0.05127	0.00248	-0.00983	0.00427
-0.05546	0.0045	-0.05127	0.00251	-0.00983	0.00427
-0.05546	0.0045	-0.05127	0.00255	-0.00983	0.00427
-0.05546	0.0045	-0.05127	0.00258	-0.00983	0.00419
-0.05546	0.0045	-0.05127	0.00262	-0.00983	0.00419
-0.05546	0.00454	-0.05127	0.00265	-0.00983	0.00419
-0.05546	0.00454	-0.05127	0.00269	-0.00983	0.00419
-0.05546	0.00454	-0.05127	0.00272	-0.00983	0.00419
-0.05546	0.00454	-0.05127	0.00276	-0.00983	0.00419
-0.05546	0.00457	-0.05127	0.00279	-0.00983	0.0041
-0.05546	0.00457	-0.05127	0.00283	-0.00983	0.0041
-0.05546	0.00457	-0.05127	0.00286	-0.00983	0.0041
-0.05546	0.00457	-0.05127	0.0029	-0.00983	0.0041
-0.05546	0.00461	-0.05127	0.0029	-0.00983	0.0041
-0.05546	0.00461	-0.05127	0.00293	-0.00983	0.0041
-0.05546	0.00461	-0.05127	0.00297	-0.00983	0.0041
-0.05546	0.00461	-0.05127	0.003	-0.00983	0.0041
-0.05546	0.00461	-0.05127	0.00304	-0.00983	0.0041
-0.05546	0.00461	-0.05127	0.00307	-0.00983	0.00401
-0.05546	0.00461	-0.05127	0.00307	-0.00983	0.00401
-0.05546	0.00464	-0.05127	0.00311	-0.00983	0.00401
-0.05546	0.00464	-0.05127	0.00314	-0.00983	0.00401
-0.05546	0.00464	-0.05127	0.00314	-0.00983	0.00401
-0.05546	0.00464	-0.05127	0.00317	-0.00983	0.00401
-0.05546	0.00464	-0.05127	0.00317	-0.00983	0.00401
-0.05546	0.00464	-0.05127	0.00321	-0.00983	0.00401
-0.05546	0.00464	-0.05127	0.00324	-0.00983	0.00401
-0.05546	0.00464	-0.05127	0.00324	-0.00983	0.00401
-0.05546	0.00468	-0.05127	0.00328	-0.00983	0.00401
-0.05546	0.00468	-0.05127	0.00328	-0.00983	0.00401
-0.05546	0.00468	-0.05127	0.00328	-0.00983	0.00393
-0.05546	0.00468	-0.05127	0.00331	-0.00983	0.00393
-0.05546	0.00468	-0.05127	0.00331	-0.00983	0.00393
-0.05546	0.00471	-0.05127	0.00335	-0.00983	0.00393
-0.05546	0.00471	-0.05127	0.00335	-0.00983	0.00393
-0.05546	0.00471	-0.05127	0.00335	-0.00983	0.00393
-0.05546	0.00471	-0.05127	0.00338	-0.00983	0.00384
-0.05546	0.00474	-0.05127	0.00338	-0.00983	0.00384
-0.05546	0.00474	-0.05126	0.00338	-0.00983	0.00384
-0.05546	0.00478	-0.05126	0.00338	-0.00983	0.00384
-0.05546	0.00478	-0.05126	0.00342	-0.00983	0.00384
-0.05546	0.00481	-0.05126	0.00342	-0.00983	0.00375
-0.05545	0.00481	-0.05126	0.00342	-0.00983	0.00375
-0.05545	0.00485	-0.05126	0.00342	-0.00983	0.00375
-0.05545	0.00485	-0.05126	0.00345	-0.00983	0.00366
-0.05545	0.00488	-0.05126	0.00345	-0.00982	0.00366
-0.05545	0.00492	-0.05126	0.00345	-0.00982	0.00366
-0.05545	0.00492	-0.05126	0.00345	-0.00982	0.00366
-0.05545	0.00495	-0.05126	0.00349	-0.00982	0.00358
-0.05545	0.00499	-0.05126	0.00349	-0.00982	0.00358
-0.05545	0.00499	-0.05126	0.00349	-0.00982	0.00358
-0.05545	0.00502	-0.05126	0.00352	-0.00982	0.00349
-0.05545	0.00506	-0.05126	0.00352	-0.00982	0.00349
-0.05545	0.00509	-0.05126	0.00352	-0.00982	0.0034
-0.05545	0.00513	-0.05126	0.00352	-0.00982	0.0034
-0.05545	0.00513	-0.05126	0.00356	-0.00982	0.0034
-0.05545	0.00516	-0.05126	0.00356	-0.00982	0.00331
-0.05545	0.0052	-0.05126	0.00356	-0.00982	0.00331
-0.05545	0.00523	-0.05126	0.00359	-0.00982	0.00331
-0.05545	0.00523	-0.05126	0.00359	-0.00982	0.00323
-0.05545	0.00527	-0.05126	0.00359	-0.00982	0.00323
-0.05545	0.0053	-0.05126	0.00363	-0.00982	0.00323
-0.05545	0.0053	-0.05126	0.00363	-0.00982	0.00314
-0.05545	0.00534	-0.05126	0.00363	-0.00982	0.00314
-0.05545	0.00537	-0.05126	0.00366	-0.00982	0.00314
-0.05545	0.00537	-0.05126	0.00366	-0.00982	0.00305
-0.05545	0.00541	-0.05126	0.00366	-0.00982	0.00305
-0.05545	0.00541	-0.05126	0.0037	-0.00982	0.00305
-0.05545	0.00544	-0.05126	0.0037	-0.00982	0.00297
-0.05545	0.00544	-0.05126	0.0037	-0.00982	0.00297
-0.05545	0.00548	-0.05126	0.00373	-0.00982	0.00297
-0.05545	0.00548	-0.05126	0.00373	-0.00982	0.00288
-0.05545	0.00548	-0.05126	0.00373	-0.00982	0.00288
-0.05545	0.00551	-0.05126	0.00377	-0.00982	0.00288
-0.05545	0.00551	-0.05126	0.00377	-0.00982	0.00288
-0.05545	0.00551	-0.05126	0.00377	-0.00982	0.00279
-0.05545	0.00551	-0.05126	0.00377	-0.00982	0.00279
-0.05545	0.00551	-0.05126	0.0038	-0.00982	0.00279
-0.05545	0.00551	-0.05126	0.0038	-0.00982	0.00279
-0.05545	0.00555	-0.05126	0.0038	-0.00982	0.0027
-0.05545	0.00555	-0.05126	0.0038	-0.00982	0.0027
-0.05545	0.00555	-0.05126	0.00384	-0.00982	0.0027
-0.05545	0.00555	-0.05126	0.00384	-0.00982	0.0027
-0.05545	0.00555	-0.05126	0.00384	-0.00982	0.0027
-0.05545	0.00555	-0.05126	0.00384	-0.00982	0.00262
-0.05545	0.00555	-0.05126	0.00387	-0.00982	0.00262
-0.05545	0.00555	-0.05126	0.00387	-0.00982	0.00262
-0.05545	0.00555	-0.05126	0.00387	-0.00982	0.00262
-0.05545	0.00555	-0.05125	0.00387	-0.00982	0.00262
-0.05545	0.00551	-0.05125	0.00387	-0.00982	0.00253
-0.05545	0.00551	-0.05125	0.00387	-0.00982	0.00253
-0.05545	0.00551	-0.05125	0.00391	-0.00982	0.00253
-0.05544	0.00551	-0.05125	0.00391	-0.00982	0.00253
-0.05544	0.00551	-0.05125	0.00391	-0.00982	0.00253
-0.05544	0.00551	-0.05125	0.00391	-0.00982	0.00253
-0.05544	0.00551	-0.05125	0.00391	-0.00981	0.00244
-0.05544	0.00551	-0.05125	0.00394	-0.00981	0.00244
-0.05544	0.00551	-0.05125	0.00394	-0.00981	0.00244
-0.05544	0.00551	-0.05125	0.00394	-0.00981	0.00244
-0.05544	0.00551	-0.05125	0.00394	-0.00981	0.00244
-0.05544	0.00551	-0.05125	0.00394	-0.00981	0.00244
-0.05544	0.00551	-0.05125	0.00398	-0.00981	0.00244
-0.05544	0.00555	-0.05125	0.00398	-0.00981	0.00244
-0.05544	0.00555	-0.05125	0.00398	-0.00981	0.00236
-0.05544	0.00555	-0.05125	0.00401	-0.00981	0.00236
-0.05544	0.00555	-0.05125	0.00401	-0.00981	0.00236
-0.05544	0.00555	-0.05125	0.00401	-0.00981	0.00236
-0.05544	0.00555	-0.05125	0.00405	-0.00981	0.00236
-0.05544	0.00558	-0.05125	0.00405	-0.00981	0.00236
-0.05544	0.00558	-0.05125	0.00405	-0.00981	0.00236
-0.05544	0.00558	-0.05125	0.00408	-0.00981	0.00236
-0.05544	0.00558	-0.05125	0.00408	-0.00981	0.00244
-0.05544	0.00558	-0.05125	0.00412	-0.00981	0.00244
-0.05544	0.00562	-0.05125	0.00412	-0.00981	0.00244
-0.05544	0.00562	-0.05125	0.00415	-0.00981	0.00244
-0.05544	0.00562	-0.05125	0.00415	-0.00981	0.00244
-0.05544	0.00565	-0.05125	0.00419	-0.00981	0.00244
-0.05544	0.00565	-0.05125	0.00422	-0.00981	0.00253
-0.05544	0.00565	-0.05125	0.00422	-0.00981	0.00253
-0.05544	0.00569	-0.05125	0.00426	-0.00981	0.00253
-0.05544	0.00569	-0.05125	0.00429	-0.00981	0.00253
-0.05544	0.00572	-0.05125	0.00433	-0.00981	0.00262
-0.05544	0.00572	-0.05125	0.00436	-0.00981	0.00262
-0.05544	0.00572	-0.05125	0.00436	-0.00981	0.0027
-0.05544	0.00576	-0.05125	0.0044	-0.00981	0.0027
-0.05544	0.00576	-0.05125	0.00443	-0.00981	0.0027
-0.05544	0.00579	-0.05125	0.00447	-0.00981	0.00279
-0.05544	0.00579	-0.05125	0.0045	-0.00981	0.00279
-0.05544	0.00583	-0.05125	0.00454	-0.00981	0.00288
-0.05544	0.00583	-0.05125	0.00457	-0.00981	0.00288
-0.05544	0.00586	-0.05125	0.00461	-0.00981	0.00297
-0.05544	0.00586	-0.05125	0.00464	-0.00981	0.00297
-0.05544	0.0059	-0.05125	0.00468	-0.00981	0.00305
-0.05544	0.0059	-0.05125	0.00471	-0.00981	0.00305
-0.05544	0.00593	-0.05125	0.00478	-0.00981	0.00314
-0.05544	0.00593	-0.05125	0.00481	-0.00981	0.00314
-0.05544	0.00597	-0.05125	0.00485	-0.00981	0.00323
-0.05544	0.00597	-0.05125	0.00488	-0.00981	0.00323
-0.05544	0.006	-0.05124	0.00492	-0.00981	0.00331
-0.05544	0.006	-0.05124	0.00495	-0.00981	0.0034
-0.05544	0.00604	-0.05124	0.00502	-0.00981	0.0034
-0.05544	0.00604	-0.05124	0.00506	-0.00981	0.00349
-0.05543	0.00607	-0.05124	0.00509	-0.00981	0.00349
-0.05543	0.00607	-0.05124	0.00513	-0.00981	0.00358
-0.05543	0.00607	-0.05124	0.00516	-0.00981	0.00358
-0.05543	0.00611	-0.05124	0.00523	-0.0098	0.00366
-0.05543	0.00611	-0.05124	0.00527	-0.0098	0.00366
-0.05543	0.00614	-0.05124	0.0053	-0.0098	0.00375
-0.05543	0.00614	-0.05124	0.00534	-0.0098	0.00375
-0.05543	0.00614	-0.05124	0.00537	-0.0098	0.00375
-0.05543	0.00614	-0.05124	0.00541	-0.0098	0.00384
-0.05543	0.00614	-0.05124	0.00548	-0.0098	0.00384
-0.05543	0.00618	-0.05124	0.00551	-0.0098	0.00393
-0.05543	0.00618	-0.05124	0.00555	-0.0098	0.00393
-0.05543	0.00618	-0.05124	0.00558	-0.0098	0.00393
-0.05543	0.00618	-0.05124	0.00562	-0.0098	0.00401
-0.05543	0.00618	-0.05124	0.00565	-0.0098	0.00401
-0.05543	0.00618	-0.05124	0.00569	-0.0098	0.00401
-0.05543	0.00614	-0.05124	0.00572	-0.0098	0.00401
-0.05543	0.00614	-0.05124	0.00576	-0.0098	0.0041
-0.05543	0.00614	-0.05124	0.00576	-0.0098	0.0041
-0.05543	0.00614	-0.05124	0.00579	-0.0098	0.0041
-0.05543	0.00611	-0.05124	0.00583	-0.0098	0.0041
-0.05543	0.00611	-0.05124	0.00586	-0.0098	0.0041
-0.05543	0.00611	-0.05124	0.00586	-0.0098	0.0041
-0.05543	0.00607	-0.05124	0.0059	-0.0098	0.0041
-0.05543	0.00607	-0.05124	0.00593	-0.0098	0.00419
-0.05543	0.00604	-0.05124	0.00593	-0.0098	0.00419
-0.05543	0.006	-0.05124	0.00597	-0.0098	0.00419
-0.05543	0.006	-0.05124	0.00597	-0.0098	0.00419
-0.05543	0.00597	-0.05124	0.006	-0.0098	0.00419
-0.05543	0.00597	-0.05124	0.006	-0.0098	0.00419
-0.05543	0.00593	-0.05124	0.006	-0.0098	0.00419
-0.05543	0.0059	-0.05124	0.00604	-0.0098	0.00419
-0.05543	0.0059	-0.05124	0.00604	-0.0098	0.00419
-0.05543	0.00586	-0.05124	0.00604	-0.0098	0.00419
-0.05543	0.00583	-0.05124	0.00604	-0.0098	0.00419
-0.05543	0.00583	-0.05124	0.00607	-0.0098	0.00419
-0.05543	0.00579	-0.05124	0.00607	-0.0098	0.00419
-0.05543	0.00576	-0.05124	0.00607	-0.0098	0.00419
-0.05543	0.00576	-0.05124	0.00607	-0.0098	0.00419
-0.05543	0.00572	-0.05124	0.00607	-0.0098	0.00419
-0.05543	0.00569	-0.05124	0.00607	-0.0098	0.00419
-0.05543	0.00569	-0.05124	0.00607	-0.0098	0.00419
-0.05543	0.00565	-0.05124	0.00607	-0.0098	0.00419
-0.05543	0.00562	-0.05124	0.00607	-0.0098	0.00419
-0.05543	0.00562	-0.05124	0.00604	-0.0098	0.0041
-0.05543	0.00558	-0.05124	0.00604	-0.0098	0.0041
-0.05543	0.00558	-0.05123	0.00604	-0.0098	0.0041
-0.05543	0.00555	-0.05123	0.00604	-0.0098	0.00419
-0.05543	0.00555	-0.05123	0.00604	-0.0098	0.00419
-0.05543	0.00551	-0.05123	0.006	-0.0098	0.00419
-0.05542	0.00551	-0.05123	0.006	-0.0098	0.00419
-0.05542	0.00548	-0.05123	0.006	-0.0098	0.00419
-0.05542	0.00548	-0.05123	0.006	-0.0098	0.00419
-0.05542	0.00548	-0.05123	0.00597	-0.00979	0.00419
-0.05542	0.00544	-0.05123	0.00597	-0.00979	0.00419
-0.05542	0.00544	-0.05123	0.00597	-0.00979	0.00419
-0.05542	0.00544	-0.05123	0.00597	-0.00979	0.00419
-0.05542	0.00541	-0.05123	0.00593	-0.00979	0.00419
-0.05542	0.00541	-0.05123	0.00593	-0.00979	0.00427
-0.05542	0.00541	-0.05123	0.00593	-0.00979	0.00427
-0.05542	0.00541	-0.05123	0.0059	-0.00979	0.00427
-0.05542	0.00537	-0.05123	0.0059	-0.00979	0.00427
-0.05542	0.00537	-0.05123	0.0059	-0.00979	0.00436
-0.05542	0.00537	-0.05123	0.00586	-0.00979	0.00436
-0.05542	0.00534	-0.05123	0.00586	-0.00979	0.00436
-0.05542	0.00534	-0.05123	0.00586	-0.00979	0.00436
-0.05542	0.00534	-0.05123	0.00583	-0.00979	0.00436
-0.05542	0.00534	-0.05123	0.00583	-0.00979	0.00445
-0.05542	0.0053	-0.05123	0.00583	-0.00979	0.00445
-0.05542	0.0053	-0.05123	0.00579	-0.00979	0.00445
-0.05542	0.0053	-0.05123	0.00579	-0.00979	0.00445
-0.05542	0.0053	-0.05123	0.00579	-0.00979	0.00454
-0.05542	0.00527	-0.05123	0.00576	-0.00979	0.00454
-0.05542	0.00527	-0.05123	0.00576	-0.00979	0.00454
-0.05542	0.00527	-0.05123	0.00576	-0.00979	0.00462
-0.05542	0.00523	-0.05123	0.00576	-0.00979	0.00462
-0.05542	0.00523	-0.05123	0.00572	-0.00979	0.00462
-0.05542	0.00523	-0.05123	0.00572	-0.00979	0.00462
-0.05542	0.0052	-0.05123	0.00572	-0.00979	0.00462
-0.05542	0.0052	-0.05123	0.00569	-0.00979	0.00471
-0.05542	0.0052	-0.05123	0.00569	-0.00979	0.00471
-0.05542	0.00516	-0.05123	0.00569	-0.00979	0.00471
-0.05542	0.00516	-0.05123	0.00565	-0.00979	0.00471
-0.05542	0.00516	-0.05123	0.00565	-0.00979	0.00471
-0.05542	0.00513	-0.05123	0.00565	-0.00979	0.0048
-0.05542	0.00513	-0.05123	0.00565	-0.00979	0.0048
-0.05542	0.00513	-0.05123	0.00562	-0.00979	0.0048
-0.05542	0.00509	-0.05123	0.00562	-0.00979	0.0048
-0.05542	0.00509	-0.05123	0.00562	-0.00979	0.0048
-0.05542	0.00509	-0.05123	0.00562	-0.00979	0.0048
-0.05542	0.00506	-0.05123	0.00558	-0.00979	0.0048
-0.05542	0.00506	-0.05123	0.00558	-0.00979	0.0048
-0.05542	0.00506	-0.05123	0.00558	-0.00979	0.0048
-0.05542	0.00502	-0.05123	0.00558	-0.00979	0.0048
-0.05542	0.00502	-0.05123	0.00555	-0.00979	0.0048
-0.05542	0.00502	-0.05123	0.00555	-0.00979	0.0048
-0.05542	0.00499	-0.05122	0.00555	-0.00979	0.0048
-0.05542	0.00499	-0.05122	0.00555	-0.00979	0.0048
-0.05542	0.00499	-0.05122	0.00551	-0.00979	0.0048
-0.05542	0.00499	-0.05122	0.00551	-0.00979	0.0048
-0.05541	0.00495	-0.05122	0.00551	-0.00979	0.0048
-0.05541	0.00495	-0.05122	0.00551	-0.00979	0.0048
-0.05541	0.00495	-0.05122	0.00548	-0.00979	0.0048
-0.05541	0.00495	-0.05122	0.00548	-0.00978	0.0048
-0.05541	0.00492	-0.05122	0.00548	-0.00978	0.00471
-0.05541	0.00492	-0.05122	0.00548	-0.00978	0.00471
-0.05541	0.00492	-0.05122	0.00544	-0.00978	0.00471
-0.05541	0.00488	-0.05122	0.00544	-0.00978	0.00471
-0.05541	0.00488	-0.05122	0.00544	-0.00978	0.00471
-0.05541	0.00488	-0.05122	0.00544	-0.00978	0.00471
-0.05541	0.00485	-0.05122	0.00541	-0.00978	0.00471
-0.05541	0.00485	-0.05122	0.00541	-0.00978	0.00471
-0.05541	0.00485	-0.05122	0.00541	-0.00978	0.00462
-0.05541	0.00481	-0.05122	0.00537	-0.00978	0.00462
-0.05541	0.00481	-0.05122	0.00537	-0.00978	0.00462
-0.05541	0.00478	-0.05122	0.00537	-0.00978	0.00462
-0.05541	0.00478	-0.05122	0.00534	-0.00978	0.00462
-0.05541	0.00474	-0.05122	0.00534	-0.00978	0.00462
-0.05541	0.00474	-0.05122	0.00534	-0.00978	0.00462
-0.05541	0.00471	-0.05122	0.0053	-0.00978	0.00462
-0.05541	0.00471	-0.05122	0.0053	-0.00978	0.00454
-0.05541	0.00468	-0.05122	0.00527	-0.00978	0.00454
-0.05541	0.00468	-0.05122	0.00527	-0.00978	0.00454
-0.05541	0.00464	-0.05122	0.00523	-0.00978	0.00454
-0.05541	0.00461	-0.05122	0.00523	-0.00978	0.00454
-0.05541	0.00461	-0.05122	0.0052	-0.00978	0.00454
-0.05541	0.00457	-0.05122	0.0052	-0.00978	0.00454
-0.05541	0.00454	-0.05122	0.00516	-0.00978	0.00454
-0.05541	0.00454	-0.05122	0.00516	-0.00978	0.00454
-0.05541	0.0045	-0.05122	0.00513	-0.00978	0.00454
-0.05541	0.00447	-0.05122	0.00513	-0.00978	0.00445
-0.05541	0.00443	-0.05122	0.00509	-0.00978	0.00445
-0.05541	0.00443	-0.05122	0.00506	-0.00978	0.00445
-0.05541	0.0044	-0.05122	0.00506	-0.00978	0.00445
-0.05541	0.00436	-0.05122	0.00502	-0.00978	0.00445
-0.05541	0.00433	-0.05122	0.00499	-0.00978	0.00445
-0.05541	0.00429	-0.05122	0.00499	-0.00978	0.00445
-0.05541	0.00429	-0.05122	0.00495	-0.00978	0.00445
-0.05541	0.00426	-0.05122	0.00492	-0.00978	0.00445
-0.05541	0.00422	-0.05122	0.00492	-0.00978	0.00445
-0.05541	0.00419	-0.05122	0.00488	-0.00978	0.00445
-0.05541	0.00419	-0.05122	0.00485	-0.00978	0.00445
-0.05541	0.00415	-0.05122	0.00485	-0.00978	0.00445
-0.05541	0.00412	-0.05122	0.00481	-0.00978	0.00445
-0.05541	0.00408	-0.05122	0.00478	-0.00978	0.00445
-0.05541	0.00408	-0.05122	0.00478	-0.00978	0.00445
-0.05541	0.00405	-0.05121	0.00474	-0.00978	0.00445
-0.05541	0.00401	-0.05121	0.00471	-0.00978	0.00445
-0.05541	0.00398	-0.05121	0.00468	-0.00978	0.00445
-0.05541	0.00398	-0.05121	0.00468	-0.00978	0.00445
-0.0554	0.00394	-0.05121	0.00464	-0.00978	0.00445
-0.0554	0.00391	-0.05121	0.00464	-0.00978	0.00445
-0.0554	0.00391	-0.05121	0.00461	-0.00978	0.00445
-0.0554	0.00387	-0.05121	0.00457	-0.00977	0.00445
-0.0554	0.00384	-0.05121	0.00457	-0.00977	0.00445
-0.0554	0.00384	-0.05121	0.00454	-0.00977	0.00445
-0.0554	0.0038	-0.05121	0.00454	-0.00977	0.00445
-0.0554	0.00377	-0.05121	0.0045	-0.00977	0.00445
-0.0554	0.00373	-0.05121	0.00447	-0.00977	0.00454
-0.0554	0.00373	-0.05121	0.00447	-0.00977	0.00454
-0.0554	0.0037	-0.05121	0.00443	-0.00977	0.00454
-0.0554	0.00366	-0.05121	0.00443	-0.00977	0.00454
-0.0554	0.00363	-0.05121	0.0044	-0.00977	0.00454
-0.0554	0.00363	-0.05121	0.0044	-0.00977	0.00454
-0.0554	0.00359	-0.05121	0.00436	-0.00977	0.00462
-0.0554	0.00356	-0.05121	0.00436	-0.00977	0.00462
-0.0554	0.00352	-0.05121	0.00433	-0.00977	0.00462
-0.0554	0.00352	-0.05121	0.00433	-0.00977	0.00462
-0.0554	0.00349	-0.05121	0.00429	-0.00977	0.00462
-0.0554	0.00345	-0.05121	0.00429	-0.00977	0.00471
-0.0554	0.00342	-0.05121	0.00426	-0.00977	0.00471
-0.0554	0.00338	-0.05121	0.00426	-0.00977	0.00471
-0.0554	0.00335	-0.05121	0.00422	-0.00977	0.0048
-0.0554	0.00331	-0.05121	0.00422	-0.00977	0.0048
-0.0554	0.00328	-0.05121	0.00419	-0.00977	0.0048
-0.0554	0.00328	-0.05121	0.00415	-0.00977	0.0048
-0.0554	0.00324	-0.05121	0.00415	-0.00977	0.00488
-0.0554	0.00321	-0.05121	0.00412	-0.00977	0.00488
-0.0554	0.00317	-0.05121	0.00412	-0.00977	0.00488
-0.0554	0.00314	-0.05121	0.00408	-0.00977	0.00497
-0.0554	0.00311	-0.05121	0.00405	-0.00977	0.00497
-0.0554	0.00307	-0.05121	0.00405	-0.00977	0.00497
-0.0554	0.00304	-0.05121	0.00401	-0.00977	0.00506
-0.0554	0.003	-0.05121	0.00401	-0.00977	0.00506
-0.0554	0.00297	-0.05121	0.00398	-0.00977	0.00506
-0.0554	0.00293	-0.05121	0.00394	-0.00977	0.00515
-0.0554	0.0029	-0.05121	0.00394	-0.00977	0.00515
-0.0554	0.0029	-0.05121	0.00391	-0.00977	0.00515
-0.0554	0.00286	-0.05121	0.00387	-0.00977	0.00523
-0.0554	0.00283	-0.05121	0.00387	-0.00977	0.00523
-0.0554	0.00279	-0.05121	0.00384	-0.00977	0.00523
-0.0554	0.00276	-0.05121	0.0038	-0.00977	0.00532
-0.0554	0.00276	-0.05121	0.0038	-0.00977	0.00532
-0.0554	0.00272	-0.05121	0.00377	-0.00977	0.00532
-0.0554	0.00269	-0.05121	0.00373	-0.00977	0.00541
-0.0554	0.00265	-0.05121	0.00373	-0.00977	0.00541
-0.0554	0.00265	-0.0512	0.0037	-0.00977	0.00541
-0.0554	0.00262	-0.0512	0.0037	-0.00977	0.0055
-0.0554	0.00262	-0.0512	0.00366	-0.00977	0.0055
-0.0554	0.00258	-0.0512	0.00366	-0.00977	0.0055
-0.05539	0.00255	-0.0512	0.00363	-0.00977	0.00558
-0.05539	0.00255	-0.0512	0.00363	-0.00977	0.00558
-0.05539	0.00251	-0.0512	0.00359	-0.00977	0.00558
-0.05539	0.00251	-0.0512	0.00359	-0.00976	0.00567
-0.05539	0.00248	-0.0512	0.00356	-0.00976	0.00567
-0.05539	0.00248	-0.0512	0.00356	-0.00976	0.00567
-0.05539	0.00248	-0.0512	0.00352	-0.00976	0.00576
-0.05539	0.00244	-0.0512	0.00352	-0.00976	0.00576
-0.05539	0.00244	-0.0512	0.00352	-0.00976	0.00576
-0.05539	0.00241	-0.0512	0.00352	-0.00976	0.00584
-0.05539	0.00241	-0.0512	0.00349	-0.00976	0.00584
-0.05539	0.00241	-0.0512	0.00349	-0.00976	0.00584
-0.05539	0.00237	-0.0512	0.00349	-0.00976	0.00593
-0.05539	0.00237	-0.0512	0.00349	-0.00976	0.00593
-0.05539	0.00237	-0.0512	0.00349	-0.00976	0.00593
-0.05539	0.00237	-0.0512	0.00345	-0.00976	0.00602
-0.05539	0.00234	-0.0512	0.00345	-0.00976	0.00602
-0.05539	0.00234	-0.0512	0.00345	-0.00976	0.00611
-0.05539	0.00234	-0.0512	0.00345	-0.00976	0.00611
-0.05539	0.00234	-0.0512	0.00345	-0.00976	0.00611
-0.05539	0.0023	-0.0512	0.00345	-0.00976	0.00619
-0.05539	0.0023	-0.0512	0.00345	-0.00976	0.00619
-0.05539	0.0023	-0.0512	0.00345	-0.00976	0.00619
-0.05539	0.0023	-0.0512	0.00349	-0.00976	0.00628
-0.05539	0.0023	-0.0512	0.00349	-0.00976	0.00628
-0.05539	0.00227	-0.0512	0.00349	-0.00976	0.00628
-0.05539	0.00227	-0.0512	0.00349	-0.00976	0.00637
-0.05539	0.00227	-0.0512	0.00349	-0.00976	0.00637
-0.05539	0.00227	-0.0512	0.00349	-0.00976	0.00637
-0.05539	0.00227	-0.0512	0.00352	-0.00976	0.00645
-0.05539	0.00227	-0.0512	0.00352	-0.00976	0.00645
-0.05539	0.00227	-0.0512	0.00352	-0.00976	0.00645
-0.05539	0.00223	-0.0512	0.00352	-0.00976	0.00645
-0.05539	0.00223	-0.0512	0.00356	-0.00976	0.00654
-0.05539	0.00223	-0.0512	0.00356	-0.00976	0.00654
-0.05539	0.00223	-0.0512	0.00356	-0.00976	0.00654
-0.05539	0.00223	-0.0512	0.00359	-0.00976	0.00654
-0.05539	0.00223	-0.0512	0.00359	-0.00976	0.00654
-0.05539	0.00223	-0.0512	0.00359	-0.00976	0.00663
-0.05539	0.00227	-0.0512	0.00363	-0.00976	0.00663
-0.05539	0.00227	-0.0512	0.00363	-0.00976	0.00663
-0.05539	0.00227	-0.0512	0.00363	-0.00976	0.00663
-0.05539	0.00227	-0.0512	0.00366	-0.00976	0.00663
-0.05539	0.00227	-0.0512	0.00366	-0.00976	0.00663
-0.05539	0.00227	-0.0512	0.0037	-0.00976	0.00663
-0.05539	0.00227	-0.0512	0.0037	-0.00976	0.00663
-0.05539	0.0023	-0.05119	0.00373	-0.00976	0.00663
-0.05539	0.0023	-0.05119	0.00373	-0.00976	0.00663
-0.05539	0.0023	-0.05119	0.00377	-0.00976	0.00663
-0.05539	0.0023	-0.05119	0.00377	-0.00976	0.00663
-0.05538	0.00234	-0.05119	0.0038	-0.00976	0.00663
-0.05538	0.00234	-0.05119	0.0038	-0.00976	0.00654
-0.05538	0.00234	-0.05119	0.00384	-0.00976	0.00654
-0.05538	0.00237	-0.05119	0.00384	-0.00975	0.00654
-0.05538	0.00237	-0.05119	0.00387	-0.00975	0.00654
-0.05538	0.00237	-0.05119	0.00391	-0.00975	0.00654
-0.05538	0.00241	-0.05119	0.00391	-0.00975	0.00645
-0.05538	0.00241	-0.05119	0.00394	-0.00975	0.00645
-0.05538	0.00241	-0.05119	0.00394	-0.00975	0.00645
-0.05538	0.00244	-0.05119	0.00398	-0.00975	0.00645
-0.05538	0.00244	-0.05119	0.00398	-0.00975	0.00637
-0.05538	0.00244	-0.05119	0.00401	-0.00975	0.00637
-0.05538	0.00248	-0.05119	0.00405	-0.00975	0.00637
-0.05538	0.00248	-0.05119	0.00405	-0.00975	0.00628
-0.05538	0.00251	-0.05119	0.00408	-0.00975	0.00628
-0.05538	0.00251	-0.05119	0.00408	-0.00975	0.00628
-0.05538	0.00251	-0.05119	0.00412	-0.00975	0.00619
-0.05538	0.00255	-0.05119	0.00412	-0.00975	0.00619
-0.05538	0.00255	-0.05119	0.00415	-0.00975	0.00611
-0.05538	0.00255	-0.05119	0.00415	-0.00975	0.00611
-0.05538	0.00255	-0.05119	0.00419	-0.00975	0.00611
-0.05538	0.00258	-0.05119	0.00419	-0.00975	0.00602
-0.05538	0.00258	-0.05119	0.00422	-0.00975	0.00602
-0.05538	0.00258	-0.05119	0.00426	-0.00975	0.00602
-0.05538	0.00262	-0.05119	0.00426	-0.00975	0.00593
-0.05538	0.00262	-0.05119	0.00426	-0.00975	0.00593
-0.05538	0.00262	-0.05119	0.00429	-0.00975	0.00584
-0.05538	0.00262	-0.05119	0.00429	-0.00975	0.00584
-0.05538	0.00265	-0.05119	0.00433	-0.00975	0.00584
-0.05538	0.00265	-0.05119	0.00433	-0.00975	0.00576
-0.05538	0.00265	-0.05119	0.00436	-0.00975	0.00576
-0.05538	0.00265	-0.05119	0.00436	-0.00975	0.00576
-0.05538	0.00265	-0.05119	0.0044	-0.00975	0.00576
-0.05538	0.00265	-0.05119	0.0044	-0.00975	0.00567
-0.05538	0.00269	-0.05119	0.0044	-0.00975	0.00567
-0.05538	0.00269	-0.05119	0.00443	-0.00975	0.00567
-0.05538	0.00269	-0.05119	0.00443	-0.00975	0.00567
-0.05538	0.00269	-0.05119	0.00447	-0.00975	0.00558
-0.05538	0.00269	-0.05119	0.00447	-0.00975	0.00558
-0.05538	0.00269	-0.05119	0.00447	-0.00975	0.00558
-0.05538	0.00269	-0.05119	0.0045	-0.00975	0.00558
-0.05538	0.00269	-0.05119	0.0045	-0.00975	0.00558
-0.05538	0.00272	-0.05119	0.0045	-0.00975	0.00558
-0.05538	0.00272	-0.05119	0.0045	-0.00975	0.00558
-0.05538	0.00272	-0.05119	0.00454	-0.00975	0.0055
-0.05538	0.00272	-0.05119	0.00454	-0.00975	0.0055
-0.05538	0.00272	-0.05118	0.00454	-0.00975	0.0055
-0.05538	0.00269	-0.05118	0.00457	-0.00975	0.0055
-0.05538	0.00269	-0.05118	0.00457	-0.00975	0.0055
-0.05538	0.00269	-0.05118	0.00457	-0.00975	0.0055
-0.05537	0.00269	-0.05118	0.00457	-0.00975	0.0055
-0.05537	0.00269	-0.05118	0.00457	-0.00975	0.0055
-0.05537	0.00269	-0.05118	0.00461	-0.00975	0.0055
-0.05537	0.00269	-0.05118	0.00461	-0.00974	0.0055
-0.05537	0.00265	-0.05118	0.00461	-0.00974	0.0055
-0.05537	0.00265	-0.05118	0.00461	-0.00974	0.00558
-0.05537	0.00265	-0.05118	0.00461	-0.00974	0.00558
-0.05537	0.00262	-0.05118	0.00461	-0.00974	0.00558
-0.05537	0.00262	-0.05118	0.00461	-0.00974	0.00558
-0.05537	0.00262	-0.05118	0.00461	-0.00974	0.00558
-0.05537	0.00258	-0.05118	0.00461	-0.00974	0.00558
-0.05537	0.00258	-0.05118	0.00461	-0.00974	0.00558
-0.05537	0.00255	-0.05118	0.00461	-0.00974	0.00558
-0.05537	0.00255	-0.05118	0.00461	-0.00974	0.00558
-0.05537	0.00251	-0.05118	0.00461	-0.00974	0.00558
-0.05537	0.00251	-0.05118	0.00461	-0.00974	0.00558
-0.05537	0.00248	-0.05118	0.00461	-0.00974	0.00558
-0.05537	0.00244	-0.05118	0.00461	-0.00974	0.00558
-0.05537	0.00244	-0.05118	0.00461	-0.00974	0.00558
-0.05537	0.00241	-0.05118	0.00461	-0.00974	0.00558
-0.05537	0.00237	-0.05118	0.00457	-0.00974	0.00558
-0.05537	0.00237	-0.05118	0.00457	-0.00974	0.00558
-0.05537	0.00234	-0.05118	0.00457	-0.00974	0.00558
-0.05537	0.0023	-0.05118	0.00457	-0.00974	0.00558
-0.05537	0.0023	-0.05118	0.00454	-0.00974	0.00558
-0.05537	0.00227	-0.05118	0.00454	-0.00974	0.00558
-0.05537	0.00223	-0.05118	0.00454	-0.00974	0.00558
-0.05537	0.00223	-0.05118	0.0045	-0.00974	0.00558
-0.05537	0.0022	-0.05118	0.0045	-0.00974	0.00558
-0.05537	0.00216	-0.05118	0.0045	-0.00974	0.00558
-0.05537	0.00216	-0.05118	0.00447	-0.00974	0.00558
-0.05537	0.00213	-0.05118	0.00447	-0.00974	0.00558
-0.05537	0.00213	-0.05118	0.00447	-0.00974	0.00558
-0.05537	0.00209	-0.05118	0.00443	-0.00974	0.00558
-0.05537	0.00209	-0.05118	0.00443	-0.00974	0.00558
-0.05537	0.00206	-0.05118	0.00443	-0.00974	0.00558
-0.05537	0.00206	-0.05118	0.0044	-0.00974	0.00558
-0.05537	0.00206	-0.05118	0.0044	-0.00974	0.00558
-0.05537	0.00202	-0.05118	0.00436	-0.00974	0.00558
-0.05537	0.00202	-0.05118	0.00436	-0.00974	0.00558
-0.05537	0.00202	-0.05118	0.00436	-0.00974	0.00558
-0.05537	0.00199	-0.05118	0.00433	-0.00974	0.00558
-0.05537	0.00199	-0.05118	0.00433	-0.00974	0.00558
-0.05537	0.00199	-0.05118	0.00433	-0.00974	0.00558
-0.05537	0.00199	-0.05118	0.00429	-0.00974	0.00558
-0.05537	0.00199	-0.05118	0.00429	-0.00974	0.00558
-0.05537	0.00199	-0.05117	0.00429	-0.00974	0.00558
-0.05537	0.00199	-0.05117	0.00429	-0.00974	0.00558
-0.05537	0.00199	-0.05117	0.00426	-0.00974	0.00558
-0.05537	0.00195	-0.05117	0.00426	-0.00974	0.00558
-0.05536	0.00195	-0.05117	0.00426	-0.00974	0.00558
-0.05536	0.00195	-0.05117	0.00426	-0.00974	0.00558
-0.05536	0.00195	-0.05117	0.00426	-0.00974	0.00558
-0.05536	0.00195	-0.05117	0.00426	-0.00973	0.00558
-0.05536	0.00195	-0.05117	0.00426	-0.00973	0.00558
-0.05536	0.00195	-0.05117	0.00422	-0.00973	0.00558
-0.05536	0.00195	-0.05117	0.00422	-0.00973	0.00558
-0.05536	0.00195	-0.05117	0.00422	-0.00973	0.00558
-0.05536	0.00195	-0.05117	0.00422	-0.00973	0.00558
-0.05536	0.00192	-0.05117	0.00426	-0.00973	0.00558
-0.05536	0.00192	-0.05117	0.00426	-0.00973	0.00558
-0.05536	0.00192	-0.05117	0.00426	-0.00973	0.00558
-0.05536	0.00192	-0.05117	0.00426	-0.00973	0.00558
-0.05536	0.00188	-0.05117	0.00426	-0.00973	0.00558
-0.05536	0.00188	-0.05117	0.00426	-0.00973	0.00558
-0.05536	0.00185	-0.05117	0.00426	-0.00973	0.00558
-0.05536	0.00185	-0.05117	0.00429	-0.00973	0.00558
-0.05536	0.00181	-0.05117	0.00429	-0.00973	0.00558
-0.05536	0.00181	-0.05117	0.00429	-0.00973	0.0055
-0.05536	0.00178	-0.05117	0.00429	-0.00973	0.0055
-0.05536	0.00174	-0.05117	0.00429	-0.00973	0.0055
-0.05536	0.00174	-0.05117	0.00433	-0.00973	0.0055
-0.05536	0.00171	-0.05117	0.00433	-0.00973	0.0055
-0.05536	0.00167	-0.05117	0.00433	-0.00973	0.0055
-0.05536	0.00164	-0.05117	0.00436	-0.00973	0.0055
-0.05536	0.0016	-0.05117	0.00436	-0.00973	0.00541
-0.05536	0.00157	-0.05117	0.00436	-0.00973	0.00541
-0.05536	0.00154	-0.05117	0.00436	-0.00973	0.00541
-0.05536	0.0015	-0.05117	0.0044	-0.00973	0.00541
-0.05536	0.00147	-0.05117	0.0044	-0.00973	0.00532
-0.05536	0.00143	-0.05117	0.0044	-0.00973	0.00532
-0.05536	0.0014	-0.05117	0.00443	-0.00973	0.00532
-0.05536	0.00136	-0.05117	0.00443	-0.00973	0.00532
-0.05536	0.00133	-0.05117	0.00443	-0.00973	0.00523
-0.05536	0.00129	-0.05117	0.00443	-0.00973	0.00523
-0.05536	0.00126	-0.05117	0.00447	-0.00973	0.00523
-0.05536	0.00122	-0.05117	0.00447	-0.00973	0.00515
-0.05536	0.00119	-0.05117	0.00447	-0.00973	0.00515
-0.05536	0.00115	-0.05117	0.00447	-0.00973	0.00515
-0.05536	0.00112	-0.05117	0.00447	-0.00973	0.00515
-0.05536	0.00108	-0.05117	0.0045	-0.00973	0.00506
-0.05536	0.00105	-0.05117	0.0045	-0.00973	0.00506
-0.05536	0.00101	-0.05117	0.0045	-0.00973	0.00506
-0.05536	0.000976903	-0.05117	0.0045	-0.00973	0.00497
-0.05536	0.000942014	-0.05117	0.0045	-0.00973	0.00497
-0.05536	0.000907124	-0.05117	0.0045	-0.00973	0.00497
-0.05536	0.000872235	-0.05116	0.0045	-0.00973	0.00488
-0.05536	0.000872235	-0.05116	0.0045	-0.00973	0.00488
-0.05536	0.000837346	-0.05116	0.0045	-0.00973	0.00488
-0.05536	0.000802456	-0.05116	0.0045	-0.00973	0.00488
-0.05535	0.000767567	-0.05116	0.0045	-0.00973	0.0048
-0.05535	0.000732677	-0.05116	0.0045	-0.00973	0.0048
-0.05535	0.000732677	-0.05116	0.0045	-0.00973	0.0048
-0.05535	0.000697788	-0.05116	0.0045	-0.00972	0.0048
-0.05535	0.000662899	-0.05116	0.0045	-0.00972	0.0048
-0.05535	0.000662899	-0.05116	0.0045	-0.00972	0.0048
-0.05535	0.000628009	-0.05116	0.0045	-0.00972	0.0048
-0.05535	0.00059312	-0.05116	0.00447	-0.00972	0.0048
-0.05535	0.00059312	-0.05116	0.00447	-0.00972	0.0048
-0.05535	0.00055823	-0.05116	0.00447	-0.00972	0.0048
-0.05535	0.00055823	-0.05116	0.00447	-0.00972	0.0048
-0.05535	0.000523341	-0.05116	0.00443	-0.00972	0.0048
-0.05535	0.000523341	-0.05116	0.00443	-0.00972	0.0048
-0.05535	0.000488452	-0.05116	0.0044	-0.00972	0.0048
-0.05535	0.000488452	-0.05116	0.0044	-0.00972	0.0048
-0.05535	0.000453562	-0.05116	0.0044	-0.00972	0.0048
-0.05535	0.000453562	-0.05116	0.00436	-0.00972	0.0048
-0.05535	0.000418673	-0.05116	0.00436	-0.00972	0.00488
-0.05535	0.000418673	-0.05116	0.00433	-0.00972	0.00488
-0.05535	0.000383783	-0.05116	0.00429	-0.00972	0.00488
-0.05535	0.000383783	-0.05116	0.00429	-0.00972	0.00488
-0.05535	0.000348894	-0.05116	0.00426	-0.00972	0.00497
-0.05535	0.000348894	-0.05116	0.00422	-0.00972	0.00497
-0.05535	0.000314005	-0.05116	0.00422	-0.00972	0.00497
-0.05535	0.000314005	-0.05116	0.00419	-0.00972	0.00506
-0.05535	0.000279115	-0.05116	0.00415	-0.00972	0.00506
-0.05535	0.000279115	-0.05116	0.00412	-0.00972	0.00506
-0.05535	0.000279115	-0.05116	0.00412	-0.00972	0.00515
-0.05535	0.000244226	-0.05116	0.00408	-0.00972	0.00515
-0.05535	0.000244226	-0.05116	0.00405	-0.00972	0.00523
-0.05535	0.000244226	-0.05116	0.00401	-0.00972	0.00523
-0.05535	0.000209336	-0.05116	0.00398	-0.00972	0.00532
-0.05535	0.000209336	-0.05116	0.00394	-0.00972	0.00532
-0.05535	0.000209336	-0.05116	0.00391	-0.00972	0.00541
-0.05535	0.000209336	-0.05116	0.00387	-0.00972	0.00541
-0.05535	0.000209336	-0.05116	0.00384	-0.00972	0.00541
-0.05535	0.000209336	-0.05116	0.00384	-0.00972	0.0055
-0.05535	0.000209336	-0.05116	0.0038	-0.00972	0.0055
-0.05535	0.000209336	-0.05116	0.00377	-0.00972	0.00558
-0.05535	0.000209336	-0.05116	0.00373	-0.00972	0.00558
-0.05535	0.000209336	-0.05116	0.0037	-0.00972	0.00567
-0.05535	0.000209336	-0.05116	0.00366	-0.00972	0.00567
-0.05535	0.000209336	-0.05116	0.00363	-0.00972	0.00576
-0.05535	0.000209336	-0.05116	0.00359	-0.00972	0.00576
-0.05535	0.000209336	-0.05116	0.00356	-0.00972	0.00584
-0.05535	0.000244226	-0.05116	0.00352	-0.00972	0.00584
-0.05535	0.000244226	-0.05115	0.00349	-0.00972	0.00584
-0.05535	0.000244226	-0.05115	0.00345	-0.00972	0.00593
-0.05535	0.000279115	-0.05115	0.00342	-0.00972	0.00593
-0.05535	0.000279115	-0.05115	0.00338	-0.00972	0.00593
-0.05534	0.000314005	-0.05115	0.00335	-0.00972	0.00602
-0.05534	0.000314005	-0.05115	0.00331	-0.00972	0.00602
-0.05534	0.000348894	-0.05115	0.00328	-0.00972	0.00602
-0.05534	0.000348894	-0.05115	0.00324	-0.00971	0.00611
-0.05534	0.000383783	-0.05115	0.00321	-0.00971	0.00611
-0.05534	0.000383783	-0.05115	0.00317	-0.00971	0.00611
-0.05534	0.000418673	-0.05115	0.00314	-0.00971	0.00619
-0.05534	0.000418673	-0.05115	0.00311	-0.00971	0.00619
-0.05534	0.000453562	-0.05115	0.00311	-0.00971	0.00619
-0.05534	0.000453562	-0.05115	0.00307	-0.00971	0.00619
-0.05534	0.000488452	-0.05115	0.00304	-0.00971	0.00628
-0.05534	0.000488452	-0.05115	0.003	-0.00971	0.00628
-0.05534	0.000523341	-0.05115	0.00297	-0.00971	0.00628
-0.05534	0.000523341	-0.05115	0.00293	-0.00971	0.00628
-0.05534	0.00055823	-0.05115	0.0029	-0.00971	0.00628
-0.05534	0.00055823	-0.05115	0.00286	-0.00971	0.00628
-0.05534	0.00059312	-0.05115	0.00283	-0.00971	0.00637
-0.05534	0.00059312	-0.05115	0.00276	-0.00971	0.00637
-0.05534	0.000628009	-0.05115	0.00272	-0.00971	0.00637
-0.05534	0.000628009	-0.05115	0.00269	-0.00971	0.00637
-0.05534	0.000628009	-0.05115	0.00265	-0.00971	0.00637
-0.05534	0.000662899	-0.05115	0.00262	-0.00971	0.00637
-0.05534	0.000662899	-0.05115	0.00258	-0.00971	0.00637
-0.05534	0.000662899	-0.05115	0.00255	-0.00971	0.00645
-0.05534	0.000662899	-0.05115	0.00251	-0.00971	0.00645
-0.05534	0.000697788	-0.05115	0.00244	-0.00971	0.00645
-0.05534	0.000697788	-0.05115	0.00241	-0.00971	0.00645
-0.05534	0.000697788	-0.05115	0.00237	-0.00971	0.00645
-0.05534	0.000697788	-0.05115	0.00234	-0.00971	0.00645
-0.05534	0.000697788	-0.05115	0.00227	-0.00971	0.00645
-0.05534	0.000732677	-0.05115	0.00223	-0.00971	0.00645
-0.05534	0.000732677	-0.05115	0.0022	-0.00971	0.00645
-0.05534	0.000732677	-0.05115	0.00213	-0.00971	0.00654
-0.05534	0.000732677	-0.05115	0.00209	-0.00971	0.00654
-0.05534	0.000732677	-0.05115	0.00206	-0.00971	0.00654
-0.05534	0.000767567	-0.05115	0.00199	-0.00971	0.00654
-0.05534	0.000767567	-0.05115	0.00195	-0.00971	0.00654
-0.05534	0.000767567	-0.05115	0.00192	-0.00971	0.00654
-0.05534	0.000767567	-0.05115	0.00185	-0.00971	0.00654
-0.05534	0.000802456	-0.05115	0.00181	-0.00971	0.00663
-0.05534	0.000802456	-0.05115	0.00178	-0.00971	0.00663
-0.05534	0.000802456	-0.05115	0.00171	-0.00971	0.00663
-0.05534	0.000837346	-0.05115	0.00167	-0.00971	0.00663
-0.05534	0.000837346	-0.05115	0.00164	-0.00971	0.00663
-0.05534	0.000872235	-0.05115	0.00157	-0.00971	0.00663
-0.05534	0.000872235	-0.05115	0.00154	-0.00971	0.00663
-0.05534	0.000907124	-0.05114	0.0015	-0.00971	0.00672
-0.05534	0.000942014	-0.05114	0.00143	-0.00971	0.00672
-0.05534	0.000942014	-0.05114	0.0014	-0.00971	0.00672
-0.05534	0.000976903	-0.05114	0.00136	-0.00971	0.00672
-0.05533	0.00101	-0.05114	0.00133	-0.00971	0.00672
-0.05533	0.00101	-0.05114	0.00126	-0.00971	0.00672
-0.05533	0.00105	-0.05114	0.00122	-0.00971	0.0068
-0.05533	0.00108	-0.05114	0.00119	-0.0097	0.0068
-0.05533	0.00112	-0.05114	0.00115	-0.0097	0.0068
-0.05533	0.00112	-0.05114	0.00112	-0.0097	0.0068
-0.05533	0.00115	-0.05114	0.00108	-0.0097	0.0068
-0.05533	0.00119	-0.05114	0.00105	-0.0097	0.0068
-0.05533	0.00122	-0.05114	0.00101	-0.0097	0.0068
-0.05533	0.00126	-0.05114	0.000976903	-0.0097	0.0068
-0.05533	0.00126	-0.05114	0.000942014	-0.0097	0.0068
-0.05533	0.00129	-0.05114	0.000907124	-0.0097	0.00689
-0.05533	0.00133	-0.05114	0.000907124	-0.0097	0.00689
-0.05533	0.00136	-0.05114	0.000872235	-0.0097	0.00689
-0.05533	0.00136	-0.05114	0.000837346	-0.0097	0.00689
-0.05533	0.0014	-0.05114	0.000802456	-0.0097	0.00689
-0.05533	0.00143	-0.05114	0.000802456	-0.0097	0.00689
-0.05533	0.00143	-0.05114	0.000767567	-0.0097	0.00689
-0.05533	0.00147	-0.05114	0.000767567	-0.0097	0.00689
-0.05533	0.00147	-0.05114	0.000732677	-0.0097	0.00689
-0.05533	0.0015	-0.05114	0.000732677	-0.0097	0.00689
-0.05533	0.0015	-0.05114	0.000697788	-0.0097	0.00689
-0.05533	0.00154	-0.05114	0.000697788	-0.0097	0.00689
-0.05533	0.00154	-0.05114	0.000697788	-0.0097	0.00689
-0.05533	0.00157	-0.05114	0.000662899	-0.0097	0.00689
-0.05533	0.00157	-0.05114	0.000662899	-0.0097	0.00689
-0.05533	0.00157	-0.05114	0.000662899	-0.0097	0.00689
-0.05533	0.00157	-0.05114	0.000662899	-0.0097	0.00689
-0.05533	0.00157	-0.05114	0.000662899	-0.0097	0.00689
-0.05533	0.0016	-0.05114	0.000628009	-0.0097	0.00689
-0.05533	0.0016	-0.05114	0.000628009	-0.0097	0.00689
-0.05533	0.0016	-0.05114	0.000628009	-0.0097	0.00689
-0.05533	0.0016	-0.05114	0.000628009	-0.0097	0.00689
-0.05533	0.0016	-0.05114	0.000628009	-0.0097	0.00689
-0.05533	0.0016	-0.05114	0.000662899	-0.0097	0.00689
-0.05533	0.0016	-0.05114	0.000662899	-0.0097	0.00689
-0.05533	0.00157	-0.05114	0.000662899	-0.0097	0.00689
-0.05533	0.00157	-0.05114	0.000662899	-0.0097	0.00689
-0.05533	0.00157	-0.05114	0.000662899	-0.0097	0.00689
-0.05533	0.00157	-0.05114	0.000697788	-0.0097	0.00689
-0.05533	0.00157	-0.05114	0.000697788	-0.0097	0.00689
-0.05533	0.00157	-0.05114	0.000697788	-0.0097	0.00689
-0.05533	0.00154	-0.05114	0.000697788	-0.0097	0.00689
-0.05533	0.00154	-0.05114	0.000732677	-0.0097	0.00689
-0.05533	0.00154	-0.05114	0.000732677	-0.0097	0.00689
-0.05533	0.00154	-0.05114	0.000767567	-0.0097	0.00689
-0.05533	0.00154	-0.05113	0.000767567	-0.0097	0.00689
-0.05533	0.00154	-0.05113	0.000802456	-0.0097	0.00689
-0.05533	0.0015	-0.05113	0.000802456	-0.0097	0.00689
-0.05533	0.0015	-0.05113	0.000837346	-0.0097	0.00689
-0.05532	0.0015	-0.05113	0.000837346	-0.0097	0.00689
-0.05532	0.0015	-0.05113	0.000872235	-0.0097	0.00689
-0.05532	0.0015	-0.05113	0.000907124	-0.0097	0.00689
-0.05532	0.0015	-0.05113	0.000907124	-0.00969	0.00689
-0.05532	0.0015	-0.05113	0.000942014	-0.00969	0.00689
-0.05532	0.00147	-0.05113	0.000976903	-0.00969	0.00689
-0.05532	0.00147	-0.05113	0.000976903	-0.00969	0.00689
-0.05532	0.00147	-0.05113	0.00101	-0.00969	0.00689
-0.05532	0.00147	-0.05113	0.00105	-0.00969	0.00689
-0.05532	0.00147	-0.05113	0.00108	-0.00969	0.00689
-0.05532	0.00147	-0.05113	0.00108	-0.00969	0.00698
-0.05532	0.00147	-0.05113	0.00112	-0.00969	0.00698
-0.05532	0.00147	-0.05113	0.00115	-0.00969	0.00698
-0.05532	0.00147	-0.05113	0.00115	-0.00969	0.00698
-0.05532	0.00147	-0.05113	0.00119	-0.00969	0.00698
-0.05532	0.00147	-0.05113	0.00122	-0.00969	0.00698
-0.05532	0.00147	-0.05113	0.00126	-0.00969	0.00698
-0.05532	0.00147	-0.05113	0.00126	-0.00969	0.00698
-0.05532	0.00147	-0.05113	0.00129	-0.00969	0.00698
-0.05532	0.00147	-0.05113	0.00133	-0.00969	0.00698
-0.05532	0.00147	-0.05113	0.00133	-0.00969	0.00698
-0.05532	0.00147	-0.05113	0.00136	-0.00969	0.00698
-0.05532	0.00147	-0.05113	0.00136	-0.00969	0.00698
-0.05532	0.00147	-0.05113	0.0014	-0.00969	0.00698
-0.05532	0.00147	-0.05113	0.00143	-0.00969	0.00698
-0.05532	0.00147	-0.05113	0.00143	-0.00969	0.00698
-0.05532	0.00147	-0.05113	0.00147	-0.00969	0.00698
-0.05532	0.0015	-0.05113	0.00147	-0.00969	0.00707
-0.05532	0.0015	-0.05113	0.00147	-0.00969	0.00707
-0.05532	0.0015	-0.05113	0.0015	-0.00969	0.00707
-0.05532	0.0015	-0.05113	0.0015	-0.00969	0.00707
-0.05532	0.0015	-0.05113	0.0015	-0.00969	0.00707
-0.05532	0.0015	-0.05113	0.0015	-0.00969	0.00707
-0.05532	0.00154	-0.05113	0.00154	-0.00969	0.00707
-0.05532	0.00154	-0.05113	0.00154	-0.00969	0.00715
-0.05532	0.00154	-0.05113	0.00154	-0.00969	0.00715
-0.05532	0.00154	-0.05113	0.00154	-0.00969	0.00715
-0.05532	0.00157	-0.05113	0.00154	-0.00969	0.00715
-0.05532	0.00157	-0.05113	0.00154	-0.00969	0.00715
-0.05532	0.00157	-0.05113	0.00154	-0.00969	0.00724
-0.05532	0.0016	-0.05113	0.00154	-0.00969	0.00724
-0.05532	0.0016	-0.05113	0.00154	-0.00969	0.00724
-0.05532	0.00164	-0.05113	0.00154	-0.00969	0.00724
-0.05532	0.00164	-0.05113	0.0015	-0.00969	0.00724
-0.05532	0.00164	-0.05113	0.0015	-0.00969	0.00724
-0.05532	0.00167	-0.05113	0.0015	-0.00969	0.00733
-0.05532	0.00167	-0.05112	0.0015	-0.00969	0.00733
-0.05532	0.00171	-0.05112	0.00147	-0.00969	0.00733
-0.05532	0.00171	-0.05112	0.00147	-0.00969	0.00733
-0.05532	0.00174	-0.05112	0.00147	-0.00969	0.00733
-0.05531	0.00174	-0.05112	0.00143	-0.00969	0.00741
-0.05531	0.00178	-0.05112	0.00143	-0.00969	0.00741
-0.05531	0.00178	-0.05112	0.0014	-0.00969	0.00741
-0.05531	0.00181	-0.05112	0.0014	-0.00968	0.00741
-0.05531	0.00181	-0.05112	0.00136	-0.00968	0.00741
-0.05531	0.00185	-0.05112	0.00136	-0.00968	0.00741
-0.05531	0.00188	-0.05112	0.00136	-0.00968	0.00741
-0.05531	0.00188	-0.05112	0.00133	-0.00968	0.0075
-0.05531	0.00192	-0.05112	0.00133	-0.00968	0.0075
-0.05531	0.00192	-0.05112	0.00129	-0.00968	0.0075
-0.05531	0.00195	-0.05112	0.00126	-0.00968	0.0075
-0.05531	0.00195	-0.05112	0.00126	-0.00968	0.0075
-0.05531	0.00199	-0.05112	0.00122	-0.00968	0.0075
-0.05531	0.00199	-0.05112	0.00122	-0.00968	0.0075
-0.05531	0.00202	-0.05112	0.00119	-0.00968	0.0075
-0.05531	0.00202	-0.05112	0.00119	-0.00968	0.0075
-0.05531	0.00206	-0.05112	0.00115	-0.00968	0.0075
-0.05531	0.00206	-0.05112	0.00115	-0.00968	0.0075
-0.05531	0.00209	-0.05112	0.00112	-0.00968	0.0075
-0.05531	0.00209	-0.05112	0.00108	-0.00968	0.0075
-0.05531	0.00213	-0.05112	0.00108	-0.00968	0.0075
-0.05531	0.00213	-0.05112	0.00105	-0.00968	0.0075
-0.05531	0.00216	-0.05112	0.00105	-0.00968	0.0075
-0.05531	0.00216	-0.05112	0.00101	-0.00968	0.0075
-0.05531	0.00216	-0.05112	0.000976903	-0.00968	0.0075
-0.05531	0.0022	-0.05112	0.000976903	-0.00968	0.0075
-0.05531	0.0022	-0.05112	0.000942014	-0.00968	0.0075
-0.05531	0.00223	-0.05112	0.000942014	-0.00968	0.0075
-0.05531	0.00223	-0.05112	0.000907124	-0.00968	0.0075
-0.05531	0.00223	-0.05112	0.000872235	-0.00968	0.00741
-0.05531	0.00227	-0.05112	0.000872235	-0.00968	0.00741
-0.05531	0.00227	-0.05112	0.000837346	-0.00968	0.00741
-0.05531	0.0023	-0.05112	0.000837346	-0.00968	0.00741
-0.05531	0.0023	-0.05112	0.000802456	-0.00968	0.00741
-0.05531	0.0023	-0.05112	0.000767567	-0.00968	0.00741
-0.05531	0.00234	-0.05112	0.000767567	-0.00968	0.00733
-0.05531	0.00234	-0.05112	0.000732677	-0.00968	0.00733
-0.05531	0.00234	-0.05112	0.000732677	-0.00968	0.00733
-0.05531	0.00237	-0.05112	0.000697788	-0.00968	0.00733
-0.05531	0.00237	-0.05112	0.000662899	-0.00968	0.00724
-0.05531	0.00241	-0.05112	0.000662899	-0.00968	0.00724
-0.05531	0.00241	-0.05112	0.000628009	-0.00968	0.00724
-0.05531	0.00241	-0.05112	0.000628009	-0.00968	0.00724
-0.05531	0.00244	-0.05112	0.00059312	-0.00968	0.00715
-0.05531	0.00244	-0.05112	0.00059312	-0.00968	0.00715
[truncated: 64,052 more rows]

## Sheet: fig8（BOOK10)
	V
1.8	700
[truncated: 8 more rows]

## Sheet: fig9(BOOK13)
	i1	i2
[truncated: 9 more rows]

[truncated: 2 more sheets: fig10(BOOK12), fig11（BOOK2）]
